# Supplementary material for: Switch of innate to adaptative immune responses in the brain of patients with Alzheimer’s disease correlates with tauopathy progression
Source: NPJ Aging. 2024 Mar 18;10(1):19. doi: 10.1038/s41514-024-00145-5 (PMC10948755; doi:10.1038/s41514-024-00145-5)
Supplement: Supplementary file 2 — Supplementary Table 1 [file 41514_2024_145_MOESM2_ESM.xlsx]

## Sheet: Folha 1
Supplementary Table 1_ClusterMarkers_All_immune_cells
	p_val	avg_log2FC	pct.1	pct.2	p_val_adj	cluster	gene
SFMBT2	0	0.605360051186953	1	0.979	0	0	SFMBT2
FRMD4A	0	0.555550976793805	1	0.984	0	0	FRMD4A
ARHGAP22	0	0.554489926648983	0.98	0.892	0	0	ARHGAP22
SORL1	0	0.488641457859073	0.997	0.947	0	0	SORL1
MEF2A	0	0.410021246676622	1	0.989	0	0	MEF2A
P2RY12	2.82888768869912e-304	0.539111098632323	0.898	0.68	6.26146001016662e-300	0	P2RY12
DOCK4	2.59043349149242e-301	0.420543472169133	1	0.986	5.73366549006931e-297	0	DOCK4
ANKRD44	2.28079123848188e-297	0.443684039361453	0.993	0.953	5.0483033272558e-293	0	ANKRD44
FOXN3	3.64613219457072e-290	0.398155	1	0.992	8.07034899946283e-286	0	FOXN3
LINC02712	2.16051266265919e-287	0.599723555319416	0.537	0.274	4.78207872752985e-283	0	LINC02712
DOCK8	1.95706582794698e-271	0.397578855738263	0.999	0.988	4.33176950357784e-267	0	DOCK8
LRMDA	8.87320984851534e-262	0.368795923617261	1	0.985	1.96399626787039e-257	0	LRMDA
ITPR2	3.44358249392306e-257	0.406497802501519	0.999	0.986	7.6220254920493e-253	0	ITPR2
ABCC4	6.87655160174969e-256	0.469629	0.957	0.841	1.52205593153128e-251	0	ABCC4
INPP5D	9.55720642129529e-246	0.406462390005844	0.991	0.948	2.1153920692895e-241	0	INPP5D
FMNL3	2.17752983078683e-236	0.448729897761635	0.886	0.731	4.81974452746357e-232	0	FMNL3
HS3ST4	1.33853564376317e-231	0.485377615394995	0.943	0.814	2.96271479390539e-227	0	HS3ST4
DLEU1	1.33660047599241e-229	0.484880657561548	0.963	0.926	2.9584314935616e-225	0	DLEU1
PALD1	1.0289508904419e-220	0.417648466523489	0.969	0.879	2.2774799009041e-216	0	PALD1
CSGALNACT1	7.31930718372423e-216	0.461493080526187	0.976	0.88	1.62005545204552e-211	0	CSGALNACT1
RASGEF1C	2.04556238561732e-204	0.602684142581421	0.673	0.46	4.52764778432537e-200	0	RASGEF1C
APBB1IP	3.01250242193974e-203	0.376982113086792	0.998	0.971	6.66787286072141e-199	0	APBB1IP
ST6GALNAC3	2.00639800787422e-201	0.518723242576362	0.931	0.818	4.4409613506288e-197	0	ST6GALNAC3
CX3CR1	9.25201863824356e-200	0.414618	0.672	0.439	2.04784180538883e-195	0	CX3CR1
ELMO1	2.7905583120404e-196	0.296936905556958	1	0.993	6.17662176787021e-192	0	ELMO1
ST6GAL1	7.33643189639132e-194	0.373436607025516	0.997	0.973	1.62384583594725e-189	0	ST6GAL1
ATP8B4	1.25990072782525e-190	0.359854406180147	0.989	0.934	2.7886642709684e-186	0	ATP8B4
IL6ST	1.6294773903158e-190	0.377955705395099	0.917	0.794	3.60668525572499e-186	0	IL6ST
SYNDIG1	6.61830533873643e-190	0.595794145237178	0.842	0.734	1.46489570367592e-185	0	SYNDIG1
EPB41L2	1.29486379018965e-187	0.355335116729994	0.998	0.961	2.86605151320577e-183	0	EPB41L2
BLNK	9.84385676822808e-186	0.400787105008838	0.885	0.734	2.1788392570796e-181	0	BLNK
KHDRBS3	1.30748699454621e-182	0.530256363606393	0.83	0.676	2.89399171372857e-178	0	KHDRBS3
FAM149A	1.91321369007012e-182	0.409660725259682	0.84	0.657	4.2347071816012e-178	0	FAM149A
TIAM1	3.71960886866518e-181	0.470488	0.802	0.634	8.2329822699035e-177	0	TIAM1
TMEM156	2.25720609993959e-170	0.435418526989787	0.736	0.543	4.99609998160629e-166	0	TMEM156
CYFIP1	3.58669215620581e-168	0.360850856935123	0.965	0.886	7.93878441854594e-164	0	CYFIP1
LHFPL2	9.31342394509053e-168	0.392139427773312	0.976	0.92	2.06143325600634e-163	0	LHFPL2
SRGAP2	3.01958055510139e-166	0.293827044459679	0.999	0.98	6.68353960066141e-162	0	SRGAP2
LINC01141	6.64302859895846e-161	0.364154116508375	0.594	0.387	1.47036795009347e-156	0	LINC01141
OXR1	9.5942147707854e-158	0.498899689905858	0.944	0.892	2.12358349736564e-153	0	OXR1
KCNQ3	1.16535432185881e-156	0.402110217800201	0.972	0.902	2.57939525600229e-152	0	KCNQ3
CSF1R	6.7551626113739e-156	0.321619875124987	0.962	0.888	1.4951876924015e-151	0	CSF1R
TBC1D22A	1.21772775124641e-153	0.312403801502418	0.984	0.961	2.69531860460879e-149	0	TBC1D22A
CPED1	4.52240656045667e-151	0.331985748914516	0.869	0.709	1.00098946809148e-146	0	CPED1
TBXAS1	3.8846439879377e-150	0.284562320145232	0.998	0.968	8.59827100290131e-146	0	TBXAS1
DIP2B	4.08191601314275e-147	0.299453404841806	0.972	0.929	9.03491290349016e-143	0	DIP2B
MICOS10	3.86654859592858e-146	0.503494434459174	0.476	0.299	8.55821866222832e-142	0	MICOS10
FOXP2	3.27079890683875e-145	0.388369564708148	0.873	0.732	7.2395863003969e-141	0	FOXP2
SHTN1	1.30376789284234e-144	0.322023563979076	0.937	0.851	2.88575985401724e-140	0	SHTN1
MAML3	1.82954197242289e-143	0.329948895360947	0.987	0.947	4.04950820176083e-139	0	MAML3
PICALM	2.20057176759393e-143	0.317862166001055	0.997	0.989	4.87074555039239e-139	0	PICALM
IGSF21	6.52446225418031e-142	0.370212	0.907	0.785	1.44412447534027e-137	0	IGSF21
GLDN	1.88659518001759e-141	0.350727189171459	0.785	0.621	4.17578977145094e-137	0	GLDN
EML1	1.26099055276541e-139	0.334891322617852	0.424	0.248	2.79107648949097e-135	0	EML1
MCF2L	1.3860875125549e-135	0.328106015201719	0.806	0.642	3.06796610028901e-131	0	MCF2L
PGM5	8.51182789025966e-134	0.330887272968491	0.593	0.406	1.88400798523007e-129	0	PGM5
ADAMTSL2	4.09481320374376e-127	0.282523040081206	0.375	0.213	9.06345954516644e-123	0	ADAMTSL2
AZIN2	1.82870244173798e-126	0.256995058983868	0.327	0.174	4.04764998454284e-122	0	AZIN2
LINC01374	9.39629919929244e-125	0.428844874106286	0.813	0.688	2.07977686477139e-120	0	LINC01374
ABR	2.84892711691988e-124	0.316289	0.981	0.957	6.30581528059046e-120	0	ABR
PRDM11	1.16633443159056e-123	0.345471100293278	0.364	0.209	2.58156463088255e-119	0	PRDM11
SPNS2	1.4966749674667e-121	0.292816788996973	0.495	0.319	3.3127403729908e-117	0	SPNS2
NLRP1	3.56111853561557e-120	0.310381749748527	0.495	0.319	7.8821797667315e-116	0	NLRP1
ZFHX3	6.35228200679896e-119	0.284103956788829	0.987	0.95	1.40601409938488e-114	0	ZFHX3
ADAM28	2.30758953050825e-118	0.280357367252194	0.983	0.917	5.10761866682696e-114	0	ADAM28
P3H2	2.47998637306733e-113	0.361246063207538	0.482	0.315	5.48920183814723e-109	0	P3H2
LDLRAD4	1.35527998569821e-110	0.255359782293164	0.998	0.98	2.99977672034442e-106	0	LDLRAD4
SMIM35	1.98828734696236e-106	0.287896499828253	0.283	0.151	4.40087521376648e-102	0	SMIM35
GALNT2	7.49677622289067e-106	0.301577599143758	0.891	0.809	1.65933644917462e-101	0	GALNT2
TANC1	7.2829874528159e-105	0.350409776813158	0.477	0.319	1.61201644280627e-100	0	TANC1
LINC02232	1.00423341539129e-102	0.364921105111793	0.772	0.635	2.22277024162708e-98	0	LINC02232
IFNGR1	1.73956213762634e-100	0.303206346452169	0.852	0.75	3.85034683542214e-96	0	IFNGR1
RGS10	2.2755903629798e-100	0.293960860205721	0.649	0.497	5.0367917094195e-96	0	RGS10
CACNA1A	3.53927916165421e-99	0.360825764529017	0.767	0.636	7.83384049640542e-95	0	CACNA1A
AOAH	1.23414767626526e-98	0.252133103952525	0.957	0.887	2.73166246664552e-94	0	AOAH
SDK1	7.44140170811407e-98	0.354451089953683	0.85	0.748	1.64707985407397e-93	0	SDK1
CARD11	1.25094717596486e-97	0.294485057389061	0.603	0.439	2.76884647928062e-93	0	CARD11
A2M	2.66037298308074e-97	0.274975993726739	0.813	0.675	5.88846956075091e-93	0	A2M
APPL2	5.04161419163185e-97	0.299669	0.779	0.661	1.11591088517579e-92	0	APPL2
CSF2RA	6.49272766252967e-96	0.287529444182521	0.733	0.58	1.43710034082432e-91	0	CSF2RA
CCND3	9.51678936728995e-96	0.29376	0.827	0.704	2.10644615855596e-91	0	CCND3
MAP4K4	1.28241774058022e-95	0.263764728171022	0.951	0.897	2.83850342700026e-91	0	MAP4K4
CPA6	1.11426235542535e-94	0.357487407900436	0.269	0.148	2.46630829749848e-90	0	CPA6
LRRK1	3.11617934425008e-94	0.296151913903576	0.856	0.762	6.89735136056314e-90	0	LRRK1
SNX29	1.7202988240927e-92	0.251611439646762	0.933	0.881	3.80770941724678e-88	0	SNX29
LPCAT2	3.32066310837805e-91	0.262411726529067	0.924	0.848	7.34995572408397e-87	0	LPCAT2
TBC1D4	5.7471624011879e-90	0.301309902288968	0.706	0.559	1.27207692587893e-85	0	TBC1D4
ZBTB20	8.74719172173831e-90	0.278411169714346	0.943	0.872	1.93610341568956e-85	0	ZBTB20
OTULINL	7.59317999143758e-89	0.276074160893164	0.612	0.463	1.68067445930479e-84	0	OTULINL
HDAC9	2.49216844211905e-88	0.293489551014287	0.959	0.893	5.5161656297863e-84	0	HDAC9
LPAR1	4.9116079175957e-88	0.302457691096953	0.534	0.384	1.08713529648063e-83	0	LPAR1
CACNB4	2.40431389183666e-87	0.336975619306569	0.614	0.469	5.32170836819126e-83	0	CACNB4
MARCHF3	1.94500298460235e-86	0.323629985298897	0.596	0.446	4.30506960611884e-82	0	MARCHF3
ZNF846	1.27082936334346e-85	0.280289039708903	0.643	0.497	2.81285371282442e-81	0	ZNF846
MIR99AHG	1.09556239232262e-82	0.278701762532346	0.835	0.741	2.42491779916689e-78	0	MIR99AHG
USP6NL	8.22573987362026e-82	0.291823206569712	0.755	0.631	1.82068526362711e-77	0	USP6NL
PCNX2	1.60912408779054e-81	0.258297	0.886	0.796	3.56163525591557e-77	0	PCNX2
KCNIP1	2.33907547444007e-81	0.426466621582226	0.55	0.41	5.17730965512564e-77	0	KCNIP1
VSIR	2.26490114086009e-80	0.259835611053815	0.683	0.552	5.01313218517971e-76	0	VSIR
TENM4	1.56587495801865e-79	0.288295789722059	0.7	0.561	3.46590763207847e-75	0	TENM4
DIP2A	2.03495707136802e-79	0.259955492946095	0.692	0.56	4.50417398176598e-75	0	DIP2A
CAMK1D	1.05155238689376e-77	0.269882419130965	0.891	0.828	2.32750605315065e-73	0	CAMK1D
RTTN	7.3337369019284e-77	0.350142332023959	0.594	0.462	1.62324932587283e-72	0	RTTN
TNRC18	1.95746899557975e-76	0.261218638264252	0.837	0.754	4.33266187481622e-72	0	TNRC18
RYR1	3.86415960426087e-76	0.278124837310233	0.743	0.625	8.55293086807101e-72	0	RYR1
LINC02798	9.78082155676779e-76	0.305135740650592	0.829	0.73	2.16488704337498e-71	0	LINC02798
IL13RA1	1.14227817175937e-75	0.250791677273503	0.745	0.627	2.52831850537219e-71	0	IL13RA1
RASAL2	1.53370122989447e-72	0.275050544028366	0.83	0.739	3.39469430224843e-68	0	RASAL2
DEPTOR	8.80051954135229e-72	0.288421	0.521	0.386	1.94790699528292e-67	0	DEPTOR
RASSF8	9.19808162467992e-72	0.344160288101148	0.771	0.675	2.03590338680665e-67	0	RASSF8
PPP6R2	2.2357118491927e-67	0.256748292375108	0.742	0.639	4.94852460700312e-63	0	PPP6R2
LRRC8C	5.59151639500261e-66	0.267413262399763	0.661	0.542	1.23762623886988e-61	0	LRRC8C
NAV2	1.68110536563208e-64	0.427761	0.491	0.374	3.72095861629005e-60	0	NAV2
LINC01091	7.20408366097111e-64	0.337838995733719	0.359	0.243	1.59455187751935e-59	0	LINC01091
ZEB1	4.71596559146639e-57	0.300775405571966	0.533	0.418	1.04383182401517e-52	0	ZEB1
GMDS-DT	1.68070967793722e-56	0.291814989573755	0.656	0.554	3.72008280114624e-52	0	GMDS-DT
MIR3667HG	1.84476166829323e-54	0.261964061861586	0.5	0.384	4.08319547660023e-50	0	MIR3667HG
L3MBTL4	4.5873710065134e-54	0.252404531461577	0.775	0.697	1.01536869858168e-49	0	L3MBTL4
STK32B	1.22870418830515e-50	0.255270890803014	0.501	0.387	2.71961385039463e-46	0	STK32B
NAALADL2	1.85875991549377e-50	0.29182	0.558	0.447	4.1141791969539e-46	0	NAALADL2
S100Z	4.96275268271619e-47	0.257904656427239	0.406	0.306	1.0984556787924e-42	0	S100Z
DSCAM	4.20042693838767e-46	0.279708998657033	0.736	0.655	9.29722498542727e-42	0	DSCAM
PTPRG	0	2.17103	0.626	0.278	0	1	PTPRG
DIRC3	0	1.5872	0.56	0.179	0	1	DIRC3
CPM	0	1.4999	0.786	0.427	0	1	CPM
TPRG1	0	1.4793	0.528	0.167	0	1	TPRG1
MYO1E	0	1.23584	0.772	0.441	0	1	MYO1E
NHSL1	0	1.17938	0.845	0.604	0	1	NHSL1
STARD13	0	1.14584	0.813	0.482	0	1	STARD13
GPNMB	0	1.10333	0.502	0.099	0	1	GPNMB
DPYD	0	1.09801	0.964	0.76	0	1	DPYD
ZNF804A	0	1.0716	0.58	0.242	0	1	ZNF804A
MITF	0	0.878259578145394	0.761	0.437	0	1	MITF
MSR1	0	0.855414636250483	0.807	0.532	0	1	MSR1
PRKCE	0	0.836106133124018	0.788	0.527	0	1	PRKCE
EYA2	0	0.818297032610791	0.371	0.058	0	1	EYA2
TANC2	0	0.805719561342321	0.951	0.838	0	1	TANC2
ATG7	0	0.787907368286166	0.963	0.848	0	1	ATG7
IQGAP2	0	0.784915278660475	0.553	0.223	0	1	IQGAP2
FMN1	0	0.756156163367034	0.967	0.906	0	1	FMN1
CADM1	0	0.743002877581999	0.489	0.226	0	1	CADM1
GAS7	0	0.709599819885467	0.739	0.437	0	1	GAS7
SH3PXD2A	0	0.574688852761769	0.483	0.193	0	1	SH3PXD2A
MAFB	0	0.532043988195491	0.493	0.212	0	1	MAFB
CD163	5.73109291318108e-307	0.708021294097199	0.663	0.354	1.2685201054035e-302	1	CD163
PLXNC1	6.28873623684922e-299	0.551950155136857	0.414	0.165	1.39194887866421e-294	1	PLXNC1
SAMD4A	5.23967274859089e-279	0.760349935390498	0.683	0.41	1.15974916617311e-274	1	SAMD4A
FRMD4B	2.06930775495364e-272	0.587355656366113	0.93	0.796	4.58020578481438e-268	1	FRMD4B
CTSD	2.79852991915706e-270	0.738959	0.553	0.298	6.19426612306223e-266	1	CTSD
PPARG	2.03756710846804e-263	0.706391720131945	0.501	0.245	4.50995103788316e-259	1	PPARG
CDK14	1.13103109833811e-246	0.624240558647201	0.396	0.177	2.50342423306158e-242	1	CDK14
MT-ND4	1.12190451807817e-234	0.862676067154965	0.753	0.536	2.48322346031421e-230	1	MT-ND4
KCNMA1	1.877321743475e-232	0.723122643121962	0.966	0.921	4.15526394700757e-228	1	KCNMA1
MT-ND3	2.9303896736135e-232	1.01819	0.744	0.534	6.48612450357612e-228	1	MT-ND3
DNAAF9	5.48496235030533e-223	0.513258312413646	0.896	0.721	1.21404156661658e-218	1	DNAAF9
ACSL1	2.54352193691589e-221	0.513127898241687	0.884	0.695	5.62983145516963e-217	1	ACSL1
RASGEF1B	1.8314614161666e-209	0.422215511770017	0.389	0.176	4.05375669854316e-205	1	RASGEF1B
FPR3	6.50695353280754e-209	0.382913501511108	0.348	0.146	1.44024909495162e-204	1	FPR3
NPL	5.19255912808126e-208	0.566801707018908	0.852	0.698	1.14932103740951e-203	1	NPL
DUSP10	3.0526323303088e-205	0.388976262153933	0.359	0.155	6.75669639990549e-201	1	DUSP10
RASGRP3	4.97052157584795e-205	0.462674	0.403	0.188	1.10017524559819e-200	1	RASGRP3
ACOT11	1.59917883180347e-202	0.315556617677041	0.297	0.115	3.53962242631379e-198	1	ACOT11
MT-CO2	2.53339967967236e-200	0.874697607719558	0.773	0.609	5.60742685098681e-196	1	MT-CO2
SLC38A6	1.41069162067299e-199	0.418213687789514	0.322	0.135	3.12242483319761e-195	1	SLC38A6
MT-ATP6	3.34899272003214e-196	0.881873501101161	0.718	0.53	7.41266048651914e-192	1	MT-ATP6
SDCBP	1.27892025781479e-193	0.500272490514774	0.572	0.341	2.83076209864726e-189	1	SDCBP
MT-CYB	3.67590932979289e-193	0.822408202171167	0.692	0.488	8.13625771056358e-189	1	MT-CYB
ASAH1	1.90827119983641e-191	0.515052171113105	0.695	0.476	4.2237674737179e-187	1	ASAH1
MS4A7	3.8365238832102e-190	0.499413520436878	0.685	0.463	8.49176196309746e-186	1	MS4A7
MT-CO3	2.44370962167715e-185	0.856436554748454	0.785	0.637	5.40890687662021e-181	1	MT-CO3
LITAF	6.8843461430382e-181	0.409880826542034	0.515	0.285	1.52378117530007e-176	1	LITAF
MT-ND2	5.96799560530681e-178	0.648965289816005	0.633	0.42	1.32095614727861e-173	1	MT-ND2
DENND4C	9.96955670255568e-176	0.500652213232741	0.702	0.497	2.20666168054367e-171	1	DENND4C
MT-ND1	1.29817259049695e-171	0.667575751705174	0.605	0.401	2.87337521180594e-167	1	MT-ND1
FGR	5.16576029136812e-171	0.261240054890817	0.275	0.109	1.14338938289142e-166	1	FGR
RALGAPA2	5.33535644120001e-169	0.510658310897079	0.836	0.694	1.18092779469521e-164	1	RALGAPA2
ALOX15B	2.48609674494871e-166	0.304333	0.279	0.115	5.50272653526948e-162	1	ALOX15B
MYO1D	5.82557291565859e-166	0.490144729991852	0.359	0.176	1.28943230915187e-161	1	MYO1D
RBM47	4.07152481881134e-164	0.441872077015404	0.96	0.898	9.01191303395703e-160	1	RBM47
FARP1	3.66060210937859e-163	0.476619764160745	0.586	0.367	8.10237670889858e-159	1	FARP1
WIPF3	1.45519284168768e-162	0.397602496763597	0.305	0.136	3.22092383579152e-158	1	WIPF3
KLHL6	3.18413310537106e-160	0.482477016253726	0.549	0.343	7.04776021542831e-156	1	KLHL6
CLEC5A	4.34403131123729e-154	0.348167257472251	0.306	0.137	9.61507890429262e-150	1	CLEC5A
PDE4B	4.14191605296221e-153	0.683916179810557	0.742	0.602	9.16771699162655e-149	1	PDE4B
MCTP1	2.44503717303703e-152	0.457725148067187	0.489	0.288	5.41184527880016e-148	1	MCTP1
GCLC	2.66800907640429e-148	0.342592452679864	0.328	0.156	5.90537128971326e-144	1	GCLC
FNIP2	3.27094267476984e-148	0.584387529872124	0.77	0.599	7.23990451633555e-144	1	FNIP2
HGF	1.91383264894679e-146	0.284267365915203	0.262	0.111	4.23607718517882e-142	1	HGF
SLC2A9	3.32660468645062e-142	0.430899971150752	0.588	0.384	7.36310681298979e-138	1	SLC2A9
BNC2	2.06565124639407e-141	0.474916315478702	0.903	0.787	4.57211246876864e-137	1	BNC2
MT-ND5	3.78402383418151e-140	0.456403878145276	0.468	0.279	8.37555835457736e-136	1	MT-ND5
DMXL2	2.87210014892909e-139	0.419429625844976	0.624	0.432	6.35710646963965e-135	1	DMXL2
LRRK2	3.71601219727149e-139	0.516627730222942	0.644	0.467	8.22502139744071e-135	1	LRRK2
ARHGAP18	7.91581234184722e-137	0.378704528666642	0.586	0.381	1.75208590374446e-132	1	ARHGAP18
RNF13	1.16944919674922e-136	0.406705648987513	0.867	0.755	2.58845885208472e-132	1	RNF13
IL15	1.22303618032238e-135	0.364286888503495	0.387	0.205	2.70706828152556e-131	1	IL15
FMNL2	3.73583126655408e-134	0.454024277181909	0.975	0.929	8.26888892539079e-130	1	FMNL2
TBC1D16	4.8237762511702e-134	0.457694943482411	0.633	0.442	1.06769463543401e-129	1	TBC1D16
SPIRE1	1.32687710600678e-130	0.413725388654495	0.573	0.382	2.93690978643541e-126	1	SPIRE1
DPEP2	1.614764614235e-128	0.265658328809236	0.266	0.121	3.57411999714774e-124	1	DPEP2
MT-CO1	3.57040584448175e-126	0.530932702510497	0.722	0.566	7.90273629617591e-122	1	MT-CO1
ASAP1	8.79668328993615e-126	0.428079054931833	0.732	0.554	1.94705787939447e-121	1	ASAP1
PDE8A	1.54483260874246e-124	0.414366487751746	0.692	0.508	3.41933249619056e-120	1	PDE8A
MT-ND4L	1.63165754994614e-123	0.328202984649966	0.344	0.181	3.61151082105078e-119	1	MT-ND4L
PLXND1	1.3597302923865e-120	0.324547827701438	0.509	0.323	3.00962702916827e-116	1	PLXND1
PRKAG2	3.53196101742333e-120	0.414461543240835	0.854	0.739	7.81764251596479e-116	1	PRKAG2
DIP2C	6.81053405021302e-119	0.410148310587786	0.534	0.354	1.50744360667415e-114	1	DIP2C
ARID5B	1.310939589589e-114	0.433822796470775	0.516	0.333	2.90163368759629e-110	1	ARID5B
NEAT1	5.57142468081941e-114	0.327160291292408	1	0.999	1.23317913885257e-109	1	NEAT1
PARVG	8.04221164636505e-114	0.364169563136986	0.606	0.431	1.78006312580644e-109	1	PARVG
CPNE8	4.74429780195054e-113	0.281854019581484	0.346	0.185	1.05010287548373e-108	1	CPNE8
ABCC5	8.47200009651594e-113	0.344702698330391	0.508	0.33	1.87519250136284e-108	1	ABCC5
SCARB2	1.36307188385339e-111	0.322956416000125	0.544	0.364	3.01702330772109e-107	1	SCARB2
UBXN2B	6.8789243239776e-109	0.329287982018558	0.581	0.399	1.5225811098692e-104	1	UBXN2B
RNF130	1.43007549095375e-108	0.305536288268725	0.953	0.88	3.16532909167703e-104	1	RNF130
TTYH3	3.75270066889687e-108	0.259595649741467	0.36	0.201	8.30622766053634e-104	1	TTYH3
FNDC3B	2.1690165774511e-107	0.378667808582592	0.837	0.705	4.80090129253026e-103	1	FNDC3B
DGKH	6.37838153346038e-107	0.269137812099466	0.265	0.129	1.41179096861612e-102	1	DGKH
MGAT1	3.98178193640242e-105	0.347545215557585	0.567	0.394	8.81327613803311e-101	1	MGAT1
SUSD1	1.63872403459787e-104	0.336075102532809	0.372	0.215	3.62715177817893e-100	1	SUSD1
IQGAP1	2.64879886790732e-104	0.294177598274442	0.485	0.307	5.86285141422606e-100	1	IQGAP1
NCEH1	4.18661576281012e-104	0.313783752379147	0.381	0.221	9.26665532940392e-100	1	NCEH1
CD163L1	5.80113342061161e-104	0.296669486493377	0.428	0.251	1.28402287131817e-99	1	CD163L1
GRAMD4	2.25519522285779e-103	0.261677070221872	0.361	0.205	4.99164910627344e-99	1	GRAMD4
MFSD1	1.68482345688684e-101	0.320978629450852	0.623	0.453	3.72918823947333e-97	1	MFSD1
DOP1B	4.06005249617346e-98	0.325029269335046	0.494	0.328	8.98652019503033e-94	1	DOP1B
CPQ	5.62065304742968e-98	0.404591958446162	0.731	0.585	1.24407534551809e-93	1	CPQ
ZC3H12C	9.93265583086564e-98	0.335013886953791	0.444	0.279	2.1984940416038e-93	1	ZC3H12C
LIPA	2.52935180651773e-96	0.365376189650457	0.476	0.315	5.59846728854635e-92	1	LIPA
TMEM51	2.64269425399663e-94	0.341067722094779	0.495	0.331	5.84933946179614e-90	1	TMEM51
PIK3R5	6.46429262568835e-94	0.343878585748194	0.886	0.799	1.43080652976986e-89	1	PIK3R5
PPM1H	1.3176964205418e-93	0.260990291859527	0.264	0.136	2.91658925722723e-89	1	PPM1H
ELL2	1.42229027756632e-91	0.317923538022417	0.848	0.746	3.1480973003653e-87	1	ELL2
ZNF618	1.08345341697505e-90	0.349399774892041	0.525	0.364	2.39811579313257e-86	1	ZNF618
XYLT1	1.36126935252352e-89	0.398665414701106	0.45	0.296	3.01303358487557e-85	1	XYLT1
ZNF438	2.57349892577529e-87	0.359547139463005	0.515	0.358	5.69618252231102e-83	1	ZNF438
ARHGAP24	1.63696059081106e-85	0.289460467527918	0.996	0.98	3.62324857170121e-81	1	ARHGAP24
MYO9B	2.15790372041467e-85	0.316696822475605	0.853	0.748	4.77630409476584e-81	1	MYO9B
CERT1	3.45712393533894e-85	0.305963554344015	0.662	0.508	7.6519981184792e-81	1	CERT1
PLA2G7	1.26673725079862e-84	0.330679641853349	0.358	0.217	2.80379623091767e-80	1	PLA2G7
SGK1	1.45940383516062e-84	0.321692181380903	0.554	0.393	3.23024444874453e-80	1	SGK1
KLF7	4.85075975797879e-84	0.300439458776129	0.479	0.322	1.07366716483102e-79	1	KLF7
NOTCH2	6.83940935140573e-84	0.303413370133743	0.538	0.385	1.51383486584015e-79	1	NOTCH2
NRP2	4.50946277001263e-83	0.288022252326494	0.466	0.311	9.98124489514596e-79	1	NRP2
ZBTB16	4.48582288136889e-82	0.399887312314595	0.752	0.632	9.9289203656219e-78	1	ZBTB16
DTNA	4.66927617858569e-82	0.344710475145409	0.86	0.767	1.03349758936816e-77	1	DTNA
HEXA	7.73216037515656e-82	0.295918240049775	0.556	0.403	1.71143637743715e-77	1	HEXA
GYPC	2.66498893148535e-81	0.261815019704604	0.4	0.254	5.89868650094966e-77	1	GYPC
PILRA	2.6862e-81	0.289685627572962	0.562	0.404	5.94562642451479e-77	1	PILRA
SLC18B1	8.53831602524641e-81	0.281614319522174	0.405	0.261	1.88987086902804e-76	1	SLC18B1
UGCG	5.28962548474866e-80	0.310054322671538	0.643	0.489	1.17080570479427e-75	1	UGCG
MAN1A1	1.17184777659956e-79	0.342164733961243	0.698	0.557	2.59376786872546e-75	1	MAN1A1
TFEC	1.26418280028391e-79	0.310788098992659	0.71	0.56	2.7981422101484e-75	1	TFEC
GPD2	3.41460440963361e-78	0.307840375549897	0.611	0.457	7.55788540028304e-74	1	GPD2
ABCA1	1.26651541199396e-77	0.310426742314769	0.549	0.393	2.80330521290742e-73	1	ABCA1
MT-ATP8	1.9061306768263e-77	0.255908975632467	0.288	0.163	4.21902964008733e-73	1	MT-ATP8
ALCAM	2.35720898488241e-77	0.497227879328507	0.598	0.462	5.21744636713873e-73	1	ALCAM
IFI44L	5.44796357059496e-77	0.317214216058759	0.397	0.251	1.20585225671549e-72	1	IFI44L
IGF2R	7.1802579526598e-77	0.258443905392587	0.59	0.428	1.58927829524172e-72	1	IGF2R
MTSS1	7.67788253563911e-77	0.346256043014673	0.859	0.759	1.69942252043836e-72	1	MTSS1
ITGAX	8.95449761396708e-77	0.341790620867216	0.596	0.447	1.98198850187547e-72	1	ITGAX
RHOQ	2.69187312302785e-76	0.269084787291457	0.644	0.49	5.95819197050984e-72	1	RHOQ
CYTH1	1.17204171245223e-75	0.259702476128587	0.735	0.594	2.59419712634177e-71	1	CYTH1
VPS8	8.47824134181214e-74	0.281991297936752	0.744	0.624	1.8765739385967e-69	1	VPS8
DOCK5	1.04155786692739e-73	0.309509931443107	0.719	0.581	2.30538418265708e-69	1	DOCK5
FCHO2	4.48109195955275e-73	0.460958596661029	0.565	0.429	9.91844894327406e-69	1	FCHO2
GTF2IRD1	3.3330308559795e-72	0.252014913230926	0.326	0.199	7.37733049662502e-68	1	GTF2IRD1
PDE3B	4.60468174952851e-72	0.322743593012412	0.868	0.787	1.01920025844064e-67	1	PDE3B
SPATS2L	5.2135194732276e-72	0.275938	0.516	0.364	1.1539604002042e-67	1	SPATS2L
PDGFC	6.26224713154265e-72	0.332987439946563	0.577	0.431	1.38608578009565e-67	1	PDGFC
BICD1	7.69666231020277e-72	0.359951	0.536	0.396	1.70357923574028e-67	1	BICD1
AP2A2	1.55419318252031e-71	0.277663829286034	0.579	0.439	3.44005119019045e-67	1	AP2A2
PEAK1	4.71566196154839e-71	0.337085353733339	0.759	0.64	1.04376461856912e-66	1	PEAK1
STX6	5.59388512035931e-70	0.256259214844958	0.523	0.376	1.23815053254033e-65	1	STX6
ACER3	2.68470416124857e-69	0.296973835261276	0.696	0.557	5.94232419050759e-65	1	ACER3
TXNIP	7.40334547359183e-69	0.343620067441638	0.547	0.404	1.63865648712482e-64	1	TXNIP
GK	3.75021078160596e-68	0.291605869554645	0.391	0.256	8.30071654400663e-64	1	GK
ATXN1	4.65377710905475e-68	0.260621246704731	0.924	0.87	1.03006702531818e-63	1	ATXN1
SPIDR	3.29960152697548e-66	0.299313899433524	0.91	0.857	7.30333801980753e-62	1	SPIDR
DANT2	5.66794398973655e-66	0.321656953522924	0.308	0.195	1.25454272268829e-61	1	DANT2
APOC1	3.52052353695716e-65	0.314293259795648	0.36	0.236	7.79232679670098e-61	1	APOC1
FNIP1	8.28869882832647e-65	0.253517447136214	0.75	0.631	1.83462059866178e-60	1	FNIP1
MAML2	3.42395402058132e-64	0.286797	0.988	0.979	7.57857982915469e-60	1	MAML2
AXL	1.9036897573009e-63	0.266401336215256	0.589	0.449	4.2136269088098e-59	1	AXL
FGGY	2.04875831312171e-63	0.262624	0.415	0.282	4.53472165026359e-59	1	FGGY
RASSF3	2.58126790776883e-63	0.252050211223892	0.514	0.373	5.71337838705553e-59	1	RASSF3
LRP1	3.72289991161725e-61	0.258496892414034	0.669	0.545	8.24026666437363e-57	1	LRP1
PTK2B	3.35301034824557e-60	0.28167	0.568	0.438	7.42155310480674e-56	1	PTK2B
LGMN	2.46017782456914e-59	0.291598920596279	0.323	0.208	5.44535759690134e-55	1	LGMN
ADARB1	2.75365773883891e-59	0.254510314265038	0.274	0.167	6.09494603914605e-55	1	ADARB1
SNX24	4.33397488036418e-59	0.262590871185756	0.528	0.392	9.59282000019808e-55	1	SNX24
MERTK	1.46959872708836e-58	0.304706828502102	0.898	0.842	3.25280982253739e-54	1	MERTK
PPM1L	4.53022489103377e-58	0.321575910545864	0.463	0.339	1.00271997738141e-53	1	PPM1L
SOAT1	4.95639630589738e-58	0.253953446689227	0.629	0.498	1.09704875834733e-53	1	SOAT1
DSCAM1	1.87481184657695e-57	0.383487861701038	0.754	0.655	4.14970854121342e-53	1	DSCAM
OSBPL3	2.99346031860811e-54	0.26339	0.781	0.67	6.62572506920719e-50	1	OSBPL3
FOXP1	3.05550249802653e-54	0.266914965068128	0.905	0.847	6.76304922913192e-50	1	FOXP1
EDA	1.66520213050755e-53	0.336465947128777	0.509	0.382	3.68575839566542e-49	1	EDA
SLC11A1	3.79219594773629e-51	0.253892322578254	0.723	0.599	8.3936465107195e-47	1	SLC11A1
IGF1R	5.64619625290742e-49	0.294636376558007	0.424	0.31	1.24972907861853e-44	1	IGF1R
SGK3	6.27756299742811e-49	0.259590619364028	0.755	0.665	1.38947579385074e-44	1	SGK3
PSAP	1.08279262126287e-48	0.298146146444449	0.824	0.757	2.39665318790324e-44	1	PSAP
FNDC3A	1.09120195248994e-47	0.267163659109062	0.769	0.692	2.41526640164124e-43	1	FNDC3A
PADI2	1.85748666028673e-47	0.342101060216998	0.601	0.491	4.11136097387865e-43	1	PADI2
EPSTI1	2.99687667791621e-45	0.297630816400923	0.524	0.413	6.63328683889975e-41	1	EPSTI1
IMMP2L	3.25626198359296e-45	0.298844532054404	0.867	0.819	7.20741027448467e-41	1	IMMP2L
RAD51B	2.49264353182834e-44	0.278520967475508	0.864	0.814	5.51721719334886e-40	1	RAD51B
CYP27A1	1.00555207335194e-42	0.256093623250989	0.31	0.213	2.22568895915718e-38	1	CYP27A1
GLDN1	2.5653137864432e-41	0.704269930659154	0.704	0.632	5.67806553491337e-37	1	GLDN
APOE	5.30697962367663e-41	0.404168278996718	0.709	0.617	1.17464686990458e-36	1	APOE
GRAMD1B	8.52008511408365e-40	0.252082111658194	0.613	0.513	1.88583563915128e-35	1	GRAMD1B
LINC00278	1.95992124728336e-35	0.518976021359908	0.261	0.188	4.33808968873699e-31	1	LINC00278
ASTN2	5.01113052786914e-35	0.296027415888586	0.284	0.202	1.10916363103856e-30	1	ASTN2
PTPRM	9.36621596278592e-34	0.262713051038444	0.457	0.361	2.07311824120304e-29	1	PTPRM
CHSY3	9.0180588742387e-32	0.283332819206016	0.695	0.611	1.99605715122399e-27	1	CHSY3
THRB	9.18052875231042e-29	0.252243427435309	0.462	0.377	2.03201823403639e-24	1	THRB
SPP1	2.61226746290136e-15	0.683096454484558	0.792	0.779	5.78199280238587e-11	1	SPP1
FTL	1.08939442802989e-09	0.295105155196023	0.772	0.737	2.41126562700136e-05	1	FTL
GALNTL6	2.38320702711155e-09	0.740206239146748	0.263	0.227	5.27499043380871e-05	1	GALNTL6
TMEM163	0	1.59499	0.76	0.437	0	2	TMEM163
SH3RF3	0	0.985338767996487	0.997	0.921	0	2	SH3RF3
NCK2	0	0.860210990643029	0.978	0.848	0	2	NCK2
SPATA6	0	0.832907713513563	0.852	0.558	0	2	SPATA6
NIBAN1	0	0.831807294212728	0.709	0.384	0	2	NIBAN1
RUNX1	0	0.812628039387858	0.996	0.967	0	2	RUNX1
BACH1	0	0.756976153120303	0.956	0.83	0	2	BACH1
PTPRE	0	0.749570705533634	0.984	0.91	0	2	PTPRE
PVT1	0	0.743977832407881	0.609	0.297	0	2	PVT1
PTPN2	0	0.723403967916572	0.86	0.621	0	2	PTPN2
LIMK2	0	0.695271872437254	0.619	0.293	0	2	LIMK2
TBC1D14	0	0.674838138980185	0.929	0.719	0	2	TBC1D14
MARCHF1	0	0.647365559384752	0.971	0.885	0	2	MARCHF1
ARHGAP26	0	0.642497651018529	0.999	0.994	0	2	ARHGAP26
DENND3	0	0.613253685329511	0.984	0.893	0	2	DENND3
BCL6	0	0.612292515728894	0.648	0.305	0	2	BCL6
CHST11	0	0.606932212851047	1	0.993	0	2	CHST11
JAK3	0	0.561415299601281	0.654	0.311	0	2	JAK3
ADGRE2	1.25305593994524e-306	0.519048054051616	0.562	0.262	2.77351401747479e-302	2	ADGRE2
PIM1	1.52344645470706e-284	0.404637503309336	0.425	0.168	3.3719963828486e-280	2	PIM1
BIN1	1.32581721013654e-283	0.778330446599905	0.774	0.526	2.93456381291623e-279	2	BIN1
SCFD2	3.99990481820031e-280	0.685760747146507	0.787	0.515	8.85338932460456e-276	2	SCFD2
CPEB4	5.37872577184066e-278	0.736679943277944	0.845	0.633	1.19052716233921e-273	2	CPEB4
GRAMD1A	7.98565720340957e-277	0.595662041103684	0.583	0.311	1.76754536540267e-272	2	GRAMD1A
IPCEF1	1.77834533674217e-274	0.697935295401932	0.939	0.808	3.93618956834512e-270	2	IPCEF1
HRH2	2.42158823789427e-260	0.503439436993982	0.567	0.293	5.35994340575519e-256	2	HRH2
KLHL2	6.39575187575849e-256	0.526834461519175	0.692	0.413	1.41563572018038e-251	2	KLHL2
TBC1D8	4.67516634819689e-252	0.602254353616442	0.652	0.374	1.0348013195099e-247	2	TBC1D8
TGFBR1	1.13891824062548e-250	0.691042808431235	0.915	0.791	2.52088163380043e-246	2	TGFBR1
ANKRD22	7.13325797162951e-250	0.465548950890047	0.388	0.158	1.57887531944048e-245	2	ANKRD22
LAP3	9.71440565241647e-246	0.464118936864508	0.615	0.335	2.15018654710586e-241	2	LAP3
PHC2	1.07409140642099e-242	0.534716124853045	0.892	0.724	2.37739391897222e-238	2	PHC2
HCK	3.64132753397871e-238	0.523678549876627	0.84	0.607	8.05971436370848e-234	2	HCK
IL4R	5.06094222178943e-238	0.532981719986258	0.728	0.47	1.12018895137087e-233	2	IL4R
ANKS1A	8.31245515690317e-238	0.514322228111408	0.968	0.894	1.83987882442895e-233	2	ANKS1A
GOLGA4	3.28989318362656e-233	0.586450200078658	0.893	0.749	7.28184957263903e-229	2	GOLGA4
HIVEP3	7.83859576807241e-233	0.599368885180267	0.896	0.722	1.73499478730515e-228	2	HIVEP3
PIK3AP1	2.37995411048567e-220	0.543894447265175	0.872	0.714	5.26779042814899e-216	2	PIK3AP1
EIF4G3	1.47043803819613e-217	0.425908763325419	0.984	0.953	3.2546675537433e-213	2	EIF4G3
POU2F2	7.02312463162153e-217	0.510241309562377	0.855	0.632	1.55449840596311e-212	2	POU2F2
JAZF1	2.37691114897266e-216	0.495106417552269	0.982	0.935	5.26105513713609e-212	2	JAZF1
NEK6	4.34366543003784e-215	0.488620611780324	0.59	0.34	9.61426906284577e-211	2	NEK6
PRR5	1.77722786920788e-214	0.428698750123041	0.459	0.222	3.93371616570472e-210	2	PRR5
ETV6	2.00482081624192e-213	0.435472334049975	0.992	0.964	4.43747039466986e-209	2	ETV6
FCGR1BP	3.90870515367055e-209	0.341235	0.441	0.207	8.6515279871344e-205	2	FCGR1BP
SLC11A11	4.59683199716068e-209	0.457938134507339	0.832	0.59	1.01746279425154e-204	2	SLC11A1
LCP2	1.12903666881874e-208	0.512743000370406	0.746	0.504	2.49900976276341e-204	2	LCP2
ERC2	6.2154382610223e-205	0.642311698724636	0.688	0.46	1.37572510469468e-200	2	ERC2
SPTLC2	7.46581830538689e-204	0.483366399050982	0.926	0.819	1.65248422371434e-199	2	SPTLC2
GRB2	3.69372530178827e-203	0.435067661497958	0.937	0.835	8.17569158297815e-199	2	GRB2
XIST	2.44142485324819e-200	0.563269279988067	0.833	0.624	5.40384977017955e-196	2	XIST
MGAT5	1.34521872287636e-198	0.576955118149784	0.928	0.848	2.97750712121454e-194	2	MGAT5
ALOX5	1.01685098988515e-197	0.520619654798668	0.855	0.705	2.25069798101179e-193	2	ALOX5
VSIG4	4.49766542016222e-196	0.518721013280242	0.725	0.474	9.95513264098705e-192	2	VSIG4
FAM20A	1.44025094593541e-192	0.419467483465207	0.335	0.14	3.18785144373344e-188	2	FAM20A
SP100	4.39790081485835e-189	0.44389	0.944	0.864	9.73431366360748e-185	2	SP100
ACER31	3.68514018320623e-187	0.520187437135222	0.771	0.551	8.15668928150866e-183	2	ACER3
HDAC4	6.82055041267295e-186	0.467156763893137	0.851	0.678	1.50966062834103e-181	2	HDAC4
SND1	8.07583269672338e-185	0.459703443963705	0.887	0.744	1.78750480909275e-180	2	SND1
PXN	1.70628612009371e-184	0.32145	0.401	0.189	3.77669369821542e-180	2	PXN
ADGRG1	9.98266183547709e-184	0.438096197095266	0.791	0.562	2.2095623706645e-179	2	ADGRG1
PYGL	3.01053550956994e-183	0.453322724256045	0.595	0.358	6.6635192968821e-179	2	PYGL
ATP11A	6.13686047629154e-183	0.458529324016662	0.833	0.648	1.35833269782237e-178	2	ATP11A
IKZF2	1.76163679116784e-178	0.559004402801759	0.493	0.277	3.8992068735709e-174	2	IKZF2
IL17RA	3.90596691399259e-177	0.450540066733371	0.807	0.6	8.6454671674312e-173	2	IL17RA
GAREM1	1.38546799030783e-173	0.539308250837169	0.74	0.532	3.06659484974734e-169	2	GAREM1
IKZF1	8.84198324910305e-173	0.520462242373684	0.928	0.839	1.95708457235647e-168	2	IKZF1
PMM2	2.54753106517952e-171	0.357228	0.462	0.243	5.63870525966834e-167	2	PMM2
DDX21	1.75731844316861e-169	0.359594583268409	0.456	0.239	3.88964864210941e-165	2	DDX21
PRKD3	8.50147968872655e-169	0.445371713122452	0.704	0.482	1.88171751430274e-164	2	PRKD3
NFATC2	1.89068133146722e-166	0.437826757760615	0.897	0.779	4.18483405906954e-162	2	NFATC2
DISC1	5.02444143668868e-166	0.347985447949345	0.997	0.975	1.11210986759667e-161	2	DISC1
SLC1A3	2.80825698844373e-164	0.410740937920242	0.999	0.978	6.21579601822135e-160	2	SLC1A3
DSE	4.00801243979582e-164	0.483198872176351	0.672	0.451	8.87133473424406e-160	2	DSE
DDX10	8.8216439688091e-164	0.456335818711853	0.627	0.402	1.95258267605621e-159	2	DDX10
SLC7A1	1.34039427199329e-163	0.299992	0.273	0.11	2.96682868162995e-159	2	SLC7A1
TCF12	4.726263135017e-163	0.347798594572986	0.997	0.987	1.04611108230466e-158	2	TCF12
PCGF3-AS1	1.27768435527549e-162	0.406202633170736	0.556	0.332	2.82802655196677e-158	2	PCGF3-AS1
GAS6	7.5651248877979e-162	0.365016646849988	0.652	0.415	1.67446474266519e-157	2	GAS6
SH3PXD2B	3.72027509520243e-161	0.370982274714321	0.453	0.237	8.23445689572106e-157	2	SH3PXD2B
TNFRSF10D	8.70990306238633e-159	0.356038966367539	0.433	0.226	1.92784994382859e-154	2	TNFRSF10D
SIGLEC9	4.28132165486439e-158	0.310351651561136	0.434	0.227	9.47627735087685e-154	2	SIGLEC9
DTNB	7.36318374278641e-158	0.468446750725911	0.844	0.712	1.62976708962834e-153	2	DTNB
STEAP3	1.28612327115232e-157	0.308927190503893	0.396	0.199	2.84670524836855e-153	2	STEAP3
IARS1	5.1103149122887e-157	0.379071190673025	0.469	0.259	1.13111710268598e-152	2	IARS1
STAB1	1.13771801576267e-156	0.359966733362989	0.598	0.363	2.5182250560891e-152	2	STAB1
PSTPIP2	2.06666639805571e-156	0.427104347556136	0.472	0.264	4.57435940545651e-152	2	PSTPIP2
WDFY3	3.52965243195478e-155	0.40745	0.966	0.915	7.81253269288871e-151	2	WDFY3
E2F3	2.26922066193097e-153	0.460269	0.698	0.486	5.022693013118e-149	2	E2F3
SLCO2B1	1.82646173092335e-148	0.385149212639558	0.988	0.945	4.04269039522575e-144	2	SLCO2B1
FAM157C	6.37159258984149e-147	0.252975097099625	0.328	0.151	1.41028830383552e-142	2	FAM157C
WNT5A	1.79138298681469e-146	0.394299668443787	0.494	0.288	3.96504710301565e-142	2	WNT5A
FMN11	7.07201431725964e-143	0.369604107691207	0.967	0.906	1.56531964898225e-138	2	FMN1
TLR2	1.41987569113465e-142	0.473648956698611	0.911	0.823	3.14275285475744e-138	2	TLR2
PUM3	3.15982913354907e-141	0.381926917006503	0.557	0.346	6.99396580419752e-137	2	PUM3
GNAQ	1.74417981754177e-140	0.318834158457191	0.998	0.983	3.86056760814695e-136	2	GNAQ
CD163L11	1.12337410381518e-138	0.488187566818069	0.443	0.25	2.48647624138453e-134	2	CD163L1
CUL1	1.2083732185465e-138	0.421872438818927	0.701	0.506	2.67461328193082e-134	2	CUL1
PPA1	5.15765587983304e-138	0.269994470432474	0.322	0.151	1.14159555244224e-133	2	PPA1
SPATA13	5.60104358468977e-138	0.421987928225085	0.808	0.638	1.23973498703523e-133	2	SPATA13
BCL2L1	6.9091619624505e-138	0.385780141035415	0.569	0.36	1.52927390876879e-133	2	BCL2L1
PRKCA	9.24328675578797e-138	0.585296319742262	0.886	0.797	2.04590909052611e-133	2	PRKCA
SIPA1L2	1.17608424311513e-137	0.495906342529459	0.801	0.646	2.60314486371102e-133	2	SIPA1L2
KCNK13	5.37372578846744e-137	0.473896247638026	0.715	0.517	1.18942046601938e-132	2	KCNK13
PACSIN2	1.71858653308505e-136	0.391230446281474	0.808	0.642	3.80391943233045e-132	2	PACSIN2
FNDC3B1	3.79710737221915e-136	0.404575811169548	0.85	0.704	8.40451745766987e-132	2	FNDC3B
ITGA9	5.34856459743377e-133	0.517565414098646	0.67	0.482	1.18385128799599e-128	2	ITGA9
ATP2A2	1.73943785009521e-132	0.379416183255287	0.644	0.441	3.85007173740075e-128	2	ATP2A2
WDR43	2.87711585732197e-130	0.321072683872927	0.483	0.286	6.36820823859645e-126	2	WDR43
GNG10	3.77927133950744e-130	0.27448	0.413	0.225	8.36503918286576e-126	2	GNG10
EIF2B3	6.06650165251129e-130	0.33787	0.521	0.317	1.34275947576685e-125	2	EIF2B3
DNAJC3	2.63954462510231e-129	0.426714353975262	0.608	0.411	5.84236807320146e-125	2	DNAJC3
FAM20C	2.90864917103754e-129	0.319562402227479	0.4	0.218	6.43800407517449e-125	2	FAM20C
ALPK1	1.02787739903124e-128	0.413452867314936	0.819	0.663	2.27510383501574e-124	2	ALPK1
SBNO2	4.4665756145333e-128	0.252062347827018	0.348	0.176	9.886318465208e-124	2	SBNO2
HSP90B1	1.88185430643546e-127	0.364586738153401	0.505	0.307	4.16529632186425e-123	2	HSP90B1
SCIN	2.72309178931996e-124	0.488214354227271	0.723	0.554	6.0272913664808e-120	2	SCIN
MKNK1	3.72192447350476e-124	0.348474267049789	0.87	0.719	8.23810762965545e-120	2	MKNK1
LMO2	5.91741878680188e-124	0.313029781928865	0.5	0.304	1.30976147427073e-119	2	LMO2
IL1RAP	5.9919070695066e-124	0.515737856521288	0.611	0.426	1.32624871076459e-119	2	IL1RAP
SLC2A5	4.25143919202441e-123	0.419110384412509	0.793	0.624	9.41013550762683e-119	2	SLC2A5
DPYD1	5.34434084594148e-123	0.608034084635343	0.813	0.774	1.18291640284069e-118	2	DPYD
FCGR1A	4.12664857263808e-120	0.263035385463636	0.458	0.262	9.13392395067713e-116	2	FCGR1A
CAB39	8.78214032864154e-120	0.408175368319493	0.883	0.786	1.94383894034152e-115	2	CAB39
ZFAND3	1.03901770139151e-119	0.288721130751923	0.992	0.978	2.29976178025996e-115	2	ZFAND3
FARSB	3.64111323243738e-119	0.266755995499589	0.376	0.202	8.05924002867691e-115	2	FARSB
LINC01094	5.85215092797236e-118	0.426422337775913	0.656	0.467	1.2953150863974e-113	2	LINC01094
NLN	3.04708826759173e-117	0.296450525732505	0.355	0.189	6.74442517148754e-113	2	NLN
STK3	2.59752522677731e-116	0.372682075619748	0.844	0.718	5.74936233694889e-112	2	STK3
CHSY1	4.34430131265037e-116	0.337106290499734	0.719	0.528	9.61567652542033e-112	2	CHSY1
MTHFD1L	4.4632301262422e-116	0.352040154678633	0.942	0.863	9.87891356142448e-112	2	MTHFD1L
ABL2	1.09953939134826e-115	0.357337870871067	0.636	0.44	2.43372048881025e-111	2	ABL2
PALD11	1.20685452964203e-115	0.350383503854057	0.958	0.882	2.67125181590968e-111	2	PALD1
FLVCR2	1.17254674633942e-114	0.290792200271652	0.307	0.154	2.59531496834768e-110	2	FLVCR2
PPARD	2.1439399171988e-113	0.384987901376517	0.734	0.565	4.74539661272782e-109	2	PPARD
NLRC5	2.5035585305111e-113	0.293689459676785	0.507	0.315	5.54137645143328e-109	2	NLRC5
TRPM2	5.07118655690227e-113	0.350136661577808	0.821	0.671	1.12245643250475e-108	2	TRPM2
TMED8	1.03518093326082e-112	0.317914262838732	0.438	0.259	2.2912694776795e-108	2	TMED8
ASCC3	1.37213627042178e-112	0.399623125469145	0.772	0.613	3.03708642095156e-108	2	ASCC3
RGL1	3.65981451860507e-112	0.348140705179941	0.622	0.436	8.10063345548046e-108	2	RGL1
EHD4	1.15721656588813e-111	0.305408798825072	0.428	0.253	2.56138314693678e-107	2	EHD4
HAMP	1.89556503474537e-110	0.266823346131405	0.387	0.211	4.19564364790539e-106	2	HAMP
RBMS1	2.03295305469947e-106	0.321557262669193	0.727	0.552	4.4997382912718e-102	2	RBMS1
FLOT2	7.28168607179168e-106	0.297935979525941	0.454	0.279	1.61172839513037e-101	2	FLOT2
PAG1	1.31820093470728e-105	0.434613384814218	0.907	0.855	2.91770594888109e-101	2	PAG1
CMSS1	5.80322886986748e-105	0.418156352581911	0.62	0.442	1.28448667805647e-100	2	CMSS1
SH3BP2	9.74007001081096e-105	0.265624317476959	0.47	0.29	2.1558670961929e-100	2	SH3BP2
B4GALT5	2.16536160625877e-104	0.317640087911402	0.415	0.245	4.79281137929316e-100	2	B4GALT5
VKORC1L1	4.10144698901856e-104	0.325046743332236	0.441	0.269	9.07814276549368e-100	2	VKORC1L1
GATAD2A	5.55657187641313e-104	0.298103813181104	0.555	0.368	1.22989161912528e-99	2	GATAD2A
C3	6.69838714886909e-104	0.391022714748123	0.911	0.814	1.48262101153068e-99	2	C3
PUS7	1.1048727640141e-103	0.266540241485876	0.331	0.178	2.4455253758688e-99	2	PUS7
SETBP1	1.47586834242451e-101	0.471894820842521	0.626	0.466	3.2666869891224e-97	2	SETBP1
CHD7	4.46544413637725e-100	0.360491975810383	0.859	0.754	9.8838140514574e-96	2	CHD7
FCGBP	6.04489709695551e-100	0.761982170472307	0.482	0.318	1.33797752344013e-95	2	FCGBP
DNAJC5	6.74737438438928e-99	0.300485	0.736	0.559	1.49346384624072e-94	2	DNAJC5
GCA	8.89812051819507e-99	0.307241832833126	0.496	0.323	1.9695099954973e-94	2	GCA
PDIA6	3.14119811713023e-98	0.266208246201923	0.383	0.222	6.95272791245605e-94	2	PDIA6
CMIP	3.42726999931364e-98	0.276331084481186	0.974	0.941	7.58591941648081e-94	2	CMIP
RNF149	5.50450820157398e-98	0.297488523715045	0.88	0.766	1.21836784533638e-93	2	RNF149
LNCAROD	8.68104101348042e-98	0.416728521234922	0.913	0.842	1.92146161792376e-93	2	LNCAROD
DCAF6	1.40220832570345e-97	0.378284968822966	0.801	0.673	3.10364790811201e-93	2	DCAF6
RBM471	8.91481206373932e-97	0.306071970592614	0.953	0.899	1.97320450218806e-92	2	RBM47
NAA15	1.40531702409973e-95	0.291238633589259	0.593	0.411	3.11052870114235e-91	2	NAA15
STAT3	1.69453593080052e-95	0.329524562549484	0.761	0.609	3.75068582923386e-91	2	STAT3
FGD2	6.39001783631953e-95	0.319035869220059	0.813	0.672	1.41436654789096e-90	2	FGD2
GMDS	2.03516289426608e-94	0.356599316622834	0.675	0.498	4.50462955016855e-90	2	GMDS
SLC11A2	2.60398032049952e-94	0.287211395603953	0.686	0.509	5.76365004139363e-90	2	SLC11A2
DIAPH2	9.04678136252699e-94	0.285753513410942	0.981	0.959	2.00241458678172e-89	2	DIAPH2
RAB39A	6.6897962951723e-93	0.279818150554843	0.41	0.248	1.48071951197344e-88	2	RAB39A
EML4	3.04846832087921e-92	0.341343402213263	0.815	0.692	6.74747978143404e-88	2	EML4
SLC9A9	8.40285499578329e-92	0.285053871987669	0.993	0.972	1.85988792476667e-87	2	SLC9A9
IFNAR2	3.16463458200929e-91	0.303143780047603	0.597	0.422	7.00460218381937e-87	2	IFNAR2
PDIA3	3.66361669675521e-91	0.278379608345195	0.45	0.284	8.10904919659799e-87	2	PDIA3
PARP9	2.47242407629947e-88	0.256502442001345	0.514	0.338	5.47246345048125e-84	2	PARP9
ELOVL5	4.0143713942027e-88	0.277016	0.468	0.301	8.88540964392826e-84	2	ELOVL5
CHD9	1.49251086361252e-87	0.266675527490033	0.966	0.932	3.30352354551996e-83	2	CHD9
ANOS1	3.5756095885755e-87	0.330220361032372	0.675	0.505	7.91425e-83	2	ANOS1
YWHAG	4.49962310109153e-87	0.275048	0.478	0.314	9.95946577195599e-83	2	YWHAG
VAV1	6.48865180885612e-87	0.307138370588752	0.687	0.52	1.43619819137221e-82	2	VAV1
FRMD4B1	6.98485528459264e-87	0.359487844791656	0.881	0.801	1.54602786869174e-82	2	FRMD4B
DTNBP1	1.06775122343988e-86	0.332392394551831	0.597	0.433	2.36336055796182e-82	2	DTNBP1
MLXIPL	5.53945694319843e-86	0.250975061427965	0.503	0.329	1.22610339980754e-81	2	MLXIPL
LPP	7.98750991778654e-86	0.297180109548754	0.976	0.954	1.76795544520287e-81	2	LPP
SYT17	1.59651895190473e-85	0.344067489552159	0.684	0.527	3.53373504814592e-81	2	SYT17
OLA1	2.6330926867805e-85	0.300679141088167	0.589	0.419	5.82808735291997e-81	2	OLA1
XRN2	2.33050125973992e-84	0.287349899124975	0.652	0.487	5.15833148830834e-80	2	XRN2
LYRM4	9.74949098647883e-84	0.317371904802743	0.431	0.277	2.15795233494722e-79	2	LYRM4
DNM2	1.20600328576938e-82	0.281562922952236	0.726	0.569	2.66936767272194e-78	2	DNM2
TNS3	5.57400513045722e-81	0.316047830140382	0.882	0.804	1.2337502955754e-76	2	TNS3
ATXN10	6.42184870246288e-81	0.302617103388036	0.721	0.563	1.42141199180313e-76	2	ATXN10
PTK2	1.28357235632121e-80	0.345670161504747	0.812	0.699	2.84105905348137e-76	2	PTK2
TLR5	3.30649450501937e-80	0.330725781398021	0.552	0.398	7.31859493740987e-76	2	TLR5
RNGTT	4.40818179523773e-79	0.260812999938584	0.643	0.467	9.75706958557919e-75	2	RNGTT
SEC24D	5.70375865525181e-79	0.301197748410865	0.477	0.323	1.26246994075344e-74	2	SEC24D
NCOR2	2.24400332376002e-78	0.274987	0.787	0.651	4.96687695681043e-74	2	NCOR2
CYTH4	2.35221854896176e-78	0.252604712197503	0.54	0.376	5.20640053627197e-74	2	CYTH4
COMMD10	2.37890322963365e-78	0.334062353427835	0.829	0.722	5.26546440847112e-74	2	COMMD10
UGGT2	8.76632252340736e-78	0.297512064194842	0.661	0.499	1.94033782733099e-73	2	UGGT2
VTI1A	6.2412331721999e-77	0.284763281210976	0.905	0.842	1.38143455033472e-72	2	VTI1A
ACACA	2.53798407722708e-76	0.287670940140298	0.577	0.417	5.61757395653443e-72	2	ACACA
ITGAV	2.60606037989328e-75	0.324094974466164	0.605	0.453	5.76825404485579e-71	2	ITGAV
TASOR2	3.79470471883887e-75	0.296685527842658	0.621	0.465	8.39919942467796e-71	2	TASOR2
PTPRJ	6.15422832438412e-75	0.290996153647611	0.977	0.952	1.36217689731918e-70	2	PTPRJ
FYB1	1.30924405128349e-74	0.387349904391505	0.959	0.952	2.89788078311087e-70	2	FYB1
EXOC6	1.35667564371863e-74	0.282392346563747	0.635	0.472	3.00286586980681e-70	2	EXOC6
CTSC	1.89988619939561e-74	0.293368154617259	0.665	0.505	4.20520811374225e-70	2	CTSC
MAP4	1.97855161970228e-72	0.287090993761034	0.634	0.481	4.37932615504902e-68	2	MAP4
RANBP9	1.99419291211765e-72	0.302506363568104	0.686	0.542	4.41394659168121e-68	2	RANBP9
HIPK2	4.22835496382679e-72	0.279928712433246	0.576	0.424	9.35904087693422e-68	2	HIPK2
IGF2R1	9.40856531264965e-72	0.256749	0.59	0.429	2.08249184630187e-67	2	IGF2R
RAB10	9.67725738179837e-72	0.273403126766273	0.86	0.765	2.14196414888725e-67	2	RAB10
MGAT4A	6.00445745097826e-71	0.259796	0.972	0.94	1.32902661219953e-66	2	MGAT4A
HK1	8.55446860741122e-71	0.256103200768775	0.563	0.408	1.8934460815644e-66	2	HK1
RAB31	1.67627663398462e-70	0.257574986645694	0.878	0.8	3.71027070166156e-66	2	RAB31
MAP2K1	1.8986328988631e-70	0.274402038312725	0.67	0.524	4.20243405834357e-66	2	MAP2K1
ARHGAP31	2.11009600350684e-70	0.321683582757037	0.66	0.514	4.67048649416204e-66	2	ARHGAP31
KIAA0232	9.87164125868363e-70	0.271582396750011	0.622	0.476	2.18498907619703e-65	2	KIAA0232
FAM168A	5.51259804265249e-68	0.276999760352272	0.837	0.736	1.2201584507607e-63	2	FAM168A
RYR11	3.10963552765193e-67	0.265884299086688	0.766	0.626	6.88286727690477e-63	2	RYR1
LINC027981	6.85694516081214e-67	0.346325867628756	0.819	0.733	1.51771624189416e-62	2	LINC02798
TAOK3	2.89448220423803e-66	0.25905	0.916	0.843	6.40664691086046e-62	2	TAOK3
NDUFAF2	1.55969489397275e-65	0.270428239830897	0.407	0.269	3.45222867831928e-61	2	NDUFAF2
TSPAN14	1.53305024375654e-63	0.275640480152997	0.779	0.655	3.39325340953072e-59	2	TSPAN14
ZNF407	1.79963075123497e-63	0.314155327808404	0.679	0.545	3.98330270478348e-59	2	ZNF407
CDYL	2.87912424954739e-60	0.264750908785248	0.747	0.616	6.3726536139482e-56	2	CDYL
TBC1D161	1.22883176996008e-59	0.251457044331201	0.597	0.446	2.71989623962965e-55	2	TBC1D16
ME2	4.3662314674691e-59	0.258060182846855	0.58	0.44	9.66421673009611e-55	2	ME2
PIK3R1	1.91651597140223e-58	0.283160506531704	0.876	0.812	4.2420164511017e-54	2	PIK3R1
APBB1IP1	1.97839251242143e-57	0.271427238257608	0.993	0.972	4.37897398699359e-53	2	APBB1IP
ATP2B4	3.17026153996645e-57	0.257627670145582	0.442	0.311	7.01705689256173e-53	2	ATP2B4
ATP11C	7.39345735675898e-57	0.259190564793018	0.588	0.446	1.63646785134503e-52	2	ATP11C
RB1	2.53674810516388e-56	0.252972959984193	0.911	0.863	5.61483825596973e-52	2	RB1
COTL1	5.72062942680305e-56	0.252712442528338	0.576	0.44	1.26620411732859e-51	2	COTL1
TMEM131L	2.90611745657421e-55	0.290864759701571	0.549	0.42	6.43240037838136e-51	2	TMEM131L
IGSF211	6.58867582769466e-55	0.290051176485314	0.875	0.791	1.45833750770194e-50	2	IGSF21
RNF217	4.68746557716382e-53	0.266406925274847	0.464	0.336	1.03752363084944e-48	2	RNF217
ARHGAP20	4.08637872801862e-52	0.330824239069079	0.329	0.219	9.04479067659642e-48	2	ARHGAP20
MPZL1	8.6896082804436e-52	0.268493594958576	0.636	0.505	1.92335789679339e-47	2	MPZL1
DTNA1	2.66210503046326e-51	0.271423691268551	0.843	0.769	5.89230327442739e-47	2	DTNA
LINC01684	2.17226129445032e-49	0.253478419814162	0.591	0.46	4.80808314913633e-45	2	LINC01684
FMNL21	2.36970642515756e-47	0.252659061942838	0.959	0.931	5.24510820144373e-43	2	FMNL2
RAPGEF2	4.34145481233854e-47	0.261690699601482	0.793	0.713	9.60937608163012e-43	2	RAPGEF2
HS2ST1	1.67874623440452e-46	0.281158892761766	0.439	0.326	3.71573691523097e-42	2	HS2ST1
RASSF81	3.38056112377802e-46	0.358483521614693	0.757	0.679	7.48253399137028e-42	2	RASSF8
SPRED1	1.65916605507844e-45	0.279705900577063	0.876	0.823	3.67239814631061e-41	2	SPRED1
STAMBPL1	3.58435840041966e-45	0.266325477762881	0.531	0.414	7.93361888348887e-41	2	STAMBPL1
DISP1	1.51258106066183e-44	0.350800040131657	0.74	0.65	3.34794691966889e-40	2	DISP1
LARGE1	2.23416092955434e-44	0.353302333049101	0.547	0.434	4.94509180147558e-40	2	LARGE1
GAB2	1.01120658615298e-42	0.262707859865183	0.95	0.928	2.2382e-38	2	GAB2
SH3BGRL	4.27166038383885e-41	0.251257428453517	0.809	0.74	9.4548930935889e-37	2	SH3BGRL
CAMK2D	4.03155940157372e-40	0.316419947140956	0.793	0.745	8.92345357944328e-36	2	CAMK2D
ANK2	3.88076322971949e-39	0.317194872085039	0.656	0.565	8.58968133266112e-35	2	ANK2
NCKAP5	3.97742474457894e-33	0.319055481502102	0.688	0.603	8.80363192965102e-29	2	NCKAP5
SRGAP1	2.14775586086054e-31	0.259205345856176	0.888	0.869	4.75384282242871e-27	2	SRGAP1
EXT1	2.12437122832389e-28	0.262599276273984	0.462	0.379	4.7020832767721e-24	2	EXT1
FAR2	3.16157691836965e-19	0.295904096897601	0.559	0.493	6.99783435111938e-15	2	FAR2
GRID2	0	3.09478	1	0.425	0	3	GRID2
FOXP21	1.44320352396164e-306	0.717208538860896	0.929	0.731	3.19438667993669e-302	3	FOXP2
HS3ST41	6.59723667257709e-264	0.583355655752837	0.967	0.815	1.46023236510821e-259	3	HS3ST4
ELMO11	8.14875213907366e-233	0.436598728256473	1	0.993	1.80364479846256e-228	3	ELMO1
CSGALNACT11	2.09164653863935e-205	0.602540550289953	0.966	0.883	4.62965044862435e-201	3	CSGALNACT1
NAV3	6.9524979243798e-195	0.450225187322435	0.99	0.897	1.53886589058222e-190	3	NAV3
FRMD4A1	9.79587828133886e-185	0.389324398293347	1	0.985	2.16821969879154e-180	3	FRMD4A
RASGEF1C1	8.76372192530221e-179	0.593675904820942	0.696	0.464	1.93976221094639e-174	3	RASGEF1C
LINC022321	2.72282420732496e-169	0.501558685319326	0.837	0.633	6.02669910049307e-165	3	LINC02232
ITPR21	4.10907152039312e-169	0.379120052289727	0.999	0.986	9.09501890323813e-165	3	ITPR2
ARHGAP221	1.90194937107532e-158	0.405180454676752	0.973	0.895	4.20977473793812e-154	3	ARHGAP22
ABCC41	5.41829155921215e-133	0.372907497688248	0.946	0.845	1.19928465371602e-128	3	ABCC4
CACNA1A1	2.24781675310793e-123	0.465190966232702	0.793	0.637	4.9753176013291e-119	3	CACNA1A
LNCAROD1	4.65539078574823e-120	0.443281308475965	0.937	0.839	1.03042419651751e-115	3	LNCAROD
ST6GALNAC31	5.75085412003544e-117	0.460814175862034	0.921	0.821	1.27289405092864e-112	3	ST6GALNAC3
CCND31	7.79040120070318e-114	0.385076382870265	0.841	0.706	1.72432740176364e-109	3	CCND3
SYNDIG11	6.97998503706656e-109	0.430422	0.876	0.734	1.54494988810431e-104	3	SYNDIG1
CYFIP11	1.59096460480082e-107	0.333195937603965	0.958	0.888	3.52144105626612e-103	3	CYFIP1
ANKRD441	6.84978243240152e-107	0.289480836265843	0.987	0.955	1.51613084358775e-102	3	ANKRD44
CTTNBP2	3.24366117445138e-103	0.351191162215701	0.862	0.734	7.17951964353068e-99	3	CTTNBP2
DOCK81	1.00759629322691e-102	0.26667	0.999	0.989	2.23021363542845e-98	3	DOCK8
IL6ST1	4.87860260919999e-98	0.313413	0.907	0.798	1.07982990152033e-93	3	IL6ST
ADAM281	9.58092835403721e-97	0.293782363231323	0.983	0.919	2.1206426818826e-92	3	ADAM28
P2RY121	1.54703858507758e-94	0.369158500356025	0.835	0.691	3.42421520421071e-90	3	P2RY12
PICALM1	4.32341819981125e-91	0.289833937060853	0.995	0.989	9.56945384346221e-87	3	PICALM
SORL11	4.35745596562092e-86	0.282347093546294	0.993	0.949	9.64479303430535e-82	3	SORL1
ARHGAP241	3.02838484604193e-83	0.264708242015245	0.998	0.98	6.70302701822921e-79	3	ARHGAP24
CSF1R1	1.04412591890366e-81	0.265099356899396	0.955	0.89	2.31106830890135e-77	3	CSF1R
DLEU11	1.46681941451428e-81	0.317735213918981	0.974	0.926	3.24665809208591e-77	3	DLEU1
ARHGAP15	3.98014681388934e-79	0.283312884394032	0.987	0.969	8.80965695786267e-75	3	ARHGAP15
CPED11	9.99381383409883e-77	0.309277869797997	0.841	0.716	2.21203075403943e-72	3	CPED1
OXR11	6.97640766190998e-76	0.376735189758838	0.938	0.894	1.54415807188715e-71	3	OXR1
SDK11	1.60712380803641e-75	0.356887240315051	0.853	0.751	3.55720783670779e-71	3	SDK1
DEPTOR1	3.42942358810397e-75	0.349154701261182	0.542	0.388	7.59068616990932e-71	3	DEPTOR
ABR1	3.59286670776683e-73	0.252859529826015	0.984	0.957	7.9524511709711e-69	3	ABR
TIAM11	2.4956251090189e-71	0.294868629767381	0.768	0.641	5.52381661630243e-67	3	TIAM1
GAB1	6.3533233595473e-71	0.359725231404481	0.639	0.497	1.4062445924022e-66	3	GAB1
ZNF8461	1.01664775538835e-70	0.297082794007779	0.647	0.5	2.25024814177657e-66	3	ZNF846
LINC013741	6.41697232494017e-69	0.367948821954591	0.796	0.693	1.42033265440226e-64	3	LINC01374
NLRP11	4.11721330577418e-66	0.274078654864327	0.47	0.326	9.11303993100058e-62	3	NLRP1
IL13RA11	1.16810848273572e-63	0.269080394802983	0.754	0.629	2.58549131568724e-59	3	IL13RA1
KBTBD12	1.17643341659002e-62	0.282178	0.469	0.328	2.60391772428035e-58	3	KBTBD12
LINC00578	2.11957447373202e-62	0.301530776752201	0.374	0.244	4.69146614015846e-58	3	LINC00578
RUNX2	1.55862243135363e-61	0.274279610922953	0.856	0.756	3.44985488955812e-57	3	RUNX2
KHDRBS31	2.82574971581014e-61	0.325129229794674	0.796	0.683	6.25451442097416e-57	3	KHDRBS3
MIR31HG	1.72875252717592e-60	0.251393906902786	0.276	0.163	3.82642084365118e-56	3	MIR31HG
IGSF212	3.80803724376333e-60	0.266796444292213	0.887	0.79	8.42870963534574e-56	3	IGSF21
RASSF82	2.0000911921387e-58	0.355215189182439	0.777	0.677	4.42700184467981e-54	3	RASSF8
MT-ND31	5.23053922375554e-58	0.518700625718852	0.644	0.544	1.15772755178605e-53	3	MT-ND3
RIN2	5.92623177091911e-58	0.282555778225628	0.774	0.67	1.31171214017524e-53	3	RIN2
FKBP5	5.1875059093813e-57	0.254391278824325	0.979	0.966	1.14820255798246e-52	3	FKBP5
TBC1D41	1.13727846873255e-56	0.276462388334513	0.699	0.564	2.51725216269263e-52	3	TBC1D4
NHSL11	1.0511068311535e-55	0.536876973643285	0.705	0.617	2.32651986007516e-51	3	NHSL1
GARNL3	1.10641340008778e-55	0.265845559104684	0.547	0.413	2.4489354197543e-51	3	GARNL3
SLC15A2	5.10472031002809e-55	0.255984227458413	0.528	0.4	1.12987879342162e-50	3	SLC15A2
MT-ATP61	4.60491424389666e-51	0.383251729978524	0.642	0.538	1.01925171874409e-46	3	MT-ATP6
HDAC91	5.96060828427775e-50	0.279534816447589	0.944	0.896	1.31932103764204e-45	3	HDAC9
MT-ND41	8.93891855279136e-48	0.283572009842038	0.66	0.545	1.97854023247484e-43	3	MT-ND4
PELI2	2.36796048154921e-46	0.279102959255164	0.522	0.405	5.24124372986102e-42	3	PELI2
PRDM111	5.00047771635222e-45	0.259021	0.321	0.217	1.1068057377374e-40	3	PRDM11
LINC027982	2.39194391834622e-44	0.263537258779661	0.82	0.733	5.29432866886753e-40	3	LINC02798
PRKN	1.67734012589533e-42	0.265538	0.823	0.753	3.71262463465673e-38	3	PRKN
MT-CYB1	2.06169431181073e-41	0.350437851308065	0.59	0.498	4.56335418976187e-37	3	MT-CYB
MT-ND21	1.17062044719752e-40	0.278719326500034	0.54	0.429	2.59105e-36	3	MT-ND2
MT-ND11	2.95827072002597e-39	0.26592	0.513	0.41	6.54783641170549e-35	3	MT-ND1
USP53	4.82467078794241e-38	0.279849615044082	0.728	0.637	1.06789263220317e-33	3	USP53
ZBTB161	3.59097979201762e-37	0.273729032630846	0.72	0.635	7.94827467165179e-33	3	ZBTB16
MT-CO31	3.7077102219299e-37	0.307310034420599	0.711	0.644	8.20664580521965e-33	3	MT-CO3
LRRC4C	3.34516711089858e-21	0.492069986992182	0.373	0.308	7.40419288326292e-17	3	LRRC4C
RBMS3	1.27091433438232e-14	0.422216	0.26	0.21	2.81304178772183e-10	3	RBMS3
DLEU7	0	1.3637	0.813	0.365	0	4	DLEU7
ADAM7-AS1	0	1.28454	0.891	0.401	0	4	ADAM7-AS1
KCNQ1OT1	0	1.11535	0.607	0.264	0	4	KCNQ1OT1
OXR1-AS1	0	1.01531	0.542	0.209	0	4	OXR1-AS1
ENTPD1-AS1	0	0.985623549146411	0.852	0.501	0	4	ENTPD1-AS1
ANKUB1	0	0.968099195855901	0.718	0.311	0	4	ANKUB1
FAM177B	0	0.943232129025321	0.68	0.29	0	4	FAM177B
OPRM1	0	0.902327668657142	0.604	0.247	0	4	OPRM1
ABHD15-AS1	0	0.870325590079034	0.74	0.388	0	4	ABHD15-AS1
TMLHE-AS1	0	0.783855386949838	0.511	0.198	0	4	TMLHE-AS1
SLC8A1-AS1	0	0.781048	0.583	0.24	0	4	SLC8A1-AS1
ENO4	0	0.602214891790902	0.46	0.156	0	4	ENO4
MALAT1	0	0.549698107905278	1	1	0	4	MALAT1
GPR34	9.04035755323781e-293	0.735250473107819	0.711	0.411	2.00099274083366e-288	4	GPR34
ELMO1-AS1	1.47691015947911e-281	0.586596781424711	0.461	0.182	3.26899294699106e-277	4	ELMO1-AS1
MED12L	2.91950651130043e-273	0.648079384400146	0.569	0.273	6.46203571211238e-269	4	MED12L
RAB11A	7.93689472876214e-262	0.722595216707185	0.674	0.385	1.75675227926421e-257	4	RAB11A
CX3CR11	1.92171503142439e-239	0.728879147676094	0.723	0.447	4.25352405055475e-235	4	CX3CR1
DIAPH2-AS1	4.28667413658328e-239	0.672635	0.43	0.178	9.48812453391343e-235	4	DIAPH2-AS1
KCNIP4	2.80480144882406e-235	0.534875574447214	0.971	0.862	6.20814752682718e-231	4	KCNIP4
DDX5	3.95074548967819e-234	0.597660876582301	0.959	0.859	8.74458006685371e-230	4	DDX5
MEF2C-AS2	3.84504132618346e-233	0.505999448730343	0.409	0.161	8.51061447137448e-229	4	MEF2C-AS2
C2CD5-AS1	7.42196993968759e-222	0.481424940985617	0.379	0.146	1.64277882645045e-217	4	C2CD5-AS1
PAQR3	2.6603523802197e-213	0.557813	0.465	0.212	5.88842395837828e-209	4	PAQR3
LPAR6	6.01559110798531e-212	0.552146057162209	0.937	0.791	1.33149093584147e-207	4	LPAR6
ITM2B	2.80725502491879e-210	0.552057	0.931	0.802	6.21357827215526e-206	4	ITM2B
LINC00486	9.07372066715994e-209	0.633340984761045	0.709	0.479	2.00837733246918e-204	4	LINC00486
SLC35G2	2.04928737106243e-207	0.435280041715935	0.348	0.131	4.53589266710958e-203	4	SLC35G2
MYCBP2-AS1	5.01203863224595e-205	0.471672401087893	0.401	0.166	1.10936463086132e-200	4	MYCBP2-AS1
RNASEH2B-AS1	7.43976734882148e-201	0.473918	0.366	0.146	1.64671810498815e-196	4	RNASEH2B-AS1
APOE1	8.06573148318664e-200	0.603976382750877	0.841	0.611	1.78526900648853e-195	4	APOE
GEMIN7-AS1	9.01411391943298e-192	0.389639441318505	0.302	0.108	1.9951839749273e-187	4	GEMIN7-AS1
PDE5A	1.13441022619807e-177	0.443841840143729	0.341	0.138	2.51090359466682e-173	4	PDE5A
MCF2L2	2.26449939067577e-177	0.545598090119379	0.525	0.281	5.01224295132175e-173	4	MCF2L2
C11orf65	3.0175878164013e-171	0.402946898515744	0.332	0.134	6.67912887282264e-167	4	C11orf65
CCDC200	2.39028848376189e-169	0.421079267921742	0.397	0.181	5.29066452995856e-165	4	CCDC200
FAM151B-DT	9.27458460365713e-168	0.415441957117253	0.344	0.144	2.05283655617347e-163	4	FAM151B-DT
RBFOX1	2.69335528780732e-167	0.486073643540125	0.903	0.757	5.96147259403273e-163	4	RBFOX1
BHLHE41	4.54750497513086e-165	0.521620294459238	0.827	0.647	1.00654475119546e-160	4	BHLHE41
INSYN2B	7.21675467198038e-160	0.417919475743939	0.394	0.182	1.59735647909614e-155	4	INSYN2B
BROX	1.43423665046929e-156	0.480129762488834	0.509	0.284	3.17453940214874e-152	4	BROX
MEG3	6.01560066488894e-154	0.495147327625617	0.771	0.571	1.33149305116652e-149	4	MEG3
LTC4S	4.63300928288158e-152	0.370198702075708	0.318	0.131	1.02547027467301e-147	4	LTC4S
ATP8B1	2.58265712270129e-145	0.480747261702573	0.424	0.216	5.71645327538704e-141	4	ATP8B1
SHOC1	3.04948307046013e-145	0.551153	0.531	0.307	6.74972582815646e-141	4	SHOC1
SNHG14	1.18476002880151e-143	0.391651919859718	0.936	0.841	2.62234784774926e-139	4	SNHG14
INKA2	1.28210057404646e-129	0.378586287546661	0.353	0.169	2.83780141059443e-125	4	INKA2
CST3	1.99387654072349e-124	0.444280982886396	0.563	0.353	4.41324633523738e-120	4	CST3
GTF2I-AS1	2.0261739501005e-121	0.297309	0.268	0.112	4.48473342115246e-117	4	GTF2I-AS1
CPB2-AS1	6.06366759887633e-117	0.366684801044099	0.309	0.144	1.34213218633529e-112	4	CPB2-AS1
A2M1	8.23254992428986e-117	0.430258443798122	0.829	0.68	1.82219260024232e-112	4	A2M
TSHR	4.93565700579607e-114	0.436147315659969	0.28	0.126	1.0924583216629e-109	4	TSHR
HDGFL3	2.36856123810438e-111	0.324035518828068	0.339	0.168	5.24257344442023e-107	4	HDGFL3
LINC00513	5.24284460060468e-111	0.374262219840704	0.333	0.166	1.16045122389784e-106	4	LINC00513
FTL1	2.05839379205997e-108	0.310449860672013	0.884	0.731	4.55604881934554e-104	4	FTL
RHOQ-AS1	1.4979509474591e-107	0.293156316524348	0.284	0.129	3.31556462710597e-103	4	RHOQ-AS1
IFNGR11	2.85006766721702e-105	0.410936447419516	0.862	0.754	6.30833977461815e-101	4	IFNGR1
SPATA1	1.59535489500814e-104	0.296576231255659	0.272	0.123	3.53115852461102e-100	4	SPATA1
KCNMB1	4.23957240506268e-104	0.360668267146047	0.302	0.146	9.38386956136574e-100	4	KCNMB1
RPS28	5.4748704067549e-104	0.407099332287902	0.644	0.455	1.21180781583113e-99	4	RPS28
C1QC	1.77919045518766e-103	0.412831765107806	0.678	0.497	3.93806015351237e-99	4	C1QC
RPL41	1.00662147836092e-102	0.370553339053931	0.628	0.426	2.22805598020407e-98	4	RPL41
CD74	1.11109607631852e-101	0.363643972166899	0.916	0.794	2.4593000553234e-97	4	CD74
MIR223HG	1.26767728962996e-101	0.457035254099462	0.594	0.412	2.80587691286694e-97	4	MIR223HG
IL6ST2	4.29508743954438e-99	0.337633441104192	0.92	0.799	9.50674653868753e-95	4	IL6ST
P2RY122	2.56559012513888e-98	0.344318	0.87	0.692	5.67867718298239e-94	4	P2RY12
USP3-AS1	3.0113552561092e-98	0.293739526022456	0.268	0.123	6.6653337238721e-94	4	USP3-AS1
DLGAP1	8.19039572765093e-98	0.391297026120657	0.693	0.535	1.81286219035826e-93	4	DLGAP1
LRRTM4	9.89079702577792e-97	0.390497447570076	0.69	0.533	2.18922901368569e-92	4	LRRTM4
CSMD1	4.95051340341184e-94	0.331420246039059	0.826	0.706	1.09574663671118e-89	4	CSMD1
TMSB4X	1.37060394316608e-91	0.355881880045852	0.822	0.679	3.03369476780381e-87	4	TMSB4X
ADGRB3	4.18378600904123e-90	0.34093	0.818	0.681	9.26039195241186e-86	4	ADGRB3
FILIP1L	4.3569916112088e-90	0.421586	0.384	0.222	9.64376523224955e-86	4	FILIP1L
HLA-DRB1	6.42316613919881e-90	0.401893725003945	0.628	0.46	1.42170359325026e-85	4	HLA-DRB1
LY86-AS1	3.69120196903086e-89	0.293254927510414	0.337	0.181	8.17010643825291e-85	4	LY86-AS1
CNTNAP2	1.00678288001104e-88	0.336201813281409	0.793	0.665	2.22841322661643e-84	4	CNTNAP2
SRGAP2-AS1	3.89312328059689e-88	0.283970955427132	0.287	0.144	8.61703906927315e-84	4	SRGAP2-AS1
CADM2	7.30155831195614e-88	0.330741575223171	0.818	0.69	1.61612691676837e-83	4	CADM2
NRXN3	2.15099201238092e-87	0.355533537299842	0.718	0.575	4.76100572020393e-83	4	NRXN3
SYT1	6.48682377104179e-86	0.344836458935149	0.765	0.633	1.43579357348239e-81	4	SYT1
NRG3	4.50513153698015e-85	0.331597398761053	0.735	0.596	9.97165814395187e-81	4	NRG3
P2RY13	1.7438123719601e-83	0.309585589131141	0.382	0.223	3.85975430409649e-79	4	P2RY13
OPCML	1.99251004144346e-83	0.356502124969643	0.662	0.513	4.41022172573095e-79	4	OPCML
PCDH9	2.51568395834082e-83	0.319451248432725	0.8	0.674	5.56821487339157e-79	4	PCDH9
HLA-DRA	1.20759394530853e-82	0.388307756188706	0.622	0.456	2.6728884385459e-78	4	HLA-DRA
TRIM5	1.6956668889932e-82	0.294831728405716	0.308	0.164	3.75318909209754e-78	4	TRIM5
B2M	2.39710413294307e-82	0.332839	0.75	0.604	5.3057502878562e-78	4	B2M
DPP10	3.73597814691662e-80	0.327160353701655	0.693	0.553	8.26921403038524e-76	4	DPP10
PTPRD	1.15324998822256e-79	0.324380041048439	0.719	0.581	2.55260352393181e-75	4	PTPRD
CD81	3.31451311879267e-76	0.38293	0.58	0.427	7.3363433371357e-72	4	CD81
PDGFB	7.80769991964017e-75	0.371629062448708	0.581	0.423	1.72815630021316e-70	4	PDGFB
ZFP36L2	1.26159450322382e-74	0.389525	0.747	0.601	2.79241327343561e-70	4	ZFP36L2
RPS19	4.53928125592289e-74	0.330094086860201	0.675	0.527	1.00472451318597e-69	4	RPS19
NRXN1	5.29778487775883e-74	0.318293922372957	0.728	0.6	1.17261170484314e-69	4	NRXN1
MAPK10	2.93190677460297e-73	0.359810956063396	0.536	0.383	6.48948245490622e-69	4	MAPK10
KCNMB2	6.92651122412246e-73	0.402751987819176	0.325	0.19	1.53311399434726e-68	4	KCNMB2
ANKS1B	2.82378400203217e-70	0.352428993387282	0.63	0.507	6.25016351009801e-66	4	ANKS1B
PDE4D	1.3157332491576e-69	0.308361593808758	0.708	0.555	2.91224397368543e-65	4	PDE4D
STEAP1B	2.3888796227128e-68	0.305731857768549	0.391	0.239	5.28754615691251e-64	4	STEAP1B
CHSY31	2.6308103191951e-66	0.268386177999984	0.77	0.608	5.82303556050643e-62	4	CHSY3
LILRB4	3.99448487329681e-66	0.283052321353112	0.368	0.228	8.84139281855516e-62	4	LILRB4
C1QB	4.40264759984641e-66	0.331414027046639	0.741	0.625	9.74482019750003e-62	4	C1QB
KHDRBS32	1.0560276793327e-65	0.305446133607404	0.823	0.684	2.33741e-61	4	KHDRBS3
TRIM13	1.10621896292259e-64	0.335261969686773	0.415	0.275	2.44850505253285e-60	4	TRIM13
TCHP	1.42159686471948e-64	0.286604049968312	0.341	0.209	3.14656250037009e-60	4	TCHP
SOCS6	5.57119240250778e-64	0.362954212174144	0.71	0.585	1.23312772637107e-59	4	SOCS6
LINC02742	9.17923862707075e-64	0.501152555958363	0.253	0.139	2.03173267771584e-59	4	LINC02742
C1QA	2.13341080648201e-62	0.305732328953158	0.55	0.401	4.72209147906728e-58	4	C1QA
CYTL1	2.44510766929294e-62	0.304966516425913	0.264	0.146	5.412e-58	4	CYTL1
ROBO2	2.30619517518236e-61	0.306900647935005	0.595	0.462	5.10453240074864e-57	4	ROBO2
IL1RAPL1	1.82799204681253e-60	0.297569927345797	0.579	0.446	4.04607759641485e-56	4	IL1RAPL1
MGLL	5.28340687358419e-60	0.321204	0.432	0.29	1.16942927739912e-55	4	MGLL
RPL18	6.99298119455683e-60	0.286439277124254	0.493	0.349	1.54782645760321e-55	4	RPL18
PDZD2	3.51000500910496e-59	0.264236870779956	0.389	0.254	7.76904508715292e-55	4	PDZD2
CARMIL1	4.12382855544352e-59	0.335341996334978	0.605	0.466	9.12768212461869e-55	4	CARMIL1
RSRP1	1.20904399838778e-58	0.319881176439514	0.658	0.551	2.67609798603151e-54	4	RSRP1
SNHG25	6.03690358509824e-58	0.298937786651304	0.389	0.258	1.33620823952565e-53	4	SNHG25
SLC7A6OS	2.00348371471171e-57	0.255487647019153	0.313	0.19	4.4345108541429e-53	4	SLC7A6OS
NALF1	6.58440013369175e-57	0.273205	0.623	0.498	1.45739112559133e-52	4	NALF1
ARGLU1	6.42770820971736e-55	0.300589725196376	0.669	0.571	1.42270893513884e-50	4	ARGLU1
ATRNL1	1.06010909068152e-54	0.281168768475305	0.561	0.428	2.34644546131449e-50	4	ATRNL1
GRIK1	1.09127530593623e-53	0.295578795221455	0.35	0.225	2.41542876215924e-49	4	GRIK1
LRP1B	2.23576818113847e-49	0.266284668698343	0.675	0.572	4.94864929213188e-45	4	LRP1B
MAGI2	3.33803144051676e-49	0.250147355266091	0.62	0.502	7.38839879043979e-45	4	MAGI2
NKAIN2	4.92100118292228e-49	0.268060647827746	0.507	0.38	1.08921440182802e-44	4	NKAIN2
NEGR1	9.13464024123526e-49	0.277666715730154	0.55	0.431	2.02186127099501e-44	4	NEGR1
TENM2	4.82655805627739e-48	0.254827975911965	0.509	0.383	1.06831036017644e-43	4	TENM2
RPL7A	8.12949397487855e-48	0.26797	0.446	0.319	1.79938219639962e-43	4	RPL7A
FGF14	2.61515206082181e-47	0.266166132251249	0.567	0.45	5.78837757142298e-43	4	FGF14
RPL13	2.61747595836724e-47	0.255834	0.649	0.531	5.79352128625005e-43	4	RPL13
CGGBP1	1.59366434262763e-46	0.271171134326069	0.426	0.304	3.52741665597201e-42	4	CGGBP1
RDX	2.05024856289032e-46	0.325774409733132	0.465	0.353	4.53802016910143e-42	4	RDX
SERPINB9	1.45497442139581e-45	0.334667746130556	0.633	0.536	3.22044038431748e-41	4	SERPINB9
TANC11	2.05131055331642e-43	0.282465271142489	0.454	0.328	4.54037077871056e-39	4	TANC1
CEBPB	1.20651586484031e-42	0.279666661641891	0.503	0.39	2.67050221523754e-38	4	CEBPB
CALM2	9.26552380320873e-39	0.281541369509406	0.569	0.474	2.05083103860222e-34	4	CALM2
APOC2	9.94143759727573e-25	0.257856010324808	0.325	0.246	2.20043779778101e-20	4	APOC2
PDK4	6.8882184821951e-21	0.554659812039183	0.344	0.272	1.52463827884906e-16	4	PDK4
APOE2	0	1.50388	0.949	0.604	0	5	APOE
FTL2	0	1.30319	0.973	0.726	0	5	FTL
C1QC1	0	1.22141	0.883	0.485	0	5	C1QC
C1QB1	0	1.11371	0.906	0.615	0	5	C1QB
CD14	0	0.977998522066309	0.7	0.328	0	5	CD14
RPS191	0	0.953919574209525	0.86	0.515	0	5	RPS19
DLEU71	0	0.943199491854927	0.759	0.369	0	5	DLEU7
RPS281	0	0.942544	0.825	0.443	0	5	RPS28
C1QA1	0	0.922691867690728	0.767	0.387	0	5	C1QA
RPL411	0	0.920299936917074	0.797	0.416	0	5	RPL41
SHOC11	0	0.911209784680972	0.644	0.3	0	5	SHOC1
ANKUB11	0	0.903740938103765	0.709	0.312	0	5	ANKUB1
RPL131	0	0.894483671623042	0.825	0.52	0	5	RPL13
RPLP1	0	0.859168409713493	0.731	0.4	0	5	RPLP1
CST31	0	0.846593157872922	0.696	0.345	0	5	CST3
HLA-DRB11	0	0.841266043348055	0.763	0.452	0	5	HLA-DRB1
CD741	0	0.840954457512841	0.955	0.791	0	5	CD74
B2M1	0	0.837914964601664	0.883	0.596	0	5	B2M
HLA-DRA1	0	0.836927619329955	0.765	0.447	0	5	HLA-DRA
ADAM7-AS11	0	0.818463956721022	0.77	0.409	0	5	ADAM7-AS1
RPS2	0	0.788888226401739	0.737	0.379	0	5	RPS2
RPL181	0	0.788267	0.698	0.337	0	5	RPL18
FAM177B1	0	0.771065348580151	0.627	0.294	0	5	FAM177B
RPL7A1	0	0.763931698848168	0.664	0.305	0	5	RPL7A
CD811	0	0.763129047488564	0.733	0.417	0	5	CD81
DDX51	0	0.738163400849407	0.961	0.859	0	5	DDX5
RPL10	0	0.728045840945639	0.72	0.39	0	5	RPL10
ABHD15-AS11	1.00794186405678e-306	0.811313092973751	0.714	0.39	2.23097852190327e-302	5	ABHD15-AS1
RPS27A	1.5074595355718e-306	0.682498368352452	0.64	0.307	3.33661093603463e-302	5	RPS27A
TMSB4X1	3.36804463186579e-302	0.754878887978034	0.904	0.674	7.45482998817174e-298	5	TMSB4X
DPYD-AS1	7.95057395906379e-295	0.696222502821825	0.388	0.129	1.75978004009918e-290	5	DPYD-AS1
RPL3	3.11395011569056e-273	0.617233396546645	0.611	0.3	6.89241718606949e-269	5	RPL3
RPL28	8.20611561334259e-273	0.662042118463298	0.711	0.406	1.81634162985725e-268	5	RPL28
RPL18A	3.9599513415752e-256	0.556877960245912	0.524	0.233	8.76495629944255e-252	5	RPL18A
MALAT11	8.496575692822e-250	0.436243900299497	1	1	1.88063206384922e-245	5	MALAT1
RPS14	6.17457500572334e-242	0.571608243206131	0.583	0.293	1.3666804317668e-237	5	RPS14
RPS15	2.4063632769777e-236	0.584452600224172	0.582	0.295	5.32624447726244e-232	5	RPS15
RPS27	5.55091942140601e-235	0.627964689712169	0.613	0.323	1.22864050473401e-230	5	RPS27
ENTPD1-AS11	1.87308361119686e-232	0.671478056439837	0.789	0.506	4.14588326502314e-228	5	ENTPD1-AS1
RPS18	1.79722200089824e-230	0.567145913514859	0.56	0.278	3.97797117678817e-226	5	RPS18
RPS3	1.06318517641648e-229	0.587185152282567	0.607	0.322	2.35325406948023e-225	5	RPS3
TUBA1B	5.81945820308413e-229	0.645945057692015	0.651	0.373	1.28807887867064e-224	5	TUBA1B
CD63	8.00749848347213e-215	0.519279397086065	0.458	0.204	1.77237971433172e-210	5	CD63
SLC8A1-AS11	6.72295728854808e-214	0.558950045802856	0.518	0.244	1.48805936624723e-209	5	SLC8A1-AS1
RPL11	5.2412448331448e-213	0.561466945854021	0.626	0.346	1.16009713136827e-208	5	RPL11
MGAM	9.80361645736968e-213	0.549917787557023	0.281	0.088	2.1699324666742e-208	5	MGAM
RAB11A1	1.00120548889905e-212	0.623841849642775	0.657	0.387	2.21606822912917e-208	5	RAB11A
HLA-DPA1	1.10062290365588e-209	0.596437114809076	0.581	0.311	2.43611873495192e-205	5	HLA-DPA1
EEF1A1	2.85169478783454e-208	0.591935769662424	0.759	0.507	6.31194124339296e-204	5	EEF1A1
RPL15	1.05463164866791e-206	0.515065555153813	0.52	0.257	2.33432169116155e-202	5	RPL15
S100A11	3.87511114758939e-204	0.448159388078122	0.393	0.159	8.57717101407435e-200	5	S100A11
MYCBP2-AS11	2.14619127596393e-202	0.435142978763825	0.405	0.166	4.75037977021856e-198	5	MYCBP2-AS1
PAQR31	8.64743291909606e-202	0.528436353352785	0.464	0.212	1.91402280231272e-197	5	PAQR3
RPL19	1.16956918789502e-199	0.533738228802567	0.527	0.263	2.58872444048683e-195	5	RPL19
RPLP0	4.08121467980111e-199	0.475591	0.474	0.224	9.03336057227178e-195	5	RPLP0
TMLHE-AS11	4.86322479983068e-199	0.527146199311949	0.453	0.202	1.07642617719452e-194	5	TMLHE-AS1
ITM2B1	1.06006048097558e-198	0.559642777326307	0.928	0.802	2.34633786859136e-194	5	ITM2B
FAU	7.27705677302645e-193	0.480279044550317	0.466	0.219	1.61070374614168e-188	5	FAU
ELMO1-AS11	4.50902219744477e-192	0.442723464649052	0.424	0.184	9.98026973182426e-188	5	ELMO1-AS1
KCNQ1OT11	8.27538414153446e-190	0.687229961223396	0.526	0.27	1.83167352588724e-185	5	KCNQ1OT1
ACTB	4.52938320020744e-187	0.636857123276806	0.782	0.571	1.00253367753392e-182	5	ACTB
RPS12	1.47725349486005e-185	0.495127989250489	0.496	0.248	3.26975288552323e-181	5	RPS12
CYBA	1.78669571462275e-184	0.589030361195242	0.702	0.468	3.954672294746e-180	5	CYBA
RPSA	2.80985565233741e-184	0.487949253417953	0.531	0.278	6.21933450088362e-180	5	RPSA
DIAPH2-AS11	1.3245272122044e-182	0.554237323274332	0.406	0.179	2.93170853149321e-178	5	DIAPH2-AS1
RPS9	5.48443981662091e-182	0.502759459738138	0.563	0.312	1.21392590901087e-177	5	RPS9
GPR341	4.76841098048774e-179	0.570734634050186	0.662	0.414	1.05544008642116e-174	5	GPR34
RPL8	6.65335741276026e-178	0.446857235729202	0.479	0.235	1.47265412974036e-173	5	RPL8
SERF2	4.17277925175835e-174	0.460046293292812	0.488	0.249	9.23602959584193e-170	5	SERF2
TYROBP	9.26994997015812e-174	0.491749976178711	0.586	0.34	2.0518107263948e-169	5	TYROBP
SPP11	2.25487184763265e-172	0.648449779378523	0.919	0.771	4.99093334755012e-168	5	SPP1
INSYN2B1	1.05088261290324e-167	0.410520366752203	0.402	0.182	2.32602357540003e-163	5	INSYN2B
RPS23	3.37826718961822e-166	0.466881274200847	0.483	0.247	7.47745659750098e-162	5	RPS23
LINC004861	4.50370414679103e-165	0.544783	0.703	0.479	9.96849875850726e-161	5	LINC00486
LPAR61	6.12423347100483e-165	0.485331463276903	0.927	0.792	1.35553783647221e-160	5	LPAR6
RPL17	1.09441364563138e-163	0.489501036266039	0.576	0.337	2.42237516324049e-159	5	RPL17
CEBPB1	4.02949920834782e-163	0.543880104050387	0.625	0.382	8.91889354775707e-159	5	CEBPB
RPL37A	2.89100950356705e-162	0.499155	0.617	0.375	6.39896043519532e-158	5	RPL37A
BST2	8.40024299674403e-162	0.430079447785345	0.427	0.206	1.85930978489932e-157	5	BST2
OPRM11	7.51284326324811e-160	0.603457989985504	0.488	0.255	1.66289272788734e-155	5	OPRM1
TSHR1	2.35500158397769e-159	0.447279222677789	0.311	0.124	5.21256050597621e-155	5	TSHR
TMSB10	3.38800667266319e-159	0.529111582318113	0.552	0.314	7.4990139692727e-155	5	TMSB10
RPL13A	2.63312520291923e-158	0.479087741196628	0.63	0.391	5.82815932414142e-154	5	RPL13A
HLA-B	6.92483119189701e-155	0.512418042553791	0.62	0.388	1.53274213601448e-150	5	HLA-B
ATP8B11	1.00374304208037e-151	0.486477935175198	0.429	0.216	2.2216848493407e-147	5	ATP8B1
ENO41	3.06982838227458e-148	0.364738010140313	0.365	0.162	6.79475814132655e-144	5	ENO4
MIR223HG1	2.07740157558352e-144	0.571076671229462	0.633	0.409	4.59812064739655e-140	5	MIR223HG
BROX1	5.88293121808739e-143	0.440831375476501	0.508	0.284	1.30212799581146e-138	5	BROX
RPL6	1.56505543935578e-142	0.449217582882371	0.54	0.316	3.46409370947009e-138	5	RPL6
RPS16	2.72353566294479e-142	0.424220934166085	0.466	0.25	6.028273836362e-138	5	RPS16
RPS5	1.93702940471161e-141	0.366165284529922	0.377	0.176	4.28742088438868e-137	5	RPS5
FCGR3A	7.0847845269179e-141	0.490421544935259	0.622	0.398	1.56814620718801e-136	5	FCGR3A
RPL21	6.08925602985734e-136	0.426674926234314	0.52	0.299	1.34779592964862e-131	5	RPL21
CD68	6.51166672222666e-134	0.338198925372852	0.35	0.161	1.44129231229765e-129	5	CD68
RPS15A	1.69047477948871e-131	0.381533162996358	0.426	0.222	3.74169687692031e-127	5	RPS15A
APOC11	2.72785005594815e-130	0.429344765249957	0.442	0.234	6.03782331383563e-126	5	APOC1
OAZ1	1.86667788801802e-128	0.395344005260984	0.503	0.29	4.13170483733908e-124	5	OAZ1
RPL10A	3.8510548502254e-128	0.362077328819284	0.37	0.18	8.52392480548889e-124	5	RPL10A
HLA-C	9.84852480409978e-127	0.371734222404883	0.458	0.25	2.17987248013944e-122	5	HLA-C
RPS8	1.18219094164599e-126	0.431955	0.571	0.356	2.61666143023924e-122	5	RPS8
PDE5A1	3.22091678165143e-125	0.348400390773901	0.314	0.14	7.12917720450728e-121	5	PDE5A
C2CD5-AS11	1.53994805383647e-124	0.347730548149463	0.328	0.149	3.40852102236163e-120	5	C2CD5-AS1
FTH1	7.34262337094367e-124	0.514499	0.765	0.55	1.62521625692467e-119	5	FTH1
RPS7	1.044583662528e-123	0.382148775522156	0.421	0.224	2.31208147863949e-119	5	RPS7
RPS10	9.51986138953863e-121	0.303020065524679	0.296	0.13	2.10712611996048e-116	5	RPS10
RPL35	1.41362518681692e-120	0.388048875875179	0.469	0.266	3.12891798850057e-116	5	RPL35
SNHG251	1.33821371025618e-119	0.406683145161565	0.45	0.255	2.96200222628103e-115	5	SNHG25
AIF1	1.8451366584684e-118	0.387113122378247	0.369	0.185	4.08402547985395e-114	5	AIF1
HIF1A-AS3	4.37151013497369e-118	0.333258440947716	0.461	0.247	9.67590053275077e-114	5	HIF1A-AS3
HLA-DPB1	8.32607486419533e-118	0.424132638925179	0.528	0.324	1.84289341044099e-113	5	HLA-DPB1
RPS21	7.35018247310804e-116	0.349972445942995	0.365	0.184	1.62688938859773e-111	5	RPS21
MEF2C-AS21	1.57240826747753e-115	0.327674150648724	0.344	0.165	3.48036845923476e-111	5	MEF2C-AS2
EIF1	2.19539200218838e-115	0.399144060401931	0.491	0.292	4.85928065764376e-111	5	EIF1
PSAP1	4.87374262274952e-115	0.407136267360347	0.872	0.756	1.07875419211938e-110	5	PSAP
AKAP13-AS1	2.93193384399299e-114	0.309687137171216	0.302	0.136	6.48954237029409e-110	5	AKAP13-AS1
VSIG41	5.60949645639741e-114	0.426156835825136	0.691	0.482	1.241605945659e-109	5	VSIG4
FILIP1L1	2.15573350595776e-112	0.446093940441176	0.407	0.221	4.7715005420869e-108	5	FILIP1L
GABARAP	5.02251902656186e-110	0.327184688741356	0.355	0.18	1.1116843613392e-105	5	GABARAP
MED28-DT	3.21215787558811e-108	0.273107109668497	0.253	0.107	7.10979024182673e-104	5	MED28-DT
H3-3B	7.04013338123716e-108	0.339122209164012	0.442	0.249	1.55826312260303e-103	5	H3-3B
CPB2-AS11	1.30660162548773e-107	0.329936435537528	0.308	0.144	2.89203203785455e-103	5	CPB2-AS1
RPS29	1.72116465506396e-107	0.394388701609045	0.474	0.284	3.80962584751857e-103	5	RPS29
RPL36	2.68762715544068e-107	0.370829334251264	0.423	0.237	5.9487939458524e-103	5	RPL36
CEBPD	1.29360636773684e-106	0.559391482591343	0.572	0.384	2.86326833434871e-102	5	CEBPD
FCER1G	2.35497030922399e-106	0.330482409626295	0.381	0.203	5.21249128243637e-102	5	FCER1G
RNF175	2.36697747940745e-106	0.432025658318545	0.267	0.12	5.23906795292046e-102	5	RNF175
GTF2I-AS11	1.11556459248181e-105	0.255543613020786	0.26	0.112	2.46919066899925e-101	5	GTF2I-AS1
RPLP2	1.35621826423851e-105	0.385843870222557	0.486	0.291	3.00185350606552e-101	5	RPLP2
RPL36A	1.51326635735232e-105	0.359898959723197	0.423	0.237	3.34946375536363e-101	5	RPL36A
FOLR2	9.07955991395962e-103	0.263236378670631	0.259	0.113	2.00966979135582e-98	5	FOLR2
HDGFL31	2.51155630653013e-102	0.298217593381106	0.336	0.168	5.55907872887379e-98	5	HDGFL3
KCTD12	4.85717840928599e-102	0.443220628876727	0.651	0.484	1.07508786911136e-97	5	KCTD12
RPS26	3.9745934666483e-101	0.336915304690367	0.334	0.17	8.79736517907935e-97	5	RPS26
RPS3A	4.77728131462219e-101	0.339559891427287	0.428	0.244	1.05740344617848e-96	5	RPS3A
PTMA	1.33342012769775e-100	0.417289778187197	0.58	0.397	2.9513921106462e-96	5	PTMA
PLCG2	2.48958955922341e-99	0.530911149989412	0.971	0.948	5.51045753038509e-95	5	PLCG2
FAM151B-DT1	4.06439150273763e-99	0.301592459506874	0.305	0.147	8.99612415215946e-95	5	FAM151B-DT
BHLHE411	6.23751885513807e-99	0.421046	0.796	0.65	1.38061242339626e-94	5	BHLHE41
NPC2	6.55918335429043e-99	0.337682991727719	0.423	0.244	1.45180964363864e-94	5	NPC2
RPL35A	4.4657326576169e-97	0.305228318332994	0.375	0.201	9.88445266436924e-93	5	RPL35A
OXR1-AS11	4.01510652850922e-96	0.480707	0.393	0.219	8.88703679020231e-92	5	OXR1-AS1
USP3-AS11	3.49391931879262e-95	0.260688410969791	0.269	0.124	7.73344102021559e-91	5	USP3-AS1
INKA21	2.10082988256547e-93	0.285534875954156	0.333	0.171	4.64997686207041e-89	5	INKA2
RPL30	5.22315613252691e-93	0.329335239023879	0.402	0.227	1.15609337837351e-88	5	RPL30
RPL26	3.13105145185569e-92	0.320843175561892	0.42	0.241	6.93026928353738e-88	5	RPL26
RPS13	1.05926603059685e-91	0.282719485151568	0.307	0.154	2.34457943212307e-87	5	RPS13
RPL29	1.34951785629406e-91	0.301931950336851	0.351	0.188	2.98702282312128e-87	5	RPL29
MT-CO21	3.3279038275464e-91	0.416853	0.776	0.613	7.36598233189121e-87	5	MT-CO2
TSPO	5.3413010915809e-91	0.276722347035132	0.303	0.152	1.18224358361052e-86	5	TSPO
TG	1.5433920229957e-90	0.265361736198882	0.298	0.147	3.41614390369869e-86	5	TG
RACK1	4.35406470476452e-90	0.310721	0.43	0.255	9.63728681752579e-86	5	RACK1
CD1631	5.37858474201853e-90	0.388214994321186	0.571	0.368	1.19049594679838e-85	5	CD163
C11orf651	9.78963604469475e-90	0.263579702371946	0.284	0.137	2.16683804213274e-85	5	C11orf65
RPS25	1.20523314975062e-89	0.321822130102916	0.433	0.255	2.66766305365803e-85	5	RPS25
SPATA11	3.1182599953385e-89	0.257447462079345	0.264	0.123	6.90195667368224e-85	5	SPATA1
SNHG8	1.6066264531978e-88	0.289986292149133	0.28	0.137	3.55610699150802e-84	5	SNHG8
RPL9	3.42203845028188e-87	0.319910709609729	0.436	0.262	7.57433990585391e-83	5	RPL9
SERP1	4.73345566027211e-87	0.310827379755362	0.403	0.235	1.04770307584463e-82	5	SERP1
RPL5	1.94974641910487e-86	0.349541	0.533	0.358	4.31556872404672e-82	5	RPL5
ACTG1	3.01000041322915e-86	0.306389	0.385	0.22	6.66233491464141e-82	5	ACTG1
HLA-A	1.86504372533621e-85	0.334823921845787	0.453	0.283	4.12808778165918e-81	5	HLA-A
APOC21	2.69243802451051e-85	0.495171102831291	0.396	0.242	5.95944232345157e-81	5	APOC2
RPL34	1.34174805833485e-84	0.346789969796228	0.45	0.28	2.96982515231837e-80	5	RPL34
MT-CO32	2.35236042119536e-84	0.405729850288412	0.785	0.641	5.20671455627382e-80	5	MT-CO3
LINC005131	5.46859753055262e-84	0.287994601034811	0.318	0.167	1.21041937741252e-79	5	LINC00513
TREM2	5.93063212168243e-84	0.274959085999538	0.35	0.192	1.31268611381319e-79	5	TREM2
ATP5F1E	5.78320001856463e-83	0.327192753636926	0.364	0.206	1.2800534921091e-78	5	ATP5F1E
ATP5MC2	7.91162023796706e-82	0.286551330538923	0.374	0.216	1.75115802347163e-77	5	ATP5MC2
MT-ND32	8.88723634339406e-82	0.363558024490509	0.712	0.542	1.96710089224684e-77	5	MT-ND3
SAT1	1.67841020531022e-81	0.275646378072588	0.912	0.822	3.71499314843364e-77	5	SAT1
GAPDH	2.84209151935382e-81	0.313970966866958	0.462	0.291	6.29068536893775e-77	5	GAPDH
GPX4	2.84184652776625e-79	0.278663187156067	0.305	0.162	6.29014310455782e-75	5	GPX4
CGGBP11	2.33047941290569e-78	0.312091971693168	0.472	0.301	5.15828313252545e-74	5	CGGBP1
CTSD1	1.30769600263754e-77	0.347196	0.474	0.31	2.89445433223792e-73	5	CTSD
ATP6V0C	2.14402109631209e-76	0.290068729512806	0.408	0.247	4.74557629457719e-72	5	ATP6V0C
SELENOH	1.57616820133749e-75	0.274344949674337	0.325	0.181	3.4886906968404e-71	5	SELENOH
MT-CYB2	1.20335870544256e-73	0.351014880196453	0.664	0.495	2.66351415862655e-69	5	MT-CYB
CCDC2001	3.89843152927558e-73	0.276335173630182	0.331	0.185	8.62878834689857e-69	5	CCDC200
RNASEH2B-AS11	1.78428357928466e-72	0.272642176730563	0.285	0.151	3.94933327438866e-68	5	RNASEH2B-AS1
RPL27	3.05441366989591e-72	0.255173	0.342	0.195	6.76063921694761e-68	5	RPL27
RPS4X	8.88048315230664e-72	0.250815201548875	0.335	0.188	1.96560614093155e-67	5	RPS4X
HLA-DRB5	3.43481304166764e-71	0.330965136299804	0.378	0.23	7.60261518642715e-67	5	HLA-DRB5
ATP6V0B	5.41623007346462e-71	0.285782	0.37	0.223	1.19882836446066e-66	5	ATP6V0B
RPL23A	3.24337811528991e-70	0.269958636126641	0.372	0.219	7.17889312038269e-66	5	RPL23A
TMBIM6	4.20617875171595e-69	0.325139764060809	0.518	0.367	9.30995604904809e-65	5	TMBIM6
MS4A6A	5.05943621843235e-69	0.350972201342299	0.746	0.606	1.11985561258782e-64	5	MS4A6A
HLA-DMA	9.53840589634686e-68	0.293499711806878	0.417	0.267	2.11123076109741e-63	5	HLA-DMA
RPS11	1.29920084218234e-67	0.284455766235633	0.414	0.261	2.87565114408638e-63	5	RPS11
MS4A4A	6.61948509017629e-67	0.361512356396345	0.46	0.307	1.46515682985962e-62	5	MS4A4A
RPL38	3.29258647155716e-66	0.258920855184501	0.348	0.205	7.28781089614461e-62	5	RPL38
C3AR1	5.49176314833976e-66	0.283299833695081	0.389	0.244	1.21554685525352e-61	5	C3AR1
ITGB2	1.12562104976247e-65	0.307413	0.534	0.384	2.49144963154426e-61	5	ITGB2
CFL1	1.25818803971015e-65	0.256748354593055	0.356	0.214	2.78487340709444e-61	5	CFL1
RPL24	1.55211056508927e-65	0.253794136929847	0.352	0.208	3.43544152476859e-61	5	RPL24
CYBB	3.30274391448995e-65	0.352121030423364	0.768	0.64	7.31029338033205e-61	5	CYBB
NINJ1	6.08773513608778e-64	0.278082	0.408	0.263	1.34745929502167e-59	5	NINJ1
GRIK11	8.37992341275728e-64	0.330364646135547	0.363	0.225	1.8548122481797e-59	5	GRIK1
RPL14	1.08612728312358e-63	0.268922125783963	0.382	0.238	2.40403412846574e-59	5	RPL14
RPL37	4.66666124688012e-63	0.313327121227125	0.484	0.334	1.03291880038445e-58	5	RPL37
RPS6	2.44160030942309e-62	0.284208607353751	0.412	0.266	5.40423812487706e-58	5	RPS6
ALOX5AP	3.99059064410923e-62	0.307572860456212	0.416	0.274	8.83277333167138e-58	5	ALOX5AP
RPL32	1.87861577342188e-61	0.277103689499105	0.426	0.274	4.15812815289199e-57	5	RPL32
FCGR1A1	8.6024733664056e-61	0.289365842095304	0.412	0.27	1.90407145492022e-56	5	FCGR1A
CALR	5.64737238436393e-59	0.268591799107148	0.321	0.192	1.24998940355511e-54	5	CALR
HSPA5	7.27626435589518e-58	0.318034629990529	0.335	0.203	1.61052835253384e-53	5	HSPA5
MAFB1	3.98747778560312e-54	0.340888255452124	0.357	0.228	8.82588333065395e-50	5	MAFB
TPT1	5.69400897318028e-54	0.274905691261083	0.539	0.393	1.26031194612372e-49	5	TPT1
DDIT4	9.76503189057837e-54	0.291995669666772	0.337	0.207	2.16139215866062e-49	5	DDIT4
SARAF	1.37259332218046e-52	0.282800097902789	0.564	0.431	3.03809805931424e-48	5	SARAF
HSP90AB1	1.92201819827353e-52	0.283067677801962	0.516	0.378	4.25419508005864e-48	5	HSP90AB1
LAPTM5	3.08739307913416e-52	0.315085	0.704	0.593	6.83363584135555e-48	5	LAPTM5
RPS24	5.09743135429176e-52	0.295325830671542	0.515	0.377	1.12826545595894e-47	5	RPS24
MT-ATP62	7.89084361542313e-52	0.287048598248302	0.676	0.538	1.74655932583776e-47	5	MT-ATP6
CNPY3	1.77413935530377e-51	0.259628342979825	0.427	0.297	3.92688004902936e-47	5	CNPY3
HAMP1	1.00623261094718e-49	0.329369917054082	0.343	0.217	2.22719526107049e-45	5	HAMP
HSP90B11	6.52796934282077e-48	0.307108126427637	0.445	0.315	1.44490073433995e-43	5	HSP90B1
ARPC1B	2.26384716607604e-45	0.271914119278264	0.536	0.42	5.01079931739271e-41	5	ARPC1B
PABPC1	5.99555286782714e-44	0.262694755675869	0.707	0.61	1.32705567176486e-39	5	PABPC1
C1orf162	6.84113212553233e-44	0.252097031964366	0.398	0.281	1.51421618466533e-39	5	C1orf162
HLA-E	9.95169544236844e-44	0.267754326710727	0.589	0.474	2.20270826921383e-39	5	HLA-E
TRIM131	1.08287342571739e-43	0.255251841167385	0.394	0.276	2.39683204048287e-39	5	TRIM13
MT-CO11	2.21125302646968e-42	0.283740237624326	0.688	0.572	4.89439e-38	5	MT-CO1
CTSZ	2.34313765744108e-41	0.257436474282625	0.476	0.359	5.18630089098009e-37	5	CTSZ
RASSF4	5.44331611599147e-40	0.271444822661243	0.61	0.499	1.20482358911355e-35	5	RASSF4
CARMIL11	8.1309323946399e-38	0.280624817339505	0.583	0.468	1.7997005762296e-33	5	CARMIL1
CCDC26	0	2.52357	0.916	0.266	0	6	CCDC26
LINC02899	0	1.0722	0.289	0.049	0	6	LINC02899
ERC21	0	0.970460063387609	0.79	0.459	0	6	ERC2
DENND31	6.51966410577601e-299	0.690516620005647	0.984	0.895	1.44306245317246e-294	6	DENND3
SH3RF31	4.72480614396123e-295	0.697959229740755	0.992	0.923	1.04578859190438e-290	6	SH3RF3
PRKY	8.30911841618026e-293	0.527861985612164	0.411	0.132	1.83914027023734e-288	6	PRKY
TMEM1631	2.5879719315169e-275	1.14101	0.751	0.446	5.72821707321951e-271	6	TMEM163
TTTY14	1.25952843651745e-273	0.754676338549397	0.442	0.159	2.78784024138771e-269	6	TTTY14
UTY	2.57918372546774e-243	0.552977656504493	0.536	0.221	5.70876525795028e-239	6	UTY
LINC002781	2.68217187872851e-233	0.667775679456143	0.46	0.179	5.93671923637767e-229	6	LINC00278
PTPRE1	1.40091679180786e-231	0.630346952927327	0.98	0.912	3.10078922698752e-227	6	PTPRE
USP9Y	5.17218858757748e-220	0.513005773987576	0.478	0.196	1.1448122219744e-215	6	USP9Y
BCL61	1.2358225879442e-210	0.544441	0.62	0.315	2.7353697161557e-206	6	BCL6
PTPN21	4.28660076005307e-205	0.623517709994497	0.855	0.628	9.48796212230146e-201	6	PTPN2
CHST111	2.16086424950696e-192	0.434843966159565	1	0.993	4.7828569298587e-188	6	CHST11
BACH11	6.39288586162603e-188	0.605459243685718	0.946	0.834	1.4150013566123e-183	6	BACH1
TBC1D141	2.22689329806402e-187	0.547381	0.91	0.726	4.92900562593491e-183	6	TBC1D14
IL4R1	7.09387560674997e-183	0.546849095448489	0.741	0.476	1.57015842679804e-178	6	IL4R
ANKS1A1	9.18919186883227e-181	0.524849529927956	0.964	0.896	2.03393572824734e-176	6	ANKS1A
PRKCA1	7.98050541028987e-175	0.775491578869163	0.901	0.799	1.76640506751356e-170	6	PRKCA
SPATA61	1.87669514701685e-174	0.586995223620012	0.814	0.568	4.1538770384071e-170	6	SPATA6
MGAT4A1	3.90143536114481e-174	0.491885209616307	0.987	0.94	8.63543702835792e-170	6	MGAT4A
NLGN4Y	9.78452661529895e-167	0.507203162960848	0.373	0.155	2.16570712103027e-162	6	NLGN4Y
MARCHF11	1.11358298049172e-163	0.479655936136074	0.972	0.887	2.46480456902037e-159	6	MARCHF1
TBC1D81	1.33157506237477e-160	0.530111285648262	0.647	0.381	2.94730824306032e-156	6	TBC1D8
JAZF11	1.8335619417377e-154	0.466170283065234	0.985	0.936	4.05840600184223e-150	6	JAZF1
ACER32	3.42215182322061e-153	0.523506896310103	0.791	0.555	7.57459084551649e-149	6	ACER3
NCK21	3.83410804750592e-149	0.506486678679826	0.946	0.853	8.4864147523496e-145	6	NCK2
NFATC21	2.28320868433077e-148	0.489303780881026	0.909	0.781	5.05365410189772e-144	6	NFATC2
KCNIP11	1.73997931002809e-145	0.665713721870711	0.659	0.411	3.85127020481617e-141	6	KCNIP1
GRB21	1.68312071690579e-143	0.466162364415118	0.938	0.837	3.72541939479928e-139	6	GRB2
TGFBR11	1.27179010315788e-142	0.591391871784292	0.907	0.794	2.81498021432965e-138	6	TGFBR1
PIK3AP11	4.64251058238844e-141	0.527949495856864	0.872	0.719	1.02757329230586e-136	6	PIK3AP1
SPATA131	1.0963271719486e-137	0.470054673198784	0.844	0.64	2.42661056239102e-133	6	SPATA13
HAMP2	1.42677239804229e-137	0.430826981537808	0.439	0.212	3.15801802582681e-133	6	HAMP
ARHGAP261	1.26981398579332e-136	0.367547739866184	1	0.994	2.81060627615493e-132	6	ARHGAP26
BIN11	1.22004166492385e-134	0.622126039608442	0.749	0.533	2.70044022114244e-130	6	BIN1
PVT11	2.65888864484059e-129	0.498151079495351	0.544	0.309	5.88518412649016e-125	6	PVT1
HIVEP31	6.53704431039005e-129	0.562716380884383	0.876	0.727	1.44690938766173e-124	6	HIVEP3
LIMK21	7.18591757187558e-129	0.431899942818907	0.542	0.306	1.59053099535894e-124	6	LIMK2
LY96	2.34470016726685e-127	0.408900446913162	0.533	0.3	5.18975935022845e-123	6	LY96
ZFP36L1	1.09600673574803e-124	0.489665786228593	0.913	0.791	2.42590130890468e-120	6	ZFP36L1
MIR646HG	5.40201717363968e-122	0.598299315947714	0.817	0.638	1.19568248121341e-117	6	MIR646HG
ADGRE21	4.42319018807595e-121	0.366707560294882	0.502	0.273	9.7902891622873e-117	6	ADGRE2
TLN2	6.20371984506028e-121	0.468475976125499	0.791	0.585	1.37313135050564e-116	6	TLN2
IPCEF11	3.68069774307546e-120	0.484991198482451	0.937	0.811	8.14685638452323e-116	6	IPCEF1
RUNX11	6.5126116381401e-119	0.437210783248635	0.992	0.968	1.44150145998593e-114	6	RUNX1
LAP31	7.73147836371666e-118	0.359833259864463	0.582	0.345	1.71128542102505e-113	6	LAP3
ALPK11	2.51605531452215e-117	0.432232	0.842	0.666	5.56903683316333e-113	6	ALPK1
NIBAN11	1.86705390963915e-115	0.551427146574326	0.623	0.398	4.13253712359529e-111	6	NIBAN1
FAM157C1	9.01165880399921e-114	0.262707437938973	0.337	0.155	1.99464055967719e-109	6	FAM157C
JAK31	8.19187033373524e-113	0.352398152931862	0.555	0.326	1.81318857966896e-108	6	JAK3
SETBP11	1.34499021310988e-111	0.536940587185842	0.678	0.467	2.97700133769742e-107	6	SETBP1
FYB11	3.88830666558929e-110	0.437423709678638	0.98	0.951	8.60637797361532e-106	6	FYB1
CYRIB	5.49212431417393e-110	0.302598769021101	0.997	0.987	1.21562679569926e-105	6	CYRIB
FLVCR21	4.32078752129802e-107	0.302714447793335	0.333	0.156	9.56363109964104e-103	6	FLVCR2
ETV61	3.68143469936283e-106	0.346540214813323	0.992	0.965	8.14848756356969e-102	6	ETV6
TCF121	2.63438681994909e-103	0.309999	0.997	0.987	5.83095178727531e-99	6	TCF12
QKI	2.37214314967714e-100	0.307182143850959	0.999	0.989	5.25050164749537e-96	6	QKI
TNS31	7.26285244994001e-100	0.410884908202115	0.903	0.805	1.60755976126972e-95	6	TNS3
KCNQ31	3.25506967529672e-99	0.487500281160296	0.964	0.906	7.20477121930177e-95	6	KCNQ3
C31	5.43030586977043e-98	0.402114557302189	0.929	0.815	1.20194390121499e-93	6	C3
ST6GAL11	2.7576043793362e-97	0.343567712328245	0.996	0.974	6.10368153322274e-93	6	ST6GAL1
CCND1	4.37721992240471e-95	0.270436813029515	0.361	0.184	9.68853857625059e-91	6	CCND1
FCGBP1	4.89777024338339e-95	0.851402268735627	0.506	0.321	1.08407246567048e-90	6	FCGBP
ITGA91	2.68789537104584e-94	0.40718	0.692	0.486	5.94938761427287e-90	6	ITGA9
HDAC41	7.37551062290255e-93	0.376186428786508	0.837	0.684	1.63249552127325e-88	6	HDAC4
PPA11	1.49587086549488e-92	0.316265814907433	0.316	0.156	3.31096057368636e-88	6	PPA1
SCIN1	2.30891317599576e-92	0.536665540154345	0.716	0.559	5.11054842374901e-88	6	SCIN
POU2F21	5.07977212061832e-92	0.362354034715621	0.824	0.64	1.12435676117766e-87	6	POU2F2
CPEB41	6.52682621239823e-92	0.453466651972875	0.8	0.642	1.44464771385222e-87	6	CPEB4
PFKFB3	1.15850254690776e-91	0.452329381612824	0.765	0.599	2.56422953732564e-87	6	PFKFB3
SCFD21	2.41679491812292e-91	0.410920843406573	0.727	0.526	5.34933387177326e-87	6	SCFD2
PALD12	2.87327390963424e-91	0.380910214339338	0.959	0.884	6.35970447158442e-87	6	PALD1
KCNK131	3.29743357165787e-91	0.410974818621778	0.727	0.522	7.29853946750752e-87	6	KCNK13
TRERF1	1.50277091450085e-90	0.426039	0.48	0.293	3.32623314215618e-86	6	TRERF1
DCAF61	5.53435870447453e-90	0.405038001764627	0.81	0.676	1.22497495564839e-85	6	DCAF6
LMO21	2.0661861092489e-89	0.299785008622636	0.511	0.308	4.57329633421151e-85	6	LMO2
PACSIN21	5.51130307163937e-88	0.373623839190455	0.805	0.647	1.21987182187666e-83	6	PACSIN2
PRR51	3.22731016807778e-87	0.306055156401677	0.413	0.231	7.14332832602336e-83	6	PRR5
ACP3	3.96836801526539e-87	0.255274971439071	0.29	0.139	8.78358576498842e-83	6	ACP3
NAV31	1.02251145679804e-84	0.364568	0.954	0.902	2.26322685847679e-80	6	NAV3
SLC9A91	1.95796863307844e-82	0.322226262609125	0.992	0.972	4.33376777245582e-78	6	SLC9A9
RUBCNL	2.27766518288506e-82	0.367064109307151	0.716	0.53	5.04138411579779e-78	6	RUBCNL
MAP3K8	3.74226933097399e-81	0.395330446776517	0.611	0.416	8.28313893717784e-77	6	MAP3K8
PARP91	1.55299106672801e-79	0.287733207857756	0.534	0.341	3.43739042709578e-75	6	PARP9
CUL11	8.16436694676521e-78	0.329958874965635	0.7	0.511	1.80710097999701e-73	6	CUL1
RASSF41	3.13527354431589e-77	0.356839047311662	0.675	0.495	6.93961446298879e-73	6	RASSF4
NAIP	6.53242653040492e-77	0.287914534257445	0.722	0.523	1.44588728823983e-72	6	NAIP
APBB1IP2	5.99467902412889e-76	0.302862247312045	0.996	0.973	1.32686225520069e-71	6	APBB1IP
MS4A4E	4.4650047598833e-75	0.312968585320512	0.286	0.145	9.8828415355257e-71	6	MS4A4E
RASGEF1C2	1.88240328063687e-73	0.376758830254626	0.665	0.471	4.16651142136165e-69	6	RASGEF1C
DSE1	3.32820920893603e-73	0.338691220858006	0.646	0.458	7.36665826305901e-69	6	DSE
SH3BGRL1	3.52189836400333e-73	0.360696836283938	0.848	0.74	7.79536983888498e-69	6	SH3BGRL
NLRC51	9.99913399646554e-73	0.252747001832334	0.504	0.32	2.21320831877768e-68	6	NLRC5
FCGR3A1	9.77523292727451e-71	0.275038110505241	0.595	0.4	2.16365005612294e-66	6	FCGR3A
WDFY31	1.31770188653652e-70	0.275521956166093	0.97	0.916	2.91660135565994e-66	6	WDFY3
GAS61	3.23101709703194e-70	0.279304721484493	0.613	0.424	7.15153324257049e-66	6	GAS6
DISC11	4.5542866913476e-70	0.255810118907649	0.995	0.976	1.00804581626288e-65	6	DISC1
ARHGAP201	1.3203017026119e-69	0.322891195957522	0.377	0.219	2.92235578856118e-65	6	ARHGAP20
ANOS11	1.6294619340025e-69	0.351897511743216	0.683	0.509	3.60665104472114e-65	6	ANOS1
DTNB1	4.71268613763658e-69	0.330173328678633	0.843	0.715	1.04310594970448e-64	6	DTNB
KDM1B	5.58361059914261e-69	0.277354480579514	0.437	0.271	1.23587637001423e-64	6	KDM1B
CMIP1	7.75999419734556e-69	0.263793020046245	0.968	0.942	1.71759711564047e-64	6	CMIP
HCK1	1.3470267249167e-68	0.316835674428011	0.784	0.616	2.98150895293062e-64	6	HCK
LILRB1	1.50396341769198e-68	0.270690426688151	0.48	0.306	3.32887262871943e-64	6	LILRB1
TRPM21	1.54620361770118e-67	0.318331329509893	0.81	0.675	3.4223670874198e-63	6	TRPM2
FAM168A1	6.33494289204684e-67	0.321338533241236	0.861	0.737	1.40217625972565e-62	6	FAM168A
GAREM11	8.04226588522733e-66	0.375111000256023	0.707	0.54	1.78007513103622e-61	6	GAREM1
ATP2A21	1.03328217873438e-65	0.301825555964287	0.623	0.447	2.28706677441068e-61	6	ATP2A2
ANK21	1.27235826176757e-64	0.382281723666028	0.71	0.564	2.81623777659634e-60	6	ANK2
NCKAP51	1.06078864773125e-62	0.425361557935147	0.743	0.602	2.34794959288835e-58	6	NCKAP5
LYN	2.88364628610133e-62	0.308031543489493	0.951	0.894	6.38266268965668e-58	6	LYN
SSH1	4.66435877201417e-61	0.293353101299602	0.757	0.614	1.03240917059762e-56	6	SSH1
IL17RA1	9.78894673035192e-61	0.288353396881715	0.762	0.608	2.16668546929609e-56	6	IL17RA
PPARD1	3.87531732096242e-60	0.286409582149488	0.736	0.569	8.57762735821823e-56	6	PPARD
CHD91	8.08547671884267e-60	0.252958808307811	0.971	0.932	1.78963941694864e-55	6	CHD9
MKNK11	9.57057218799216e-60	0.272766062962015	0.852	0.724	2.11835044809019e-55	6	MKNK1
SRGAP3	1.66904599873558e-59	0.357159314263261	0.685	0.538	3.69426641360132e-55	6	SRGAP3
FMNL22	1.87947205855442e-59	0.292328529033182	0.97	0.931	4.16002345440435e-55	6	FMNL2
MTHFD1L1	3.04193360784944e-59	0.268969660922189	0.946	0.865	6.73301584761395e-55	6	MTHFD1L
SND11	1.66489057955227e-57	0.284877564345491	0.853	0.75	3.68506880878099e-53	6	SND1
RNF2171	4.80683729886218e-57	0.33086	0.493	0.338	1.06394536773016e-52	6	RNF217
ZMAT3	7.38647463622989e-57	0.324689399460266	0.618	0.452	1.63492229598312e-52	6	ZMAT3
EIF4G31	7.50247839580448e-57	0.254814310927663	0.976	0.954	1.66059856812736e-52	6	EIF4G3
FKBP15	3.43902106909709e-56	0.254371872305833	0.598	0.431	7.61192923433951e-52	6	FKBP15
IKZF21	4.07347868045431e-56	0.276704078511733	0.441	0.286	9.01623771131757e-52	6	IKZF2
PCGF3-AS11	5.9949926410671e-56	0.253174625672005	0.503	0.341	1.32693167117379e-51	6	PCGF3-AS1
KCNMB2-AS1	1.07198791850592e-55	0.399948271653934	0.403	0.259	2.37273805882101e-51	6	KCNMB2-AS1
FSCN1	5.20944771117456e-55	0.269498740726407	0.397	0.253	1.15305915639138e-50	6	FSCN1
ATP11A1	1.13761096763571e-54	0.282173494583002	0.789	0.656	2.51798811576487e-50	6	ATP11A
DNAJC31	1.23395566644942e-54	0.285921131975138	0.574	0.418	2.73123747211915e-50	6	DNAJC3
MAN1C1	1.52100397090152e-54	0.303130544410127	0.539	0.383	3.36659018919343e-50	6	MAN1C1
EEFSEC	1.91656034477613e-54	0.271342	0.512	0.352	4.24211466712749e-50	6	EEFSEC
PLCG21	2.07103493267529e-54	0.511193971231362	0.972	0.948	4.5840287199835e-50	6	PLCG2
SLC39A11	9.30215557039913e-54	0.290724876277425	0.777	0.637	2.05893911395214e-49	6	SLC39A11
ABR2	4.4828871377592e-53	0.259465856450848	0.979	0.958	9.92242239071621e-49	6	ABR
TTC7A	6.55239656459309e-53	0.295989831483173	0.774	0.646	1.45030745560704e-48	6	TTC7A
FTCDNL1	9.75081166252369e-52	0.259952767918364	0.399	0.256	2.15824465338299e-47	6	FTCDNL1
GALNT10	6.2585647126145e-51	0.287494079465748	0.671	0.52	1.38527071349009e-46	6	GALNT10
MIR100HG	6.85638192170927e-51	0.381816962147027	0.29	0.176	1.51759157455113e-46	6	MIR100HG
LINC010941	7.3724428879201e-51	0.297744408703853	0.625	0.474	1.63181650881223e-46	6	LINC01094
ZNF710	8.58618936266087e-51	0.271997280751793	0.872	0.772	1.90046715353136e-46	6	ZNF710
VOPP1	4.40636383371299e-50	0.276940465794655	0.793	0.659	9.75304570954033e-46	6	VOPP1
TBC1D2B	4.53520886618663e-50	0.256966978959143	0.677	0.53	1.00382313044175e-45	6	TBC1D2B
PARD3B	7.37193221671649e-50	0.307759587188698	0.382	0.244	1.63170347684803e-45	6	PARD3B
GOLGA41	1.3551088045658e-49	0.277576494454491	0.852	0.755	2.99939782802594e-45	6	GOLGA4
ITGAV1	1.53367980006282e-49	0.284008880319683	0.608	0.457	3.39464686945905e-45	6	ITGAV
LPP1	1.64172749769874e-48	0.267449936362034	0.973	0.955	3.63379964340639e-44	6	LPP
ARHGAP25	1.57162582655994e-47	0.267800984954647	0.835	0.731	3.47863660450778e-43	6	ARHGAP25
SYT171	3.18509731374485e-46	0.275123512786322	0.677	0.531	7.04989439424286e-42	6	SYT17
DNAJC13	1.64542370156846e-45	0.258887334897669	0.676	0.531	3.64198082105163e-41	6	DNAJC13
LCP21	1.38327665487518e-44	0.254332121767044	0.664	0.515	3.06174454790072e-40	6	LCP2
MPZL11	4.45585234701568e-44	0.266360003527564	0.651	0.507	9.86258358488451e-40	6	MPZL1
DISP11	5.94945356267554e-43	0.355421758169157	0.756	0.652	1.3168520515626e-38	6	DISP1
SLC2A51	9.96259060904743e-43	0.279808572718513	0.769	0.629	2.20511980540656e-38	6	SLC2A5
FUT8	1.73875245636202e-40	0.278958370040794	0.504	0.371	3.8485546869117e-36	6	FUT8
TSPAN141	2.88584695131377e-40	0.270241055592866	0.775	0.659	6.3875336420379e-36	6	TSPAN14
TENM41	4.31871078630755e-40	0.259298222193075	0.704	0.568	9.55903445441313e-36	6	TENM4
IRF8	7.87485716871386e-38	0.30511	0.511	0.382	1.74302088572313e-33	6	IRF8
CAMK2D1	5.51876244126891e-37	0.289144499237861	0.825	0.745	1.22152287875046e-32	6	CAMK2D
ZDHHC14	1.88964765865103e-36	0.267937035264129	0.745	0.639	4.18254612765819e-32	6	ZDHHC14
LARGE11	1.85365956264843e-27	0.317216242657536	0.538	0.438	4.10289007596604e-23	6	LARGE1
SMYD3	3.70279076271063e-21	0.257283	0.821	0.771	8.19575707418371e-17	6	SMYD3
TMEM1632	0	1.40355	0.854	0.44	0	7	TMEM163
SPP12	0	1.24506	0.959	0.769	0	7	SPP1
HAMP3	0	1.05465	0.61	0.202	0	7	HAMP
SHOC12	0	0.894285808606387	0.649	0.301	0	7	SHOC1
CD141	0	0.881576361667489	0.695	0.33	0	7	CD14
HSPA51	0	0.735312775603019	0.535	0.191	0	7	HSPA5
MED28-DT1	4.24553478821763e-303	0.435464477415996	0.356	0.101	9.39706670024091e-299	7	MED28-DT
SH3RF32	8.11974488960449e-303	0.686151320171505	0.997	0.923	1.79722433386506e-298	7	SH3RF3
PTPN22	1.04594273248716e-299	0.786593768267811	0.877	0.626	2.31508964408709e-295	7	PTPN2
SNHG81	8.27543168887829e-287	0.506017975531418	0.399	0.131	1.83168405001632e-282	7	SNHG8
C1QC2	1.2145766899305e-278	0.716575976015712	0.799	0.491	2.68834404549216e-274	7	C1QC
BACH12	3.61880311981112e-267	0.729975891692889	0.968	0.833	8.00985882538992e-263	7	BACH1
SPATA62	4.03816414630591e-259	0.756632167091784	0.836	0.566	8.93807252143349e-255	7	SPATA6
VSIG42	5.81509661984636e-250	0.710281484497374	0.775	0.478	1.28711348583679e-245	7	VSIG4
OPRM12	3.9953760552037e-248	0.689421885387467	0.558	0.252	8.84336536058787e-244	7	OPRM1
MIR223HG2	5.12052070955523e-243	0.837744238858144	0.69	0.407	1.13337605385295e-238	7	MIR223HG
NCK22	2.26132446356498e-240	0.636105820764878	0.966	0.852	5.00521556765474e-236	7	NCK2
PIM11	7.25883438348273e-239	0.489403953363917	0.446	0.174	1.60667040244007e-234	7	PIM1
C1QB2	2.57784667298017e-237	0.638724238894676	0.854	0.619	5.70580582597432e-233	7	C1QB
LAP32	1.39980383842129e-236	0.593970029837199	0.644	0.341	3.09832581596168e-232	7	LAP3
FTL3	5.45171806590454e-234	0.650301127590873	0.926	0.729	1.20668327670731e-229	7	FTL
ADGRG11	1.94947359680597e-225	0.612578805441196	0.823	0.566	4.31496485917033e-221	7	ADGRG1
RPLP11	4.94770415155409e-220	0.607096005108307	0.701	0.403	1.09512483690498e-215	7	RPLP1
ARHGAP262	1.32869238000379e-216	0.453088801163709	1	0.994	2.94092771390038e-212	7	ARHGAP26
FCGR3A2	1.9147740414821e-207	0.678328488695353	0.667	0.396	4.23816086341649e-203	7	FCGR3A
DDX211	9.92203573925878e-205	0.495611259569662	0.515	0.242	2.19614339052754e-200	7	DDX21
CEBPB2	1.13656457721743e-204	0.662055124872141	0.654	0.382	2.51567203521306e-200	7	CEBPB
HRH21	1.83654038150422e-201	0.527547488694257	0.58	0.299	4.06499848042145e-197	7	HRH2
FCGR1A2	2.14443366295972e-201	0.515549604946328	0.53	0.263	4.74648946959505e-197	7	FCGR1A
MALAT12	4.2268596601172e-201	0.343237724474475	1	1	9.3557311717034e-197	7	MALAT1
XBP1	9.88847767139387e-201	0.423796087532631	0.391	0.154	2.18871564778632e-196	7	XBP1
RPL412	2.79763496428933e-200	0.547927130662418	0.708	0.422	6.192285229958e-196	7	RPL41
SNHG15	1.80109102492465e-199	0.281534187354288	0.25	0.072	3.98653487456823e-195	7	SNHG15
DENND32	2.45148038696958e-195	0.508729517629629	0.983	0.895	5.42610668851846e-191	7	DENND3
HSP90B12	1.10585207318589e-193	0.564646628914547	0.579	0.307	2.44769297878965e-189	7	HSP90B1
SLC11A12	4.27924961055984e-189	0.518390217508461	0.853	0.595	9.47169108801316e-185	7	SLC11A1
KLHL21	2.80741888959028e-187	0.571543280989475	0.686	0.421	6.21394097021913e-183	7	KLHL2
LIMK22	4.27840420530518e-186	0.560892839449893	0.577	0.304	9.46981986802248e-182	7	LIMK2
FPR1	5.74102903284167e-176	0.390959733898801	0.399	0.169	1.27071936612918e-171	7	FPR1
NIBAN12	3.61410875781215e-170	0.611429430684331	0.672	0.395	7.99946832454142e-166	7	NIBAN1
TGFBR12	1.16162437233114e-165	0.633378	0.911	0.794	2.57113938571775e-161	7	TGFBR1
PVT12	7.15839189161637e-163	0.518001587878464	0.569	0.307	1.58443846129037e-158	7	PVT1
BCL62	1.80004263085359e-158	0.479060302043793	0.583	0.318	3.98421435913134e-154	7	BCL6
BIN12	6.35838821056837e-158	0.616222	0.753	0.533	1.4073656465272e-153	7	BIN1
ANKRD221	1.74259945743594e-156	0.459547700083808	0.376	0.165	3.85706963908871e-152	7	ANKRD22
RPS121	2.04447424011877e-156	0.442758232757993	0.49	0.249	4.52523928307888e-152	7	RPS12
IPCEF12	1.081694224719e-154	0.637733063825262	0.934	0.811	2.39422199699304e-150	7	IPCEF1
TBC1D142	7.29641891847936e-153	0.454083044139098	0.916	0.725	1.61498936341622e-148	7	TBC1D14
RPS181	2.37707617738387e-151	0.461786053741954	0.522	0.281	5.26142041102145e-147	7	RPS18
ABHD15-AS12	1.56540773946769e-150	0.509762	0.649	0.395	3.46487349053779e-146	7	ABHD15-AS1
IL17RA2	4.87993644519712e-150	0.522414	0.803	0.606	1.08012513277993e-145	7	IL17RA
C1QA2	8.48965334995788e-150	0.481295776851573	0.646	0.396	1.87909987247968e-145	7	C1QA
RPL101	1.21804751779939e-148	0.472617040342956	0.642	0.396	2.69602637589716e-144	7	RPL10
ALOX51	5.5632501049906e-147	0.493892241603274	0.866	0.709	1.23136977823862e-142	7	ALOX5
ACSL11	4.97762128054205e-146	0.393596039133839	0.895	0.7	1.10174669423518e-141	7	ACSL1
TUBA1B1	2.02164485386323e-145	0.458013759515349	0.619	0.376	4.47470871954086e-141	7	TUBA1B
FAM157C2	5.40758593561625e-144	0.321827282427145	0.357	0.154	1.1969150709893e-139	7	FAM157C
CHST112	3.81206122007697e-143	0.366454649481808	1	0.993	8.43761630451836e-139	7	CHST11
SCFD22	9.65847940960727e-139	0.526303026680139	0.756	0.524	2.13780783252247e-134	7	SCFD2
PTPRE2	1.04668653004864e-138	0.433309014660819	0.98	0.912	2.31673596560966e-134	7	PTPRE
TG1	3.61858005208135e-138	0.328687899239856	0.339	0.146	8.00936508727685e-134	7	TG
FCGR1BP1	3.73776240924645e-136	0.381537	0.427	0.214	8.2731633166261e-132	7	FCGR1BP
IL4R2	1.54963416415259e-135	0.488811811595299	0.7	0.479	3.42996025893535e-131	7	IL4R
ERC22	6.94827452917645e-135	0.508119838623376	0.704	0.464	1.53793108428791e-130	7	ERC2
RPS231	2.62055016833257e-134	0.404877923899666	0.477	0.249	5.8003257425873e-130	7	RPS23
RPS22	3.20777202294453e-132	0.445850874553665	0.623	0.387	7.10008259558541e-128	7	RPS2
MTHFD2	1.38844123895592e-131	0.367917722245483	0.41	0.202	3.07317583830502e-127	7	MTHFD2
CALR1	1.40134390192611e-129	0.362272157180257	0.389	0.188	3.10173459252326e-125	7	CALR
RAB11A2	3.41376655125794e-129	0.472749864216263	0.621	0.39	7.55603088455433e-125	7	RAB11A
RPS192	3.72571209340055e-128	0.437022381337869	0.741	0.524	8.24649114753279e-124	7	RPS19
IARS11	5.90481806555315e-126	0.402030619967678	0.482	0.263	1.30697243062953e-121	7	IARS1
SLC2A52	3.57193761887388e-125	0.536245849352509	0.808	0.627	7.90612672561544e-121	7	SLC2A5
RPS271	4.50416692296819e-125	0.446353965511947	0.556	0.328	9.96952306729779e-121	7	RPS27
PPIB	1.87657115974315e-124	0.296376762234174	0.328	0.145	4.15360260497549e-120	7	PPIB
LINC01001	2.03311746380653e-124	0.296951492407364	0.293	0.122	4.50010219438937e-120	7	LINC01001
ADAM7-AS12	2.57028445463786e-124	0.350736585418725	0.678	0.416	5.68906761189544e-120	7	ADAM7-AS1
WDFY32	1.16855704406423e-120	0.418102072615222	0.964	0.916	2.58648416133176e-116	7	WDFY3
SND12	1.47244958406419e-119	0.452569547535761	0.879	0.749	3.25911990936768e-115	7	SND1
RPS27A1	4.10899979308893e-119	0.387035	0.54	0.314	9.09486014202304e-115	7	RPS27A
GNG101	2.50502091294764e-118	0.333242407775976	0.434	0.229	5.5446132887183e-114	7	GNG10
GRIK12	1.00897345335487e-113	0.364382162618511	0.421	0.222	2.23326184165567e-109	7	GRIK1
RPL132	1.07604825163626e-113	0.404472207378239	0.743	0.526	2.3817252001717e-109	7	RPL13
PRKD31	1.51095593637158e-113	0.453225225003979	0.689	0.488	3.34434986956486e-109	7	PRKD3
PDIA31	2.5013826954173e-113	0.370781369310592	0.5	0.286	5.53656045803665e-109	7	PDIA3
SNHG252	3.8009197799394e-112	0.360194	0.459	0.255	8.41295584091788e-108	7	SNHG25
SPTLC21	4.27732496304693e-112	0.424661779345306	0.929	0.822	9.46743107320807e-108	7	SPTLC2
TMSB4X2	1.7971748321962e-111	0.423028	0.858	0.677	3.97786677358307e-107	7	TMSB4X
TNFRSF10D1	6.63124099291975e-111	0.385740588768998	0.429	0.231	1.46775888137286e-106	7	TNFRSF10D
GOLGA42	2.03895940095551e-110	0.524540194534997	0.859	0.755	4.51303273807493e-106	7	GOLGA4
TBC1D82	3.10888337207949e-110	0.440031077081812	0.607	0.383	6.88120245576074e-106	7	TBC1D8
FILIP1L2	1.01732913449873e-109	0.409397119561144	0.416	0.221	2.25175630629949e-105	7	FILIP1L
TYMP	1.90972718019069e-109	0.342631550088386	0.488	0.276	4.22699014063407e-105	7	TYMP
PDIA61	1.27529106611905e-108	0.360619068528029	0.417	0.224	2.82272924574791e-104	7	PDIA6
EEF1B2	1.92059795764018e-108	0.285955943462356	0.32	0.148	4.25105151944077e-104	7	EEF1B2
SLC7A11	2.73357791902877e-106	0.289524940462532	0.269	0.115	6.05050136597827e-102	7	SLC7A1
ATP8B12	9.91038682718667e-104	0.344167962837084	0.41	0.218	2.1935650203295e-99	7	ATP8B1
RPS241	1.4244352804971e-103	0.433792	0.578	0.374	3.15284504985228e-99	7	RPS24
RPL111	5.69266572261682e-102	0.385915995732911	0.558	0.351	1.26001463104401e-97	7	RPL11
HIF1A-AS31	6.30490706558709e-102	0.344563	0.457	0.248	1.39552812989705e-97	7	HIF1A-AS3
PPA12	4.43583248453697e-101	0.300268535218015	0.325	0.155	9.81827162127414e-97	7	PPA1
CHCHD7	7.80847415195718e-101	0.310776584538418	0.343	0.172	1.7283276687942e-96	7	CHCHD7
MARCHF12	2.57492164560174e-99	0.354693136432441	0.961	0.888	5.69933157037489e-95	7	MARCHF1
RPL37A1	3.28624204790542e-99	0.397451150924265	0.579	0.378	7.27376814883386e-95	7	RPL37A
CPEB42	4.38976849157279e-99	0.494339619548245	0.783	0.643	9.71631357924721e-95	7	CPEB4
RPL36A1	1.85233570320267e-98	0.334755080389056	0.428	0.238	4.0999598454688e-94	7	RPL36A
SIGLEC91	6.97697027992288e-98	0.299342019474109	0.424	0.233	1.54428260175813e-93	7	SIGLEC9
RPL12	3.57746395714596e-97	0.318636644989948	0.391	0.208	7.91835872274686e-93	7	RPL12
RPL371	4.38167e-97	0.377594539163232	0.529	0.332	9.6983876010811e-93	7	RPL37
GRB22	4.38837450817937e-97	0.365075951378328	0.924	0.838	9.71322813640421e-93	7	GRB2
PYGL1	9.18259872758714e-97	0.433004244770307	0.562	0.367	2.03247640236414e-92	7	PYGL
GAREM12	1.2224518289287e-96	0.447035343600245	0.727	0.538	2.70577487815079e-92	7	GAREM1
DNAJC32	5.68268228942403e-96	0.436718790220882	0.606	0.416	1.25780489794111e-91	7	DNAJC3
RNF1491	7.86670401478293e-96	0.386836446455896	0.88	0.769	1.74121626663205e-91	7	RNF149
APOE3	4.92725045195429e-95	0.390911914554323	0.794	0.615	1.09059761503556e-90	7	APOE
PRKCA2	7.35030371102796e-95	0.429121055813822	0.913	0.798	1.62691622339893e-90	7	PRKCA
RPL7A2	7.66551761288843e-95	0.328652288637656	0.52	0.315	1.69668566843673e-90	7	RPL7A
EIF11	1.24056740533877e-94	0.334974632905936	0.487	0.293	2.74587189497682e-90	7	EIF1
FTH11	1.89150872116491e-94	0.418864402947822	0.746	0.552	4.1866654034264e-90	7	FTH1
RPL51	1.08701921645622e-93	0.341158133619212	0.554	0.357	2.40600833370421e-89	7	RPL5
RPL291	2.73934691614333e-92	0.279676596583633	0.361	0.188	6.06327046419165e-88	7	RPL29
SLC16A3	1.36297846001063e-91	0.272975958450915	0.405	0.222	3.01681652338753e-87	7	SLC16A3
PHC21	2.96173852588271e-91	0.386142358761151	0.856	0.73	6.55551205318878e-87	7	PHC2
ACER33	1.03606368746485e-89	0.406388584769489	0.738	0.558	2.2932233658347e-85	7	ACER3
WDR431	1.33090531754281e-89	0.337154939916052	0.479	0.291	2.94582582984926e-85	7	WDR43
RPS31	4.87277979940495e-88	0.328852963742802	0.52	0.328	1.07854108080029e-83	7	RPS3
MKNK12	2.3287601469394e-87	0.359229693514488	0.857	0.724	5.15447770923568e-83	7	MKNK1
RPL91	3.10672375594366e-87	0.314410767052571	0.445	0.262	6.8764223614057e-83	7	RPL9
RPS291	4.21854263799957e-86	0.318549031886419	0.469	0.285	9.33732227494824e-82	7	RPS29
RPL191	4.9608656870929e-86	0.325347416804066	0.453	0.268	1.09803801118114e-81	7	RPL19
CTSC1	5.55488041019709e-86	0.415717917090518	0.673	0.508	1.22951722999302e-81	7	CTSC
RPS211	5.67214866228998e-86	0.269973125132756	0.351	0.185	1.25547338491127e-81	7	RPS21
GCA1	8.98306444603318e-86	0.362680612811596	0.508	0.327	1.98831148448498e-81	7	GCA
SP1001	2.53694963337033e-85	0.354340716229408	0.924	0.867	5.61528431850188e-81	7	SP100
RPL261	3.99180336190345e-85	0.312548557868703	0.421	0.242	8.83545756123709e-81	7	RPL26
CCDC2002	1.62949904934654e-84	0.281096434436679	0.349	0.185	3.60673319582364e-80	7	CCDC200
APOC22	1.96056343829148e-84	0.391195879538612	0.412	0.241	4.33951111431436e-80	7	APOC2
STAB11	2.08504914728788e-84	0.345007736700831	0.564	0.371	4.61504778260698e-80	7	STAB1
JAK32	4.09244721510447e-84	0.312954763060813	0.519	0.328	9.05822266591223e-80	7	JAK3
RPL321	1.08973076046799e-83	0.354642229161156	0.454	0.273	2.41201006521986e-79	7	RPL32
RPLP21	1.8082151496951e-83	0.336052359513204	0.475	0.292	4.00230341233514e-79	7	RPLP2
PSTPIP21	8.55518567623797e-83	0.360390319307668	0.449	0.271	1.89360479757851e-78	7	PSTPIP2
RPS15A1	6.03754169619816e-82	0.273480419457145	0.397	0.225	1.3363494790365e-77	7	RPS15A
FLT1	7.02785186025511e-82	0.425798106830185	0.271	0.131	1.55554473074887e-77	7	FLT1
NAIP1	1.81428694529377e-81	0.368285253073076	0.69	0.525	4.01574272471322e-77	7	NAIP
EIF4A1	1.82812254419072e-81	0.345373190834476	0.566	0.388	4.04636643931174e-77	7	EIF4A1
RPLP01	2.05229584442501e-81	0.267962119578405	0.402	0.229	4.54255162205032e-77	7	RPLP0
CD631	2.7843865925346e-81	0.266485857896833	0.38	0.21	6.16296128391608e-77	7	CD63
RPS282	4.31394838640878e-81	0.322501	0.65	0.455	9.5484933584772e-77	7	RPS28
PLSCR1	1.40783259611305e-80	0.352992001560409	0.673	0.495	3.11609666823662e-76	7	PLSCR1
RPS3A1	2.07533653332923e-80	0.295026207037363	0.419	0.245	4.59354988287092e-76	7	RPS3A
PABPC11	3.91070588548043e-80	0.343717825793829	0.758	0.607	8.65595640692239e-76	7	PABPC1
EIF4G32	1.44584944074399e-79	0.313306	0.981	0.954	3.20024315214274e-75	7	EIF4G3
LARS1	2.64671113086951e-79	0.307211573449273	0.501	0.322	5.85823041706658e-75	7	LARS1
PUM31	5.49340853069842e-79	0.331127031733827	0.542	0.353	1.21591104418479e-74	7	PUM3
TLR21	8.28730644517559e-79	0.377394663205511	0.909	0.825	1.83431240857517e-74	7	TLR2
RPL211	1.03946492271906e-78	0.343240875907674	0.475	0.303	2.30075165994637e-74	7	RPL21
SLC1A5	1.10298767798499e-78	0.254479354096811	0.332	0.178	2.44135292645199e-74	7	SLC1A5
IL1RAP1	1.58108673425962e-78	0.490930779813579	0.591	0.432	3.49957737761025e-74	7	IL1RAP
RNF1751	4.02849843938421e-78	0.292927338289386	0.253	0.121	8.91667844573302e-74	7	RNF175
RPS251	6.90347319737696e-78	0.285895250646038	0.43	0.256	1.52801475750742e-73	7	RPS25
RPL18A1	7.5119585872512e-78	0.284358436732379	0.411	0.24	1.66269691370218e-73	7	RPL18A
UBE2J1	5.50641998359089e-77	0.274868160494365	0.342	0.186	1.21879099916801e-72	7	UBE2J1
RPL31	5.79649730876792e-77	0.288181272811274	0.492	0.308	1.28299671432269e-72	7	RPL3
FCER1G1	7.40698481623229e-77	0.268746	0.366	0.204	1.63946201922486e-72	7	FCER1G
DDX101	3.69300719512378e-75	0.340435	0.596	0.409	8.17410212568697e-71	7	DDX10
EML41	4.76633709572593e-75	0.369592023401696	0.814	0.695	1.05498105276798e-70	7	EML4
DPYD-AS11	5.5593733451318e-75	0.312591	0.274	0.137	1.23051169621147e-70	7	DPYD-AS1
RGL11	6.80478700942282e-75	0.379789150433416	0.613	0.441	1.50617155666565e-70	7	RGL1
H3-3B1	9.61326010845014e-75	0.264604803629851	0.421	0.251	2.12779899240435e-70	7	H3-3B
RPL39	1.80733166071896e-74	0.276930821121698	0.366	0.205	4.00034789783535e-70	7	RPL39
RGS19	2.28623847675136e-74	0.254711884141849	0.375	0.215	5.06036024444147e-70	7	RGS19
HCK2	4.97420505549059e-74	0.331379637563475	0.765	0.617	1.10099054698229e-69	7	HCK
LMO22	5.56990553220666e-74	0.304897357280552	0.484	0.31	1.23284289049862e-69	7	LMO2
CDKN1A	5.91837742700817e-74	0.287830594789753	0.268	0.134	1.30997365969399e-69	7	CDKN1A
TPT11	6.94780724493768e-74	0.372581469333977	0.568	0.392	1.53782765559451e-69	7	TPT1
RPL23A1	1.9679498389505e-73	0.286608200182983	0.379	0.219	4.35586017353303e-69	7	RPL23A
XIST1	2.01606592711848e-72	0.357163040175444	0.839	0.629	4.46236032308405e-68	7	XIST
FARSB1	3.34675552899456e-72	0.269657672454645	0.363	0.208	7.40770868787656e-68	7	FARSB
CPB2-AS12	9.24328744054231e-72	0.263062787096956	0.285	0.146	2.04590924208963e-67	7	CPB2-AS1
RPL61	1.49084425593084e-71	0.298284691544019	0.494	0.32	3.29983467607732e-67	7	RPL6
SLC1A31	1.52381794340255e-70	0.309881464376189	0.998	0.978	3.37281863592719e-66	7	SLC1A3
RPS141	6.23052052788825e-70	0.294466748561808	0.471	0.301	1.37906341364279e-65	7	RPS14
SERP11	6.72789158464002e-70	0.263571333989708	0.397	0.236	1.48915152334422e-65	7	SERP1
SLC25A37	1.99397448298417e-69	0.341093616901661	0.85	0.732	4.41346312063717e-65	7	SLC25A37
PTK21	3.01121756264243e-69	0.349852271482729	0.815	0.701	6.66502895315275e-65	7	PTK2
SH3PXD2B1	3.57236636066843e-69	0.257706463399385	0.414	0.245	7.9070757027035e-65	7	SH3PXD2B
DSE2	8.88719396949114e-69	0.402455	0.615	0.46	1.96709151320717e-64	7	DSE
SPCS2	1.0601574002939e-68	0.252374593218851	0.367	0.214	2.34655238981052e-64	7	SPCS2
ACTB1	1.52678504463927e-68	0.308932387780675	0.736	0.575	3.37938601780456e-64	7	ACTB
LINC004862	2.10053745062052e-68	0.342496587987375	0.638	0.484	4.64932959320345e-64	7	LINC00486
ETV62	2.60552107545178e-68	0.259858393174484	0.99	0.965	5.76706034840496e-64	7	ETV6
RPS4X1	3.70088763092192e-68	0.256994577684625	0.337	0.189	8.19154468228257e-64	7	RPS4X
RPL351	4.5741040873114e-68	0.288773229883984	0.431	0.269	1.01243219868551e-63	7	RPL35
RPL301	9.58042173617294e-68	0.272948	0.385	0.229	2.12053054708452e-63	7	RPL30
IKZF22	1.75586708058971e-66	0.341307188096073	0.448	0.285	3.88643619617726e-62	7	IKZF2
CD812	2.7774912637802e-66	0.312757315847328	0.598	0.427	6.14769916325109e-62	7	CD81
ENTPD1-AS12	1.08965714665454e-65	0.295900953370755	0.688	0.513	2.41184712840515e-61	7	ENTPD1-AS1
ATP2A22	2.83400169097556e-65	0.320662627502531	0.617	0.448	6.27277934280531e-61	7	ATP2A2
LAIR1	3.4822916017927e-65	0.315416389898807	0.546	0.387	7.70770423140797e-61	7	LAIR1
SPCS3	5.15384539938805e-65	0.268179298617737	0.451	0.289	1.14075214070055e-60	7	SPCS3
CBWD5	6.21535854596972e-65	0.278539875659513	0.433	0.276	1.37570746056494e-60	7	CBWD5
MFF	6.82131022138514e-65	0.314388457274761	0.464	0.31	1.50982880440139e-60	7	MFF
RPS91	4.45114370976919e-64	0.253503673519139	0.485	0.317	9.85216148720313e-60	7	RPS9
SIPA1L21	7.27739839837015e-64	0.357827444386077	0.775	0.652	1.61077936149525e-59	7	SIPA1L2
FCGR2A	1.93201706149369e-63	0.331495051617036	0.596	0.438	4.27632656391013e-59	7	FCGR2A
TAF1D	1.97158797100926e-63	0.302315	0.573	0.415	4.3639128150319e-59	7	TAF1D
EBI3	1.99770752132491e-62	0.262288023024433	0.368	0.221	4.42172582770056e-58	7	EBI3
HIVEP32	2.38947710323556e-62	0.295148252561548	0.854	0.729	5.28886862030158e-58	7	HIVEP3
RPS61	4.68388456826106e-62	0.287155821110682	0.422	0.266	1.0367310103389e-57	7	RPS6
SPATA132	3.00838542195109e-61	0.321510465940128	0.777	0.644	6.65876029294655e-57	7	SPATA13
RPL341	6.74832047191267e-61	0.292058357905747	0.436	0.281	1.49367325325315e-56	7	RPL34
SERPINB91	1.41960496875055e-60	0.360130175723308	0.675	0.534	3.14215363783248e-56	7	SERPINB9
C1orf1621	4.55739872689501e-60	0.269710074997026	0.431	0.279	1.00873463421094e-55	7	C1orf162
SCIN2	4.19927503385565e-59	0.408334558055484	0.69	0.56	9.2946753599361e-55	7	SCIN
WNT5A1	5.84486965399644e-59	0.305670856518342	0.447	0.296	1.29370344921557e-54	7	WNT5A
CUL12	1.19368112413698e-58	0.336758553220545	0.646	0.514	2.64209380016479e-54	7	CUL1
DIAPH2-AS12	2.68683e-58	0.273588137032103	0.322	0.185	5.94702616716955e-54	7	DIAPH2-AS1
RPL171	8.51846894262962e-58	0.266073	0.498	0.343	1.88547791576164e-53	7	RPL17
PMM21	1.32146133353872e-57	0.257335207349152	0.399	0.253	2.92492251565461e-53	7	PMM2
UBE2G2	1.57523900420752e-57	0.279808841770178	0.567	0.413	3.48663401191292e-53	7	UBE2G2
ZFP36	2.95275325848277e-57	0.274718822860826	0.379	0.235	6.53562406232577e-53	7	ZFP36
RANBP91	8.6592728201437e-57	0.338334415043663	0.68	0.546	1.91664344601061e-52	7	RANBP9
PIK3AP12	1.97635043795197e-55	0.337227231270245	0.808	0.722	4.37445405936288e-51	7	PIK3AP1
RPS81	3.04878307714733e-55	0.274609903315828	0.513	0.36	6.74817646295791e-51	7	RPS8
E2F31	7.29725630062749e-55	0.322481524980986	0.642	0.494	1.61517470958089e-50	7	E2F3
CHSY11	7.70506432969811e-55	0.293659213690787	0.679	0.535	1.70543893873538e-50	7	CHSY1
ARHGAP12	8.46575976511573e-55	0.286902063598964	0.88	0.803	1.87381126641072e-50	7	ARHGAP12
DPYSL2	1.26414771462398e-54	0.317945923644485	0.719	0.602	2.79806455154873e-50	7	DPYSL2
CANX	2.52246866689062e-54	0.264915118916931	0.498	0.348	5.5832321472957e-50	7	CANX
RB11	3.57823404289904e-54	0.265246417686893	0.924	0.863	7.92006323055273e-50	7	RB1
GRAMD1A1	3.77971e-54	0.289696568727899	0.468	0.325	8.36601e-50	7	GRAMD1A
ANKS1A2	1.28323880980205e-52	0.313086284570562	0.939	0.898	2.84032078161587e-48	7	ANKS1A
ITGB21	2.52173606656636e-52	0.271204514887302	0.532	0.385	5.58161060973799e-48	7	ITGB2
DCAF62	5.66855925816254e-52	0.320358151084242	0.778	0.678	1.2546789062017e-47	7	DCAF6
ALOX5AP1	8.37630192886919e-52	0.262058204477815	0.413	0.275	1.85401066893591e-47	7	ALOX5AP
ITGAM	1.08363269520965e-51	0.277635741261666	0.602	0.458	2.39851260757703e-47	7	ITGAM
PTPN1	6.82801822163368e-51	0.260129661480558	0.466	0.323	1.5113135531764e-46	7	PTPN1
PTMA1	7.03116663345688e-51	0.262788780733709	0.55	0.4	1.55627842264934e-46	7	PTMA
MAP3K81	1.01922050095639e-50	0.315836991114915	0.561	0.419	2.25594265681687e-46	7	MAP3K8
RUNX12	1.32369004548038e-50	0.260042517083215	0.988	0.968	2.92985554666627e-46	7	RUNX1
LAPTM51	2.45746069729501e-50	0.262824979882229	0.725	0.592	5.43934350739278e-46	7	LAPTM5
FNDC3B2	4.35890840745202e-50	0.281743996528302	0.809	0.711	9.6480078690543e-46	7	FNDC3B
GAS62	5.91097542502125e-50	0.260247588474152	0.572	0.426	1.3083353005742e-45	7	GAS6
SUSD6	7.52480890616323e-50	0.268382	0.911	0.851	1.66554120329017e-45	7	SUSD6
SH3TC1	2.22033388797719e-48	0.272130554849726	0.639	0.506	4.91448702764871e-44	7	SH3TC1
NEK61	9.46183969034264e-48	0.256714680281089	0.491	0.352	2.09428359706044e-43	7	NEK6
MGAT51	3.03328437175821e-47	0.311279516235151	0.898	0.852	6.71387162844963e-43	7	MGAT5
SEC24D1	1.74862232981919e-46	0.276329	0.464	0.328	3.8704006648218e-42	7	SEC24D
SF1	4.73811589744721e-45	0.255317205297036	0.584	0.452	1.04873457274097e-40	7	SF1
FBXL5	1.0428608399297e-44	0.256224446603912	0.535	0.4	2.30826818310039e-40	7	FBXL5
TASOR21	1.50197176471249e-43	0.271467183293978	0.596	0.47	3.32446430401463e-39	7	TASOR2
FGD21	5.04821172411639e-43	0.255438205829926	0.783	0.677	1.11737118301592e-38	7	FGD2
ITGAV2	5.14405969465096e-43	0.301111640089542	0.584	0.458	1.13858617281404e-38	7	ITGAV
SETBP12	1.55123059383982e-42	0.318158830927272	0.604	0.471	3.43349379640506e-38	7	SETBP1
SLC11A21	1.81213116662811e-42	0.256476063427949	0.639	0.517	4.01097112421467e-38	7	SLC11A2
PPARD2	1.68754828441228e-39	0.257383463936976	0.692	0.572	3.73521937271815e-35	7	PPARD
CD163L12	3.38828844222313e-38	0.301057044627871	0.376	0.259	7.49963763801668e-34	7	CD163L1
CD1632	3.68143831129208e-38	0.377294465691213	0.504	0.373	8.14849555821389e-34	7	CD163
STK31	6.81907126521384e-36	0.251738519159052	0.807	0.723	1.50933323384243e-31	7	STK3
PIK3R11	3.80164578803104e-34	0.253356339152663	0.869	0.814	8.41456278722791e-30	7	PIK3R1
RAPGEF21	4.74366748769211e-31	0.277199995682155	0.779	0.716	1.04996336172577e-26	7	RAPGEF2
MAFB2	1.2442058974847e-28	0.269512748818699	0.329	0.23	2.75392533349264e-24	7	MAFB
FCGBP2	3.71140934268523e-09	0.323640477662734	0.378	0.329	8.2148334390995e-05	7	FCGBP
MT-ND33	0	1.92444	0.98	0.527	0	8	MT-ND3
MT-ATP63	0	1.6789	0.964	0.521	0	8	MT-ATP6
MT-ND42	0	1.57873	0.957	0.53	0	8	MT-ND4
MT-CO33	0	1.53002	0.971	0.63	0	8	MT-CO3
MT-CYB3	0	1.50461	0.926	0.48	0	8	MT-CYB
MT-CO22	0	1.4798	0.968	0.603	0	8	MT-CO2
MT-ND12	0	1.38421	0.873	0.391	0	8	MT-ND1
MT-ND22	0	1.34579	0.875	0.412	0	8	MT-ND2
MT-CO12	0	0.904605788865132	0.875	0.562	0	8	MT-CO1
MT-ND51	0	0.800108218468929	0.624	0.275	0	8	MT-ND5
MT-ATP81	0	0.710212439031109	0.457	0.157	0	8	MT-ATP8
CSGALNACT12	1.35221275243319e-295	0.857401495359464	0.992	0.884	2.99298770623561e-291	8	CSGALNACT1
ELMO12	1.6036263585205e-275	0.606901654594385	1	0.993	3.54946658194927e-271	8	ELMO1
CCND32	4.97064708281403e-262	0.675649932575858	0.929	0.704	1.10020302531006e-257	8	CCND3
MT-ND4L1	2.06456675763635e-253	0.551194291451052	0.455	0.179	4.56971206135229e-249	8	MT-ND4L
NHSL12	3.88426684034139e-249	1.11954	0.856	0.61	8.59743622441164e-245	8	NHSL1
CELF2	2.45866420876144e-216	0.454583440569688	1	0.997	5.44200735967257e-212	8	CELF2
FRMD4A2	3.54697797469827e-214	0.503434194527586	1	0.985	7.85088104919714e-210	8	FRMD4A
HS3ST42	1.48752463192344e-209	0.655190429679509	0.975	0.819	3.29248702029933e-205	8	HS3ST4
RBMS31	1.409675009572e-203	1.33335	0.43	0.202	3.12017466618666e-199	8	RBMS3
FKBP51	2.00757669020716e-190	0.535439084450234	1	0.965	4.44357024610452e-186	8	FKBP5
ARHGAP151	1.09391699039328e-158	0.476660589060538	0.996	0.969	2.42127586653649e-154	8	ARHGAP15
FOXP22	2.62019148976549e-142	0.637161923916105	0.901	0.738	5.79953184344693e-138	8	FOXP2
ZBTB162	8.12007796857249e-140	0.495076	0.842	0.63	1.79729805756383e-135	8	ZBTB16
DLEU12	5.3859281658626e-122	0.502596381689946	0.985	0.926	1.19212134023203e-117	8	DLEU1
HDAC92	1.24996470874844e-118	0.499193776437838	0.978	0.895	2.7666718863438e-114	8	HDAC9
PDE3B1	1.788221880112e-107	0.424689485734585	0.932	0.785	3.9580503094399e-103	8	PDE3B
OXR12	2.4401158955794e-102	0.545927867088758	0.962	0.893	5.40095252327544e-98	8	OXR1
CTTNBP21	7.59221159359872e-101	0.412190333408444	0.887	0.736	1.68046011412714e-96	8	CTTNBP2
SMAP2	1.42333309096539e-99	0.380582211363595	0.984	0.92	3.1504054635428e-95	8	SMAP2
ARHGAP222	5.18219413073486e-99	0.371615382885019	0.979	0.896	1.14702684889685e-94	8	ARHGAP22
CACNA1A2	7.76636323115489e-99	0.508462833196885	0.803	0.64	1.71900683758382e-94	8	CACNA1A
ANKRD442	4.71515976962725e-96	0.339371760301217	0.991	0.956	1.0436534634093e-91	8	ANKRD44
TBXAS11	1.23970210842529e-95	0.30341	0.996	0.97	2.74395664678854e-91	8	TBXAS1
KHDRBS33	1.91424373157667e-95	0.507800908443291	0.848	0.683	4.23698707547181e-91	8	KHDRBS3
XIST2	2.90785260822251e-94	0.398688808032036	0.884	0.627	6.43624096303971e-90	8	XIST
KCNIP41	2.41333109494701e-92	0.460986482484488	0.935	0.864	5.34166704555572e-88	8	KCNIP4
FGD4	1.25312021486556e-86	0.362170009178391	0.99	0.953	2.77365628358343e-82	8	FGD4
ZBTB201	3.15101269565346e-85	0.399402156774153	0.96	0.875	6.97445150055937e-81	8	ZBTB20
GAB11	1.11914834670974e-84	0.477667300363524	0.652	0.5	2.47712295060735e-80	8	GAB1
CPED12	3.94595995005909e-81	0.366999	0.88	0.717	8.73398775346078e-77	8	CPED1
AOAH1	5.65641827339529e-80	0.323616353777222	0.964	0.89	1.25199162063331e-75	8	AOAH
P2RY123	8.99284123136123e-80	0.394279027525522	0.87	0.693	1.9904754781495e-75	8	P2RY12
PLXDC2	1.0896176002555e-79	0.250730968952879	1	0.988	2.41175959640552e-75	8	PLXDC2
DSCAM2	1.21142010337516e-79	0.444589788963801	0.81	0.655	2.68135725681057e-75	8	DSCAM
LNCAROD2	1.78450035759936e-78	0.419381457938516	0.938	0.842	3.94981309151043e-74	8	LNCAROD
DEPTOR2	4.32419001852405e-78	0.453978	0.554	0.391	9.57116218700113e-74	8	DEPTOR
GLDN2	4.8610321182761e-78	0.302196362569125	0.812	0.628	1.07594084905923e-73	8	GLDN
MAML21	1.6655705369559e-77	0.352304242546627	0.992	0.979	3.68657382649819e-73	8	MAML2
ZNF8462	4.43295434543146e-76	0.404618072438985	0.644	0.504	9.8119e-72	8	ZNF846
USP531	2.3619640619835e-75	0.522797070459025	0.766	0.637	5.22797125479428e-71	8	USP53
CSMD11	9.4597321109493e-72	0.428355480210493	0.814	0.708	2.09381710543752e-67	8	CSMD1
RESF1	5.75776253579951e-70	0.416593	0.588	0.457	1.27442315967386e-65	8	RESF1
MERTK1	6.02411143818686e-69	0.393518196584845	0.949	0.84	1.33337682572828e-64	8	MERTK
LINC027983	3.9853220100963e-68	0.390821423966729	0.867	0.732	8.82111173714716e-64	8	LINC02798
TIAM12	4.29726676560976e-68	0.363152860460506	0.79	0.643	9.51157025900064e-64	8	TIAM1
ITPR22	1.58269506100106e-67	0.255046325867152	1	0.986	3.50313724801976e-63	8	ITPR2
SLC8A1	1.33880247071373e-66	0.310440852767705	0.995	0.966	2.96330538867776e-62	8	SLC8A1
LDLRAD41	2.46747830008616e-66	0.270410471338406	0.999	0.981	5.46151646941071e-62	8	LDLRAD4
PRKN1	1.38045010018038e-65	0.407052344378088	0.868	0.752	3.05548825173926e-61	8	PRKN
SRRM2	2.86525228192688e-64	0.365515762255463	0.707	0.61	6.34194940081696e-60	8	SRRM2
PICALM2	2.8992766965899e-63	0.292711	0.998	0.989	6.41725904023208e-59	8	PICALM
DTNA2	8.50146040990208e-63	0.363815990599037	0.878	0.769	1.88171324712773e-58	8	DTNA
ARHGAP6	4.80904141470934e-60	0.384460218656152	0.829	0.696	1.06443322673176e-55	8	ARHGAP6
ST6GALNAC32	7.97557513944517e-60	0.373180035336962	0.936	0.823	1.76531380136479e-55	8	ST6GALNAC3
FLI1	1.2080632977233e-59	0.316090525541005	0.934	0.874	2.67392730318076e-55	8	FLI1
MRC1	2.09450205121423e-58	0.356842589876012	0.45	0.304	4.63597084015758e-54	8	MRC1
AKT3	4.67648061514858e-58	0.275845943466157	0.934	0.826	1.03509221935699e-53	8	AKT3
NLRP12	7.48901736535451e-58	0.289943711241107	0.486	0.329	1.65761910364757e-53	8	NLRP1
PLCL1	8.22084826387905e-57	0.505073179785848	0.51	0.373	1.81960255472699e-52	8	PLCL1
ZFP36L21	1.9835163562805e-56	0.292469430451606	0.751	0.601	4.39031510299126e-52	8	ZFP36L2
LSAMP	2.37779435461834e-56	0.360217259915152	0.65	0.532	5.26301002451224e-52	8	LSAMP
SHTN11	3.48879609708116e-56	0.274621998268224	0.943	0.855	7.72210128127944e-52	8	SHTN1
OSBPL31	1.84032675313578e-54	0.319773202559397	0.784	0.674	4.07337923539074e-50	8	OSBPL3
BAZ2B	2.78291012670656e-53	0.285596023861295	0.942	0.868	6.1596932744523e-49	8	BAZ2B
RIN21	3.29100731612436e-52	0.343639	0.785	0.672	7.28431559350967e-48	8	RIN2
NPAS3	6.94330605685987e-52	0.514530325334158	0.545	0.424	1.53683136262536e-47	8	NPAS3
IL6ST3	8.17567086067844e-51	0.278728334218434	0.907	0.801	1.80960298830256e-46	8	IL6ST
IL13RA12	1.16516791766064e-50	0.296787897351281	0.74	0.633	2.57898266895006e-46	8	IL13RA1
PCNX21	1.85236166420583e-50	0.280653284457967	0.896	0.8	4.10001730755319e-46	8	PCNX2
WNT2B	1.44248268098234e-49	0.353606727040813	0.44	0.308	3.19279116608632e-45	8	WNT2B
GALNT21	9.55779278176445e-49	0.265545941269268	0.902	0.813	2.11552185431574e-44	8	GALNT2
MIR99AHG1	1.52334113386421e-48	0.314435	0.85	0.745	3.37176326569504e-44	8	MIR99AHG
SNHG141	2.38869692643687e-48	0.328841618762215	0.89	0.844	5.28714177697536e-44	8	SNHG14
NRG31	4.79891688184794e-48	0.357301591803348	0.694	0.599	1.06219226262822e-43	8	NRG3
INSR	7.73820992573471e-48	0.283341916766784	0.455	0.324	1.71277538496212e-43	8	INSR
LRP1B1	1.08214271398888e-47	0.360879873469794	0.675	0.573	2.39521468314299e-43	8	LRP1B
FOXO3	1.27857406088984e-47	0.316606473959732	0.774	0.652	2.82999582637357e-43	8	FOXO3
SSBP2	6.77312158384124e-47	0.289565089617327	0.884	0.773	1.49916273136742e-42	8	SSBP2
DLG2	6.97305347598294e-47	0.364729499825111	0.805	0.711	1.54341565637406e-42	8	DLG2
RBFOX11	7.12853474586769e-47	0.358319155697483	0.836	0.761	1.57782988065035e-42	8	RBFOX1
PNISR	8.60285458807712e-46	0.295245765784484	0.765	0.687	1.90415583452499e-41	8	PNISR
OPCML1	3.29983283917045e-45	0.343868162575203	0.619	0.517	7.30385000621988e-41	8	OPCML
MIR31HG1	1.60155032821187e-44	0.306160241675846	0.275	0.166	3.54487149646414e-40	8	MIR31HG
NCOA3	2.73311351113075e-44	0.276774868838819	0.851	0.771	6.0494734455368e-40	8	NCOA3
SDK12	9.38516862293485e-44	0.349979296185701	0.878	0.752	2.0773132230004e-39	8	SDK1
MVB12B	5.84818487538929e-42	0.260962108669156	0.79	0.688	1.29443724031867e-37	8	MVB12B
RASAL21	2.99755153648173e-41	0.259647	0.852	0.743	6.63478057084865e-37	8	RASAL2
GPM6A	4.66647756653896e-41	0.296313474786272	0.499	0.383	1.03287814457773e-36	8	GPM6A
LINC02245	1.39453693100057e-40	0.311678083314627	0.486	0.369	3.08666804307666e-36	8	LINC02245
FER	3.37179425006532e-40	0.293388043533026	0.913	0.845	7.46312939309458e-36	8	FER
MAML31	1.33183819551869e-39	0.254922063898401	0.986	0.949	2.94789066196106e-35	8	MAML3
LINC013742	2.14696986078921e-38	0.313967088529514	0.83	0.694	4.75210308987084e-34	8	LINC01374
BCAS3	5.31315646238646e-37	0.316615154644627	0.727	0.62	1.17601405138462e-32	8	BCAS3
IQCJ-SCHIP1	7.04896352366701e-35	0.279873765962409	0.567	0.462	1.56021758632845e-30	8	IQCJ-SCHIP1
TBC1D42	9.2752947653062e-35	0.267536588309613	0.661	0.569	2.05299374335287e-30	8	TBC1D4
RCSD1	1.02628672721219e-34	0.250284	0.828	0.741	2.27158304201145e-30	8	RCSD1
CTNNA2	1.10766242382758e-34	0.288921718561107	0.527	0.436	2.45170000889997e-30	8	CTNNA2
FHIT	1.13130072651562e-33	0.276730138504115	0.953	0.911	2.50402102806968e-29	8	FHIT
CNTNAP21	1.47730991533022e-33	0.304277364661939	0.731	0.67	3.26987776659192e-29	8	CNTNAP2
SAMD12	9.42608798214544e-33	0.324989804990116	0.549	0.456	2.08637031396807e-28	8	SAMD12
RNF150	3.85801775092634e-32	0.317338012339125	0.647	0.551	8.53933648990035e-28	8	RNF150
NRXN11	4.73358917716438e-32	0.297789306767898	0.68	0.603	1.04773262847356e-27	8	NRXN1
PDGFC1	8.08708121986492e-32	0.288636	0.532	0.438	1.7899945572049e-27	8	PDGFC
TAPT1-AS1	2.06464172116036e-31	0.274817147804417	0.473	0.373	4.56987798561634e-27	8	TAPT1-AS1
NBEA	5.30485080349487e-31	0.251702212764302	0.704	0.633	1.17417567684555e-26	8	NBEA
ADGRB31	1.71160572083113e-30	0.254275525583195	0.76	0.685	3.78846810248763e-26	8	ADGRB3
MIS18BP1	2.32024493952773e-30	0.266947023750748	0.616	0.537	5.13563014915068e-26	8	MIS18BP1
NALF11	3.41492097676383e-30	0.264672108770147	0.583	0.501	7.55858608996907e-26	8	NALF1
CADM21	9.39485280991634e-30	0.279967806087205	0.758	0.694	2.07945672094688e-25	8	CADM2
PELI21	2.14628798827049e-29	0.269046852755755	0.512	0.408	4.75059383323791e-25	8	PELI2
PTPRD1	5.28757273951417e-27	0.275272967624186	0.648	0.586	1.17035135016407e-22	8	PTPRD
SESN1	5.6012862833755e-25	0.269158007977059	0.562	0.493	1.23978870596233e-20	8	SESN1
SYT11	1.19745730712125e-23	0.287313471195715	0.69	0.639	2.65045200358218e-19	8	SYT1
SLC2A3	0	2.21198	0.769	0.227	0	9	SLC2A3
HIF1A-AS32	0	2.09041	0.829	0.234	0	9	HIF1A-AS3
SPP13	0	2.06693	0.971	0.771	0	9	SPP1
FTH12	0	1.88783	0.882	0.549	0	9	FTH1
CD83	0	1.85357	0.555	0.104	0	9	CD83
RGS1	0	1.82088	0.863	0.335	0	9	RGS1
HSPA1A	0	1.76984	0.776	0.32	0	9	HSPA1A
MALAT13	0	1.71332	1	1	0	9	MALAT1
SRGN	0	1.70631	0.888	0.494	0	9	SRGN
HIF1A	0	1.58455	0.949	0.696	0	9	HIF1A
GLUL	0	1.50799	0.704	0.335	0	9	GLUL
GNA13	0	1.46012	0.77	0.469	0	9	GNA13
OLR1	0	1.30988	0.709	0.332	0	9	OLR1
NAMPT	0	1.30408	0.651	0.221	0	9	NAMPT
DDIT41	0	1.27885	0.607	0.197	0	9	DDIT4
UBC	0	1.27719	0.682	0.288	0	9	UBC
PGK1	0	1.1231	0.724	0.327	0	9	PGK1
DUSP1	0	1.07675	0.605	0.16	0	9	DUSP1
HSPA1B	0	1.04555	0.617	0.221	0	9	HSPA1B
VEGFA	0	0.672184338668201	0.376	0.068	0	9	VEGFA
TBC1D22A-DT	8.73555665080766e-299	0.684760672438007	0.309	0.069	1.93352810908977e-294	9	TBC1D22A-DT
FOS	4.7631455603604e-285	0.901489484979328	0.433	0.135	1.05427463833017e-280	9	FOS
GPR183	5.25234722744711e-260	1.1746	0.471	0.171	1.16255453532314e-255	9	GPR183
NEAT11	1.18247851525121e-250	0.826922242030607	1	0.999	2.61729794565703e-246	9	NEAT1
ELL21	1.9519704727237e-250	1.2956	0.891	0.749	4.32049144432663e-246	9	ELL2
CXCR4	3.35606925975102e-238	0.569422959140688	0.336	0.094	7.4283236995329e-234	9	CXCR4
ACSL12	5.93880369310493e-237	1.04774	0.894	0.702	1.31449480943184e-232	9	ACSL1
RGS16	4.96671926436271e-232	0.653205747558038	0.276	0.068	1.09933364197404e-227	9	RGS16
ENO1	2.30653811165135e-225	0.651038156670294	0.552	0.241	5.10529145632909e-221	9	ENO1
P4HA1	4.16331497330913e-222	1.1851	0.823	0.574	9.21508136192244e-218	9	P4HA1
HK2	1.66840939111577e-208	0.960399368970646	0.594	0.298	3.69285734629564e-204	9	HK2
RAPGEF1	2.80794631868882e-208	1.02941	0.944	0.877	6.21510838178583e-204	9	RAPGEF1
SLC11A13	3.49885483686625e-207	0.731811912691071	0.859	0.598	7.74436529591977e-203	9	SLC11A1
TNFRSF1B	1.29775575659345e-196	0.880979441136374	0.815	0.595	2.87245259164394e-192	9	TNFRSF1B
ZFP361	2.15669216384279e-196	0.701356597858747	0.521	0.231	4.77362243544964e-192	9	ZFP36
MGAT11	2.62465780306429e-190	0.852921673855425	0.672	0.396	5.8094175813025e-186	9	MGAT1
GBE1	1.67570726070501e-180	1.23805	0.628	0.365	3.70901045084447e-176	9	GBE1
UTY1	1.02704705198707e-178	0.597557530743143	0.523	0.226	2.27326594486818e-174	9	UTY
ERO1A	1.39190332380883e-176	0.624540561835165	0.479	0.216	3.08083881691847e-172	9	ERO1A
ADAM7-AS13	3.22777113980201e-173	1.06487	0.687	0.419	7.14434864083777e-169	9	ADAM7-AS1
PFKFB4	6.337876057024e-171	0.495430597681894	0.28	0.086	1.40282548646169e-166	9	PFKFB4
SAT11	5.54938096198804e-170	1.24037	0.899	0.824	1.22829998212643e-165	9	SAT1
PFKFB31	4.78365119557257e-169	0.869726982579228	0.808	0.599	1.05881335562803e-164	9	PFKFB3
PLIN2	7.56722305566002e-168	0.816962665578229	0.263	0.08	1.67492915113979e-163	9	PLIN2
TFRC	8.26413149553777e-160	0.874922920798527	0.409	0.172	1.82918286522233e-155	9	TFRC
TMEM140	2.00494890389059e-157	0.443340473059781	0.301	0.102	4.43775390387144e-153	9	TMEM140
SLC16A31	4.45290186258423e-156	0.449240247909434	0.485	0.221	9.85605298264394e-152	9	SLC16A3
ANKUB12	7.07872529918256e-155	0.819494555003513	0.584	0.325	1.56680505772107e-150	9	ANKUB1
USP9Y1	9.32741665170488e-155	0.529449	0.464	0.2	2.06453040168836e-150	9	USP9Y
SGK11	2.18169962436957e-153	0.959529	0.634	0.397	4.82897394857961e-149	9	SGK1
LDHA	8.01131329424948e-149	0.463977850495978	0.389	0.162	1.77322408454918e-144	9	LDHA
CYTIP	2.12907917110857e-148	0.602190265443846	0.412	0.179	4.7125038373317e-144	9	CYTIP
FAM162A	5.40289909105799e-148	0.433712	0.32	0.116	1.19587768481477e-143	9	FAM162A
GRB23	7.56424699718083e-144	0.722851946769302	0.924	0.839	1.674270430356e-139	9	GRB2
CTSB	3.68901164115001e-143	0.712198191054604	0.933	0.873	8.16525836652144e-139	9	CTSB
RNF144B	6.45004890726941e-142	0.920931840244699	0.654	0.425	1.42765382513501e-137	9	RNF144B
CDKN1A1	9.06476829626123e-142	0.440177015817257	0.345	0.133	2.00639581469446e-137	9	CDKN1A
ARID5B1	3.45187965980705e-141	0.999140800932536	0.577	0.338	7.64039043901694e-137	9	ARID5B
CHSY12	1.14125470073285e-140	0.887899395621091	0.738	0.535	2.52605315460208e-136	9	CHSY1
PDK1	1.69352750403956e-140	0.498016512545422	0.481	0.232	3.74845377744117e-136	9	PDK1
RNMT	3.77304547327674e-139	0.544826490980624	0.525	0.275	8.35125885055074e-135	9	RNMT
RANBP2	3.44614641567266e-137	0.880450300661574	0.65	0.435	7.62770047644986e-133	9	RANBP2
PADI21	1.2224082912235e-135	1.32294	0.689	0.492	2.70567851179409e-131	9	PADI2
HSPE1	1.47238510665811e-135	0.549971160009687	0.324	0.126	3.25897719507705e-131	9	HSPE1
CLEC2B	7.4068331173236e-135	0.725004793704924	0.38	0.167	1.6394284421884e-130	9	CLEC2B
YEATS2	1.74597432023622e-134	0.605996842878603	0.605	0.365	3.86453956041085e-130	9	YEATS2
BCL63	2.0113628403878e-134	0.594485180162757	0.581	0.321	4.45195051091436e-130	9	BCL6
SIPA1L1	5.00193554398247e-134	0.799195703870546	0.856	0.728	1.10712841330508e-129	9	SIPA1L1
JUNB	1.69822607878111e-133	0.462199656062788	0.365	0.151	3.75885360277412e-129	9	JUNB
BCAT1	7.52561297542342e-131	0.743063924734299	0.595	0.356	1.66571917598022e-126	9	BCAT1
DNAJB1	9.4074152258515e-130	0.632163	0.26	0.09	2.08223728608997e-125	9	DNAJB1
LIMS1	2.2108023667263e-123	1.01359	0.826	0.726	4.89338995851198e-119	9	LIMS1
SLC7A5	3.66820421659443e-123	0.568790075842261	0.416	0.198	8.11920321301012e-119	9	SLC7A5
DPYD-AS12	5.37483343993379e-123	0.545678	0.331	0.136	1.18966563359495e-118	9	DPYD-AS1
ABHD15-AS13	7.98714692002911e-122	0.770968016066486	0.621	0.399	1.76787509927924e-117	9	ABHD15-AS1
REL	2.61134949608957e-121	0.704050904673647	0.702	0.503	5.77996097464465e-117	9	REL
SLC2A53	9.2581016015304e-121	0.669416	0.818	0.629	2.04918820848274e-116	9	SLC2A5
H2AC6	4.65093657117737e-118	1.15944	0.657	0.471	1.0294383006644e-113	9	H2AC6
LPCAT1	6.93220985086602e-118	0.44218	0.394	0.184	1.53437532839068e-113	9	LPCAT1
BNIP3L	1.0170092975606e-115	0.735194021535023	0.637	0.419	2.25104837922063e-111	9	BNIP3L
TTTY141	1.66713704066552e-115	0.499095406475491	0.378	0.166	3.69004112580907e-111	9	TTTY14
GABARAPL1	4.00431006739503e-114	0.347060759641135	0.281	0.107	8.86313990317216e-110	9	GABARAPL1
RLF	1.11829217065046e-113	0.533198082418776	0.721	0.506	2.47522789051772e-109	9	RLF
ADAM9	1.31751981277196e-110	0.661624611310342	0.646	0.447	2.91619835358945e-106	9	ADAM9
HSPB1	1.58894309471733e-110	0.872857879809008	0.342	0.157	3.51696664584733e-106	9	HSPB1
LINC002782	1.36903531328936e-109	0.481015769444129	0.408	0.185	3.03022276243467e-105	9	LINC00278
SYTL3	2.5648631901826e-107	0.662018036515091	0.544	0.325	5.67706818515018e-103	9	SYTL3
PPARD3	7.83018358497794e-104	0.576379478231268	0.75	0.571	1.73313283469902e-99	9	PPARD
TPI1	3.01774837286403e-102	0.293805031556403	0.283	0.114	6.67948424849725e-98	9	TPI1
WSB1	7.55481915543118e-102	0.561829083908645	0.851	0.743	1.67218367186314e-97	9	WSB1
FLT11	9.91370531159957e-102	0.742331135371949	0.305	0.132	2.19429953366945e-97	9	FLT1
FAM13A	1.66277566046876e-100	0.837916759897679	0.844	0.768	3.68038764688155e-96	9	FAM13A
TBC1D22A1	3.74795702436214e-100	0.543299708113121	0.981	0.963	8.29572807772316e-96	9	TBC1D22A
PDE8A1	1.02877150739539e-99	0.773875285680337	0.699	0.515	2.27708285446895e-95	9	PDE8A
TMEM511	1.31867223193365e-98	0.610872891691059	0.543	0.335	2.91874911816195e-94	9	TMEM51
FAM210A	6.7868412424435e-97	0.415215	0.327	0.15	1.50219944060245e-92	9	FAM210A
HSP90AA1	6.93866809140954e-96	1.67201	0.66	0.499	1.53580479535259e-91	9	HSP90AA1
ETS2	1.42746745985001e-93	0.607614418425304	0.646	0.46	3.15956e-89	9	ETS2
H2BC18	2.8934897687031e-93	0.445162054903394	0.327	0.153	6.40445025404744e-89	9	H2BC18
SLC8A1-AS12	4.05334926365382e-92	0.632975136151713	0.442	0.252	8.97168326017137e-88	9	SLC8A1-AS1
NFKBID	1.15907766671558e-91	0.356097901226589	0.28	0.12	2.56550250750827e-87	9	NFKBID
EGLN1	4.15898523140938e-90	0.490070377053146	0.551	0.349	9.20549791120152e-86	9	EGLN1
ZNF292	1.85659212255463e-89	0.542109114340837	0.851	0.761	4.10938100406242e-85	9	ZNF292
RAB11A3	4.16088881262959e-89	0.586134982914177	0.589	0.395	9.20971129787434e-85	9	RAB11A
PDGFB1	9.39115776640271e-88	0.712880173440457	0.605	0.425	2.07863886001557e-83	9	PDGFB
WDR45B	2.08277347587133e-86	0.442093821985644	0.407	0.223	4.6100108114936e-82	9	WDR45B
SLC25A371	7.96425636709352e-85	0.605653	0.834	0.734	1.76280850429248e-80	9	SLC25A37
CEMIP2	1.12003168141422e-84	0.548409903738092	0.404	0.217	2.47907812364223e-80	9	CEMIP2
RNASET2	2.65369698636793e-84	0.436751557167144	0.98	0.939	5.87369290962678e-80	9	RNASET2
RAB1A	1.1095576072159e-79	0.471622649035372	0.836	0.753	2.45589480781167e-75	9	RAB1A
PKM	1.65236461888097e-79	0.380324228184097	0.518	0.321	3.65734384743114e-75	9	PKM
SNHG12	3.21658520849008e-78	0.365089065757118	0.256	0.113	7.11958970047195e-74	9	SNHG12
GBP2	3.91310175818201e-78	0.319401279074162	0.265	0.117	8.66125943156007e-74	9	GBP2
UGCG1	6.1188205247303e-78	0.831902355253258	0.65	0.495	1.35433973494381e-73	9	UGCG
DENND5A	1.02625363854305e-77	0.471429552918859	0.712	0.542	2.27150980355118e-73	9	DENND5A
INKA22	1.23154561578041e-77	0.344137998077074	0.342	0.173	2.72590306596837e-73	9	INKA2
PER1	1.60052078603594e-77	0.363017600492827	0.391	0.214	3.54259270781196e-73	9	PER1
TYMP1	1.42193179052409e-76	0.346181645432074	0.478	0.279	3.14730382514602e-72	9	TYMP
FTL4	4.61082659380824e-76	0.811187745116874	0.842	0.736	1.02056035827352e-71	9	FTL
FMNL23	2.99155992414547e-74	0.743599924166347	0.959	0.932	6.62151873610358e-70	9	FMNL2
ESYT2	8.10058415977968e-74	0.551867355368212	0.47	0.291	1.79298329792564e-69	9	ESYT2
ARHGEF7	1.76406005988331e-73	0.521288563645372	0.686	0.529	3.90457053654572e-69	9	ARHGEF7
KCNQ1OT12	4.7031766136902e-72	0.710310604583471	0.449	0.278	1.04100111167419e-67	9	KCNQ1OT1
MSR11	1.41793455241048e-70	0.539052000178341	0.71	0.548	3.13845633830536e-66	9	MSR1
AKAP13-AS11	5.99126806454646e-70	0.335021489807279	0.286	0.139	1.32610727340671e-65	9	AKAP13-AS1
INSIG2	1.3740960741874e-69	0.450846	0.369	0.21	3.0414242506064e-65	9	INSIG2
THEMIS2	4.69992847490651e-69	0.313721548887496	0.423	0.243	1.04028216863581e-64	9	THEMIS2
DENND33	8.8764879815834e-69	0.416784444661519	0.936	0.899	1.96472184984367e-64	9	DENND3
HIVEP2	1.61249773778425e-68	0.498703516795175	0.418	0.247	3.56910249281165e-64	9	HIVEP2
BHLHE412	3.12218035309497e-68	0.507494729630122	0.758	0.654	6.91063399354041e-64	9	BHLHE41
CEBPD1	1.08725648455643e-67	0.569926580974839	0.562	0.388	2.4065335029172e-63	9	CEBPD
HIVEP1	4.67813688813832e-67	0.390500317460915	0.293	0.146	1.03545881882054e-62	9	HIVEP1
LIMD1	2.26481587649345e-66	0.487500001413058	0.472	0.303	5.01294346103061e-62	9	LIMD1
SDCBP1	3.0863181282823e-66	0.479229356986763	0.528	0.353	6.83125654514005e-62	9	SDCBP
SHOC13	4.94223245696006e-66	0.616317255427177	0.478	0.314	1.09391373202354e-61	9	SHOC1
H2BC5	2.83921533997773e-64	0.427151068307196	0.251	0.121	6.2843192335067e-60	9	H2BC5
TMSB4X3	3.7299142155894e-64	0.520682335282923	0.79	0.683	8.25579212478558e-60	9	TMSB4X
CBWD2	1.50378324912675e-63	0.321563595114116	0.372	0.213	3.32847384361715e-59	9	CBWD2
DOCK41	1.88732130847543e-63	0.387572050235153	1	0.987	4.17739698417952e-59	9	DOCK4
SBF2	1.92447670994078e-63	0.387002284123199	0.933	0.905	4.25963674978292e-59	9	SBF2
EPB41L3	7.03128396860989e-63	0.578163073332221	0.804	0.742	1.55630439361211e-58	9	EPB41L3
AGFG1	8.28802115174836e-63	0.557850642701072	0.618	0.479	1.83447060172798e-58	9	AGFG1
SH3TC11	9.00718992856508e-63	0.396386814144266	0.66	0.506	1.99365141878859e-58	9	SH3TC1
GAPDH1	1.34080728375142e-62	0.455438693443705	0.46	0.294	2.9677428418554e-58	9	GAPDH
B2M2	2.09555136600345e-62	0.427788004601592	0.764	0.606	4.63829339351204e-58	9	B2M
ETV63	2.42514166378494e-62	0.483460996728584	0.971	0.966	5.36780855862158e-58	9	ETV6
SLC25A19	6.54718786329973e-62	0.303219197781973	0.278	0.14	1.44915456166276e-57	9	SLC25A19
HAMP4	9.17314454738761e-62	0.786718674092578	0.37	0.218	2.03038381411877e-57	9	HAMP
MCL1	9.47646168419151e-61	0.32969	0.364	0.209	2.09752002917895e-56	9	MCL1
IRAK2	1.13070905116534e-60	0.534617346632172	0.321	0.179	2.50271141384936e-56	9	IRAK2
IER3	6.08728624578443e-59	0.414816240199285	0.286	0.151	1.34735993764193e-54	9	IER3
TBC1D83	2.48377035425972e-58	0.399474229692458	0.573	0.388	5.49757730211846e-54	9	TBC1D8
APOE4	2.89869445672351e-58	0.454098	0.761	0.619	6.41597031051182e-54	9	APOE
BASP1	2.44462514407705e-57	0.607484732128676	0.536	0.39	5.41093329390013e-53	9	BASP1
FAM110B	5.14556627248107e-57	0.517516219070797	0.42	0.262	1.13891963875096e-52	9	FAM110B
MPP1	8.60535929698475e-56	0.260404208968578	0.263	0.134	1.90471022679461e-51	9	MPP1
PAPOLG	1.6080916759614e-55	0.389388618311375	0.434	0.279	3.55935011557296e-51	9	PAPOLG
C5AR1	5.85196661494047e-55	0.287984574292314	0.308	0.168	1.29527429055092e-50	9	C5AR1
MYO1E1	6.59400768085875e-55	0.992856034744366	0.609	0.462	1.45951766008128e-50	9	MYO1E
GK1	9.19648860862171e-55	0.415616952336135	0.416	0.261	2.03555078863233e-50	9	GK
INSYN2B2	3.20517510157409e-53	0.307060013139296	0.331	0.189	7.09433456982409e-49	9	INSYN2B
SAMSN1	2.00685203948297e-52	0.600662755979485	0.754	0.658	4.44196630419161e-48	9	SAMSN1
KDM3A	8.25950200229968e-52	0.347384	0.446	0.29	1.82815817318901e-47	9	KDM3A
DHRS3	4.59446943811014e-51	0.401518214626431	0.487	0.336	1.0169398654313e-46	9	DHRS3
ZNF331	5.72845814850736e-51	0.663805124801591	0.372	0.237	1.26793692659062e-46	9	ZNF331
PRKY1	6.47466429150402e-51	0.285089	0.273	0.142	1.4331021942815e-46	9	PRKY
KDM4B	4.12966572249622e-50	0.365950661009815	0.626	0.484	9.14060211017313e-46	9	KDM4B
RAB20	2.92710299678313e-49	0.361149012662883	0.433	0.281	6.47884977307978e-45	9	RAB20
MCF2L21	8.21092556428034e-49	0.452545337035381	0.439	0.29	1.81740626439781e-44	9	MCF2L2
BTG1	2.13698775899529e-48	0.338950715716549	0.367	0.225	4.73000870576016e-44	9	BTG1
DDX52	6.04330353386221e-48	0.34862	0.902	0.863	1.33762480418506e-43	9	DDX5
CYREN	2.59241272233164e-45	0.307315740381222	0.318	0.188	5.73804631960885e-41	9	CYREN
PLAUR	7.93422312634246e-44	0.269653591072976	0.303	0.176	1.75616094678464e-39	9	PLAUR
ASAP11	1.36237061999539e-43	0.447768898866961	0.686	0.564	3.01547113029781e-39	9	ASAP1
GNA12	1.72071627132618e-43	0.508828	0.426	0.294	3.80863339495336e-39	9	GNA12
APMAP	7.13440950199316e-43	0.339302183105132	0.571	0.43	1.57913019917117e-38	9	APMAP
PPP1CB	8.74997486248927e-43	0.328027009106527	0.561	0.416	1.93671943606338e-38	9	PPP1CB
HSPD1	1.17120792502141e-42	0.570718033613638	0.343	0.217	2.59235162124238e-38	9	HSPD1
MB21D2	1.8237215964105e-42	0.348127579798888	0.336	0.206	4.03662538149501e-38	9	MB21D2
OPRM13	6.01000960781635e-42	0.370027228416888	0.4	0.263	1.33025552659407e-37	9	OPRM1
KLHL61	1.08720739742302e-41	0.482978852807183	0.483	0.355	2.40642485345611e-37	9	KLHL6
RASGEF1B1	2.42802182001542e-41	0.310935475218088	0.313	0.189	5.37418349642213e-37	9	RASGEF1B
LGMN1	2.92431370320253e-41	0.52399	0.335	0.213	6.47267595066848e-37	9	LGMN
RBPJ	1.43941456870514e-40	0.297234	0.76	0.638	3.18600020637196e-36	9	RBPJ
PDK3	4.49871e-39	0.323340757068289	0.483	0.349	9.95744928600569e-35	9	PDK3
GPI	5.71290851010161e-39	0.312736145128019	0.407	0.279	1.26449516962589e-34	9	GPI
ATP6V0A1	8.02142445834981e-39	0.333012964700061	0.591	0.458	1.77546208961115e-34	9	ATP6V0A1
MTCH1	1.71902542651036e-38	0.25424	0.424	0.288	3.80489087903802e-34	9	MTCH1
PAQR32	2.64288357526484e-38	0.285947704550832	0.347	0.222	5.84975850549119e-34	9	PAQR3
GPD21	3.11520940381103e-38	0.323875362937801	0.605	0.464	6.89520449439533e-34	9	GPD2
NUP58	4.61534355192308e-38	0.262977099338219	0.372	0.245	1.02156014178265e-33	9	NUP58
UBXN2B1	1.64370812873174e-37	0.317108004943019	0.537	0.409	3.63818357213483e-33	9	UBXN2B
CLK1	2.12414758656588e-37	0.379414726653509	0.528	0.407	4.70158826810492e-33	9	CLK1
DARS1	2.42548691578286e-37	0.298837625397308	0.514	0.382	5.36857273939378e-33	9	DARS1
ST3GAL1	3.18424600307506e-37	0.354937998374492	0.543	0.416	7.04801010320633e-33	9	ST3GAL1
VMP1	3.87378e-37	0.349110934319243	0.77	0.686	8.57421435987149e-33	9	VMP1
H3-3A	6.44923270977112e-36	0.285197381337026	0.473	0.343	1.42747316798074e-31	9	H3-3A
BTAF1	1.07919966704565e-35	0.338809015243574	0.608	0.493	2.38870054303885e-31	9	BTAF1
ID2	2.98092971590545e-35	0.445463526339826	0.283	0.175	6.59798983318513e-31	9	ID2
JARID2	3.80868936947191e-35	0.341125923699498	0.658	0.545	8.43015305038912e-31	9	JARID2
SERF21	3.90239794275573e-35	0.272844	0.382	0.258	8.63756760649554e-31	9	SERF2
ATP13A3	4.16122421917614e-35	0.458634946215148	0.528	0.413	9.21045368672448e-31	9	ATP13A3
HAVCR2	4.80538209372714e-35	0.451063	0.63	0.53	1.06362327262557e-30	9	HAVCR2
ARHGAP181	1.05897837528798e-34	0.288860895849976	0.528	0.392	2.34394273586241e-30	9	ARHGAP18
ENTPD1-AS13	1.78015978673769e-34	0.492383495458792	0.617	0.518	3.9402056719652e-30	9	ENTPD1-AS1
CCNY	3.08595863307954e-34	0.359787695511495	0.88	0.852	6.83046083845826e-30	9	CCNY
PTPN11	7.15335831155877e-34	0.326401201497426	0.445	0.326	1.58332432868042e-29	9	PTPN1
ZFP36L11	8.17091682902393e-34	0.473467100181021	0.794	0.798	1.80855073093616e-29	9	ZFP36L1
NEDD4L	1.42085216077555e-33	0.432411828266762	0.701	0.616	3.1449141726606e-29	9	NEDD4L
HSPH1	4.00693112934597e-33	0.893587	0.45	0.343	8.86894136169438e-29	9	HSPH1
GLRX	1.33275016009467e-32	0.312185915886745	0.345	0.232	2.94990920435355e-28	9	GLRX
TMLHE-AS12	1.44481174163122e-32	0.303841533231439	0.325	0.212	3.19794630892653e-28	9	TMLHE-AS1
GGA2	1.77215808984278e-32	0.250804371277159	0.547	0.42	3.92249e-28	9	GGA2
CTNNB1	3.9817777844081e-32	0.344127865643045	0.617	0.508	8.81326694800888e-28	9	CTNNB1
RNF145	4.14078645225294e-32	0.282998408556745	0.686	0.581	9.16521673341665e-28	9	RNF145
SNX9	1.04062163284931e-31	0.399541116697817	0.61	0.504	2.30331192214866e-27	9	SNX9
UBE2R2	5.93178697643139e-31	0.325765421207102	0.574	0.461	1.31294172936332e-26	9	UBE2R2
CD142	8.13131491682537e-31	0.350402510260246	0.47	0.345	1.79978524369013e-26	9	CD14
ADAM17	1.88954647496108e-30	0.330920965211948	0.587	0.466	4.18232216767886e-26	9	ADAM17
AKAP10	2.07482736233087e-30	0.289290227519958	0.691	0.603	4.59242288378314e-26	9	AKAP10
NPL1	6.44018234009213e-30	0.331947505103537	0.766	0.708	1.42546995915599e-25	9	NPL
SPATA133	9.05470873763382e-30	0.259814252907861	0.742	0.648	2.00416923198787e-25	9	SPATA13
KLF6	1.27610343797584e-29	0.334521441082181	0.464	0.351	2.82452734961572e-25	9	KLF6
PTPN23	1.67915459480339e-29	0.265734497425621	0.743	0.636	3.71664078013782e-25	9	PTPN2
NSMAF	4.75397285198684e-29	0.310855662061126	0.515	0.404	1.05224435105877e-24	9	NSMAF
UBA6	8.33989795029968e-29	0.28057	0.473	0.359	1.84595301231933e-24	9	UBA6
PRDM1	1.43914399561293e-28	0.298141979475342	0.297	0.195	3.18540131988966e-24	9	PRDM1
PTPRM1	2.82161576583771e-28	0.460791082199377	0.468	0.365	6.24536433610518e-24	9	PTPRM
ZMIZ1	2.86904259273652e-28	0.279236089266235	0.517	0.407	6.35033887476301e-24	9	ZMIZ1
CHST15	6.49108533494099e-28	0.480818373668232	0.605	0.527	1.43673682803584e-23	9	CHST15
GRIK13	9.95899206017283e-28	0.274767529556618	0.331	0.229	2.20432330259866e-23	9	GRIK1
LINC02649	1.17581118548354e-27	0.283569786178061	0.418	0.304	2.60254047794928e-23	9	LINC02649
CLEC7A	2.00985450531567e-27	0.273645944048912	0.56	0.446	4.44861196206571e-23	9	CLEC7A
IFRD1	6.67844023889031e-27	0.350238970970787	0.324	0.226	1.47820596247598e-22	9	IFRD1
DNAJC51	1.53779533462352e-26	0.261705	0.669	0.569	3.4037561936557e-22	9	DNAJC5
DLEU72	1.57073581248959e-26	0.341660499424972	0.496	0.388	3.47666664736445e-22	9	DLEU7
PTTG1IP	6.63165898156462e-26	0.413753359883364	0.444	0.343	1.46785139897951e-21	9	PTTG1IP
SOD2	1.1570811548457e-25	0.399501671467454	0.415	0.317	2.56108342813548e-21	9	SOD2
FBXO42	4.77783129677942e-25	0.263093259837581	0.555	0.458	1.05752517922916e-20	9	FBXO42
LRRFIP1	4.82749005408766e-25	0.289374325611018	0.778	0.708	1.06851664857176e-20	9	LRRFIP1
USP36	8.5346976748472e-24	0.272174153733529	0.32	0.226	1.88906998335068e-19	9	USP36
NGLY1	3.66754234181962e-23	0.314966672523514	0.425	0.33	8.11773821938355e-19	9	NGLY1
GRK3	9.58601376709241e-23	0.330083199229214	0.765	0.738	2.12176828720823e-18	9	GRK3
PAG11	1.3372690989181e-22	0.362899241957217	0.873	0.859	2.95991142354531e-18	9	PAG1
HSP90AB11	1.49534589927037e-22	0.328453103597943	0.478	0.382	3.30979861344504e-18	9	HSP90AB1
UST	2.94289690386308e-22	0.332424718664469	0.484	0.39	6.51380800701055e-18	9	UST
MITF1	4.40079143015387e-22	0.448698266655106	0.554	0.46	9.74071175150258e-18	9	MITF
ABCA11	3.58457638222689e-21	0.314195121200585	0.502	0.402	7.9341e-17	9	ABCA1
UBE2F	8.27157542697067e-21	0.317343380284717	0.456	0.368	1.83083050500569e-16	9	UBE2F
AUTS2	8.35760078556536e-21	0.439241	0.876	0.845	1.84987135787704e-16	9	AUTS2
GLIS3	1.87184786281801e-20	0.356795557019019	0.341	0.251	4.14314805956138e-16	9	GLIS3
ADAM282	2.25186194876471e-20	0.266017	0.947	0.923	4.98427123739581e-16	9	ADAM28
PLEK	3.6725578956441e-20	0.593134298206774	0.362	0.284	8.12883964621865e-16	9	PLEK
PPARG1	1.23604820290847e-19	0.295056921259535	0.357	0.263	2.73586909231762e-15	9	PPARG
LYN1	1.71734778123819e-19	0.318522016255233	0.91	0.897	3.8011775789926e-15	9	LYN
OXR1-AS12	2.99344375095724e-19	0.325270235060257	0.308	0.226	6.62568839836876e-15	9	OXR1-AS1
NEDD9	9.44120270617384e-19	0.258837261445727	0.392	0.299	2.08971580698452e-14	9	NEDD9
MALT1	1.00271128205766e-18	0.322172056895306	0.412	0.331	2.21940115170642e-14	9	MALT1
PTGES3	1.68787977018031e-18	0.284218401795793	0.529	0.443	3.73595308331709e-14	9	PTGES3
RAB8B	2.19536057054443e-17	0.251785647981148	0.453	0.368	4.85921108684304e-13	9	RAB8B
GNB4	1.38144749752713e-16	0.266843886303355	0.681	0.625	3.05769589102654e-12	9	GNB4
RASA3	1.01922504405448e-15	0.297482113088677	0.524	0.461	2.25595271251019e-11	9	RASA3
B3GNT5	3.04530611633705e-15	0.252387685535698	0.499	0.418	6.74048055790043e-11	9	B3GNT5
SPAG9	4.09116441535347e-15	0.255170413422033	0.554	0.479	9.05538331694336e-11	9	SPAG9
H3-3B2	5.18966751930123e-15	0.348068865139348	0.33	0.258	1.14868100872213e-10	9	H3-3B
MACROH2A1	1.00171755465045e-14	0.308089994850638	0.718	0.668	2.21720163546331e-10	9	MACROH2A1
RTTN1	2.63486068433261e-14	0.256869587358245	0.551	0.473	5.8320006387018e-10	9	RTTN
SQSTM1	1.20053771553093e-13	0.331200030797339	0.345	0.276	2.65727017955615e-09	9	SQSTM1
TMSB101	1.33122855480425e-13	0.308094525028329	0.394	0.325	2.94654128320374e-09	9	TMSB10
PLCG22	5.45202893465741e-13	0.272841980000282	0.911	0.951	1.20675208439707e-08	9	PLCG2
EEPD1	3.70126437007447e-12	0.290404165966048	0.273	0.211	8.19237855672282e-08	9	EEPD1
CYRIA	1.46584698609544e-10	0.266213453660111	0.511	0.464	3.24450571902365e-06	9	CYRIA
KYNU	2.36033959898509e-10	0.272575983134076	0.489	0.431	5.22437566839361e-06	9	KYNU
FAM177B2	1.46178541690444e-08	0.267453590866981	0.361	0.311	0.000323551584177628	9	FAM177B
SERPINB92	8.26381613058531e-08	0.377671	0.585	0.54	0.00182911306234375	9	SERPINB9
FNIP21	1.57637959324157e-07	0.448043036804034	0.624	0.613	0.00348915859168088	9	FNIP2
PDE3B2	1.83696308180821e-07	0.447774982714871	0.787	0.794	0.00406593408527429	9	PDE3B
HIVEP33	6.03501103911595e-06	0.307672316097369	0.728	0.736	0.133578934339792	9	HIVEP3
MTSS11	1.95354133938393e-05	0.309758543557657	0.756	0.768	0.432396840059239	9	MTSS1
IFI44L1	6.09425452359574e-05	0.295809111131441	0.289	0.262	1	9	IFI44L
RASSF31	0.00231610447048606	0.260925347838704	0.404	0.384	1	9	RASSF3
KCNIP42	0	1.0871	0.996	0.863	0	10	KCNIP4
PCDH91	0	0.970560209325764	0.924	0.671	0	10	PCDH9
RBFOX12	0	0.951057123633085	0.972	0.756	0	10	RBFOX1
CADM22	0	0.932625242206895	0.943	0.687	0	10	CADM2
CNTNAP22	0	0.931373325045692	0.924	0.662	0	10	CNTNAP2
CSMD12	0	0.920062257834174	0.949	0.703	0	10	CSMD1
NRXN31	0	0.917453615690829	0.834	0.573	0	10	NRXN3
ADGRB32	0	0.855793300826457	0.936	0.678	0	10	ADGRB3
SYT12	9.48653065407231e-308	0.859107013011211	0.886	0.631	2.09974869497237e-303	10	SYT1
NRXN12	4.37800833979887e-300	0.883134505734879	0.845	0.597	9.69028365931081e-296	10	NRXN1
PTPRD2	2.16976865034335e-289	0.862055786352805	0.833	0.579	4.80256593066998e-285	10	PTPRD
NRG32	3.00637852247601e-277	0.829217548822752	0.836	0.594	6.6543182216484e-273	10	NRG3
LRRTM41	3.01882974637225e-260	0.864514671349133	0.78	0.532	6.68187776062034e-256	10	LRRTM4
SNHG142	1.15099292109077e-255	0.727298435454837	0.975	0.841	2.54760773154231e-251	10	SNHG14
LRP1B2	5.92311195069506e-254	0.803101432223508	0.811	0.568	1.31102159916684e-249	10	LRP1B
DLGAP11	8.68913022211931e-254	0.812979371191765	0.784	0.534	1.92325208336389e-249	10	DLGAP1
DPP101	3.80855740364454e-248	0.818111490385186	0.794	0.551	8.42986095722682e-244	10	DPP10
MEG31	9.79084458879941e-247	0.849210857741982	0.814	0.573	2.16710554128486e-242	10	MEG3
MAGI21	1.93898416730108e-241	0.783045384025251	0.76	0.498	4.2917475559042e-237	10	MAGI2
ANKS1B1	5.09733505494277e-240	0.776033	0.761	0.503	1.12824414106103e-235	10	ANKS1B
DLG21	1.28268588714949e-235	0.711423526161616	0.943	0.706	2.83909694261669e-231	10	DLG2
LSAMP1	1.89046843550488e-226	0.737390596393285	0.771	0.528	4.18436283514651e-222	10	LSAMP
ROBO21	3.77476236006616e-217	0.808744918188442	0.712	0.459	8.35505900777044e-213	10	ROBO2
OPCML2	1.70512266808002e-214	0.739688587547531	0.756	0.512	3.77411851352831e-210	10	OPCML
NALF12	2.82092786981556e-209	0.745731336806147	0.735	0.495	6.24384174704976e-205	10	NALF1
FGF141	1.10862367066635e-184	0.680189084479435	0.69	0.447	2.45382763265291e-180	10	FGF14
ATRNL11	1.66371704801592e-177	0.703575507378874	0.666	0.426	3.68247131407843e-173	10	ATRNL1
IL1RAPL11	8.06791402981979e-175	0.690139711855393	0.676	0.444	1.78575209136031e-170	10	IL1RAPL1
RALYL	4.62043281058345e-173	0.683762527003306	0.682	0.452	1.02268659829454e-168	10	RALYL
ADGRL3	1.05767634288765e-170	0.653576725174464	0.66	0.418	2.34106081734752e-166	10	ADGRL3
NEGR11	5.27035193795735e-166	0.662325230719443	0.66	0.428	1.16653969794748e-161	10	NEGR1
ERBB4	4.44862397963198e-165	0.691599280646055	0.645	0.417	9.84658431651743e-161	10	ERBB4
NLGN1	1.04616072069133e-163	0.617677032510314	0.613	0.371	2.31557213917819e-159	10	NLGN1
CCSER1	5.61034629537584e-154	0.580516	0.59	0.345	1.24179404901849e-149	10	CCSER1
GRIK2	4.16803997575222e-151	0.662283587181626	0.596	0.366	9.22553968232996e-147	10	GRIK2
PDE4D1	6.665561127827e-146	0.586549	0.775	0.555	1.47535530003323e-141	10	PDE4D
NKAIN21	3.26634881292018e-144	0.624872262083853	0.599	0.379	7.22973646251752e-140	10	NKAIN2
RYR2	4.2853004439021e-144	0.606139172402936	0.594	0.372	9.4850840025329e-140	10	RYR2
CTNNA21	1.06205271159851e-136	0.616577254849436	0.637	0.432	2.35074747185214e-132	10	CTNNA2
RIMS2	2.98217100330525e-134	0.605936875305462	0.572	0.356	6.60073729871583e-130	10	RIMS2
GRIA2	3.85848712884193e-134	0.573419565816338	0.526	0.306	8.54037541097873e-130	10	GRIA2
FGF12	1.5548092672403e-129	0.563463093642885	0.558	0.34	3.44141483210969e-125	10	FGF12
CTNND2	2.4339675760978e-125	0.562372026755153	0.589	0.373	5.38734383293488e-121	10	CTNND2
MDGA2	4.58407589324862e-124	0.546675710279862	0.526	0.312	1.01463935821165e-119	10	MDGA2
LRRC7	1.72340640983451e-122	0.583074166967645	0.566	0.361	3.81458774752771e-118	10	LRRC7
TENM21	2.71894995880478e-119	0.55818	0.585	0.382	6.0181238388185e-115	10	TENM2
STXBP5L	1.24647338637823e-117	0.554082431747605	0.542	0.337	2.75894419340957e-113	10	STXBP5L
IQCJ-SCHIP11	4.34468808951192e-115	0.537125845930579	0.651	0.46	9.61653261732567e-111	10	IQCJ-SCHIP1
PLCB1	7.69764410625061e-112	0.502902177745242	0.582	0.383	1.70379654647751e-107	10	PLCB1
SNTG1	1.81559925502614e-111	0.545568453533567	0.569	0.376	4.01864739107487e-107	10	SNTG1
ANK22	1.16691691387872e-108	0.524473	0.757	0.564	2.58285389717915e-104	10	ANK2
NCAM2	2.50021346713743e-105	0.503445892373959	0.536	0.342	5.53397248816198e-101	10	NCAM2
KAZN	3.39982694615899e-104	0.528838858343802	0.581	0.394	7.52517696262831e-100	10	KAZN
KCNQ5	3.86762955341589e-102	0.487006370218924	0.564	0.37	8.56061125353073e-98	10	KCNQ5
HS6ST3	4.44819996930804e-102	0.485963821341452	0.474	0.281	9.84564581206642e-98	10	HS6ST3
CSMD3	1.9039375273147e-101	0.541124068426943	0.511	0.323	4.21417532295836e-97	10	CSMD3
CNTN5	2.77519318361928e-101	0.532146834895752	0.523	0.338	6.14261259262292e-97	10	CNTN5
KALRN	3.72855481241059e-101	0.500142902669807	0.511	0.321	8.2527832217896e-97	10	KALRN
LINGO2	3.08668275511109e-94	0.436133033589821	0.444	0.258	6.83206361016289e-90	10	LINGO2
CDH18	1.12693840992557e-86	0.458273552762556	0.465	0.287	2.49436547652925e-82	10	CDH18
DGKB	1.70880908750837e-86	0.4576	0.443	0.269	3.78227803429103e-82	10	DGKB
GRM5	6.20894665493355e-86	0.448986386066941	0.463	0.287	1.37428825260299e-81	10	GRM5
CNTN1	2.64154725586979e-84	0.442998256783746	0.467	0.292	5.84680069614219e-80	10	CNTN1
CACNA1A3	1.00291311543007e-82	0.460148158336036	0.821	0.642	2.21984788969291e-78	10	CACNA1A
RGS7	2.78043308009191e-82	0.447014107920677	0.478	0.305	6.15421057947544e-78	10	RGS7
GPM6A1	1.47189543891614e-81	0.453491339897906	0.548	0.382	3.25789336449698e-77	10	GPM6A
PCDH7	1.11379086329613e-80	0.439894953311047	0.458	0.281	2.46526469681966e-76	10	PCDH7
C32	1.03306570226715e-78	0.509869	0.927	0.817	2.28658762539811e-74	10	C3
MYO1F	1.8236867709122e-76	0.490460335566003	0.808	0.705	4.03654829873706e-72	10	MYO1F
ABR3	1.65772796850598e-75	0.387936843590509	0.995	0.958	3.66921508549113e-71	10	ABR
CADPS	5.05679923187183e-75	0.382581093636734	0.401	0.236	1.11927194198251e-70	10	CADPS
PPP2R2B	2.20178168839173e-74	0.375693	0.475	0.306	4.87342358908625e-70	10	PPP2R2B
ANK3	3.65848802145291e-74	0.369518638527329	0.505	0.337	8.09769738668387e-70	10	ANK3
NTRK2	1.76328246415511e-73	0.360339854762223	0.39	0.225	3.90284940616093e-69	10	NTRK2
KHDRBS2	8.32002984952171e-73	0.431734693655775	0.539	0.375	1.84155540689313e-68	10	KHDRBS2
GRIA4	6.14856315607977e-72	0.418021509629942	0.427	0.268	1.3609229689667e-67	10	GRIA4
SNAP25	9.51911046247858e-70	0.407642801068645	0.433	0.276	2.10695990976501e-65	10	SNAP25
GRM7	1.05821501487903e-69	0.375740271563102	0.396	0.237	2.34225311393325e-65	10	GRM7
PPFIA2	1.98795329752962e-69	0.406796538949375	0.432	0.272	4.40013582875206e-65	10	PPFIA2
CNTNAP5	6.91317059405392e-69	0.398662391651579	0.374	0.222	1.5301611792879e-64	10	CNTNAP5
CHRM3	2.20700673074477e-68	0.370633984577519	0.412	0.252	4.88498869783048e-64	10	CHRM3
DMD	3.29081967261736e-68	0.424795551393221	0.505	0.357	7.28390026337127e-64	10	DMD
FRMPD4	6.13706e-68	0.406329	0.424	0.27	1.35837702725472e-63	10	FRMPD4
NELL2	7.4868149168086e-68	0.381034966970519	0.39	0.236	1.65713161368641e-63	10	NELL2
UNC5D	9.98149429831308e-68	0.363767854897543	0.377	0.222	2.20930394798862e-63	10	UNC5D
LRRC4C1	4.93653937680167e-67	0.327308348615418	0.469	0.306	1.09265362566128e-62	10	LRRC4C
CACNA2D3	9.2063146940586e-67	0.367440019685412	0.391	0.235	2.03772569438293e-62	10	CACNA2D3
CDH12	1.21037942006924e-66	0.401095111195739	0.417	0.264	2.67905380838125e-62	10	CDH12
DCLK1	2.82848482720369e-66	0.383071889709128	0.389	0.236	6.26056831653264e-62	10	DCLK1
AGBL4	4.8353547219889e-66	0.392790128974863	0.455	0.3	1.07025741416502e-61	10	AGBL4
SLC4A10	1.33499575615924e-65	0.401339740333425	0.4	0.249	2.95487960668286e-61	10	SLC4A10
FRMD5	5.5926864001715e-65	0.375217041866536	0.405	0.255	1.23788520781396e-60	10	FRMD5
POU2F22	9.20433347166912e-65	0.454073441654194	0.771	0.645	2.03728717061924e-60	10	POU2F2
MAPK101	2.41661878904274e-64	0.408918266239201	0.533	0.386	5.34894402766719e-60	10	MAPK10
LINC00632	4.60456492297334e-64	0.399254542713733	0.427	0.276	1.01917440005092e-59	10	LINC00632
DLGAP2	5.06685568806614e-64	0.382719315349785	0.514	0.353	1.12149783799656e-59	10	DLGAP2
KIRREL3	3.0694371111611e-63	0.397847711808884	0.372	0.22	6.79389210184398e-59	10	KIRREL3
DPP6	4.44332331775912e-62	0.354271784508343	0.429	0.279	9.83485183152805e-58	10	DPP6
LINC00882	5.62075860906735e-62	0.351988181970457	0.337	0.194	1.24409871053097e-57	10	LINC00882
LRFN5	2.0448206920891e-61	0.384578516556003	0.396	0.25	4.52600611987002e-57	10	LRFN5
ARPP21	4.27969815660928e-61	0.348870338099644	0.352	0.206	9.47268389983899e-57	10	ARPP21
CACNA1C	6.01851275664428e-61	0.364711276669358	0.408	0.26	1.33213761355564e-56	10	CACNA1C
CACNA2D1	6.29284513180747e-59	0.355864	0.344	0.204	1.39285834147427e-54	10	CACNA2D1
MAP2	1.51515068926382e-58	0.384771342601034	0.447	0.302	3.35363453561654e-54	10	MAP2
ATP8A2	5.17719e-58	0.331159913000684	0.355	0.212	1.14591963483053e-53	10	ATP8A2
GRIN2B	7.30753253191462e-58	0.315084464404372	0.345	0.202	1.61744925061398e-53	10	GRIN2B
NRCAM	7.85125338902431e-58	0.360934585010823	0.391	0.249	1.73779642512664e-53	10	NRCAM
KCND2	3.68421766344557e-57	0.355378293922779	0.39	0.249	8.15464737627044e-53	10	KCND2
MEG8	1.16818541131844e-56	0.328425937619876	0.32	0.184	2.58566158941224e-52	10	MEG8
RHBDF2	8.08034357212742e-56	0.352613	0.951	0.88	1.78850324625468e-51	10	RHBDF2
ASIC2	1.51948496649437e-55	0.319804858491256	0.336	0.2	3.36322802483865e-51	10	ASIC2
MYT1L	7.90065935382232e-55	0.347734362174543	0.377	0.24	1.74873194137503e-50	10	MYT1L
ST6GALNAC5	2.58171609890575e-54	0.321612	0.31	0.177	5.71437e-50	10	ST6GALNAC5
ROBO1	1.24009169536135e-53	0.311348773878944	0.355	0.216	2.74481895851281e-49	10	ROBO1
DCC	4.1842326717665e-53	0.300820623148798	0.321	0.188	9.26138059568797e-49	10	DCC
SGCZ	1.3438918434855e-52	0.35171	0.337	0.204	2.9745702063708e-48	10	SGCZ
PDE1A	1.1518982261732e-51	0.314036708721559	0.355	0.22	2.54961153381177e-47	10	PDE1A
GABRB2	4.43165213193031e-51	0.306076763351355	0.356	0.222	9.80901882881455e-47	10	GABRB2
KCTD16	5.62203464739744e-49	0.320838076410997	0.363	0.231	1.24438114885495e-44	10	KCTD16
SCN2A	5.82598163178667e-49	0.287805796029262	0.296	0.171	1.28952277437966e-44	10	SCN2A
PEX5L	1.07495977990148e-48	0.306135046940424	0.335	0.206	2.37931597683393e-44	10	PEX5L
GRIN2A	1.50060757058369e-48	0.331143317155919	0.374	0.243	3.32144479672993e-44	10	GRIN2A
NRG1	3.76602032547245e-48	0.295235536142393	0.331	0.205	8.33570938840071e-44	10	NRG1
RAPGEF5	5.14468760002359e-47	0.298421165647155	0.323	0.197	1.13872515338922e-42	10	RAPGEF5
SYN3	5.18499776191315e-47	0.321618738338272	0.361	0.235	1.14764740462186e-42	10	SYN3
PDZD21	6.66876464529915e-47	0.342018369298471	0.384	0.256	1.47606436659051e-42	10	PDZD2
TNRC181	1.3941869909556e-46	0.337900075916821	0.843	0.759	3.08589348578112e-42	10	TNRC18
LDB2	1.51916396140525e-46	0.320468	0.358	0.231	3.36251751217437e-42	10	LDB2
RIMS1	2.42013215830503e-46	0.283108046182008	0.305	0.182	5.35672051919235e-42	10	RIMS1
CNTN4	3.17926491263295e-46	0.293409285886659	0.334	0.208	7.03698495762178e-42	10	CNTN4
ADGRL2	2.28213552492127e-45	0.297658579062843	0.35	0.224	5.05127877086074e-41	10	ADGRL2
PCLO	8.23420400442468e-45	0.353902643996041	0.417	0.289	1.82255871433936e-40	10	PCLO
ERC23	1.3778640781254e-44	0.352968542899604	0.604	0.472	3.04976435052275e-40	10	ERC2
SCN1A	2.97083197557526e-44	0.252264758789715	0.254	0.142	6.57563949473827e-40	10	SCN1A
KCNC2	3.46165130554425e-44	0.265802	0.297	0.177	7.66201899969165e-40	10	KCNC2
NCAM1	5.20374176507769e-44	0.280451392219331	0.338	0.214	1.1517962022823e-39	10	NCAM1
PTPRK	1.1775307812544e-43	0.309609627576849	0.347	0.226	2.60634663122849e-39	10	PTPRK
HECW1	2.40528416655485e-43	0.273608519374518	0.297	0.179	5.32385597425251e-39	10	HECW1
SPOCK3	4.46128273815404e-43	0.281227875620454	0.254	0.145	9.87460321263015e-39	10	SPOCK3
GALNT17	4.57057185288285e-43	0.282765478590038	0.322	0.202	1.01165037391709e-38	10	GALNT17
AKAP6	5.78281122561226e-43	0.30478	0.363	0.239	1.27996743667702e-38	10	AKAP6
PHACTR1	1.0749866121288e-42	0.347690812924999	0.635	0.54	2.37937536728589e-38	10	PHACTR1
KCNH7	4.80218783252808e-42	0.286744431470606	0.303	0.187	1.06291625485176e-37	10	KCNH7
NTM	1.01086039022452e-41	0.291178620903646	0.35	0.229	2.23743838772296e-37	10	NTM
TRIM9	1.38129986100099e-41	0.286483	0.313	0.197	3.05736911233959e-37	10	TRIM9
RORA	1.46712893301345e-41	0.299727794688445	0.479	0.358	3.24734318033197e-37	10	RORA
MIAT	1.4754467851363e-41	0.300859765681765	0.334	0.217	3.26575391422068e-37	10	MIAT
INPP5D1	1.54544813094992e-41	0.278740853083119	0.986	0.951	3.42069489304456e-37	10	INPP5D
CHL1	2.01051455499523e-41	0.258812387068879	0.266	0.156	4.45007291602643e-37	10	CHL1
CACNA1B	3.35688114384834e-41	0.286593164379508	0.315	0.199	7.43012072379393e-37	10	CACNA1B
EPHA6	3.5532473247668e-41	0.294350746364476	0.327	0.209	7.86475762863883e-37	10	EPHA6
EFNA5	8.96496051162081e-41	0.284426253750714	0.313	0.197	1.98430435964215e-36	10	EFNA5
KCNH1	2.35118187445745e-40	0.273042492815384	0.277	0.168	5.20410596092412e-36	10	KCNH1
IGSF213	4.8352548965191e-40	0.293179569453968	0.925	0.792	1.07023531879554e-35	10	IGSF21
MTUS2	3.26851038828905e-39	0.297807743605753	0.338	0.224	7.23452089343899e-35	10	MTUS2
TMEM132B	4.5338151620752e-39	0.267207612644927	0.291	0.181	1.00351464797372e-34	10	TMEM132B
DGKI	8.92263793173112e-39	0.271814305409862	0.284	0.175	1.97493667980937e-34	10	DGKI
[truncated: 8,666 more rows]
