# Supplementary material for: Switch of innate to adaptative immune responses in the brain of patients with Alzheimer’s disease correlates with tauopathy progression
Source: NPJ Aging. 2024 Mar 18;10(1):19. doi: 10.1038/s41514-024-00145-5 (PMC10948755; doi:10.1038/s41514-024-00145-5)
Supplement: Supplementary file 3 — Supplementary Table 2 [file 41514_2024_145_MOESM3_ESM.xlsx]

## Sheet: Folha 1
Supplementary Table 2_All_immune_cells_GLM_Braak
	contrast	Main.Groups	odds.ratio	SE	df	asymp.LCL	asymp.UCL	null	z.ratio	p.value
1	mid / low	Microglia	0.629701	0.00259969263942597	Inf	0.623637932943614	0.635823925422899	1	-112.03	0
2	high / low	Microglia	0.549594592609144	0.0021781124555848	Inf	0.544513383797021	0.554723	1	-151.036	0
3	high / mid	Microglia	0.872785970116217	0.00195699053914453	Inf	0.868211400735126	0.877384642711116	1	-60.6827	0
4	mid / low	Macrophages	1.28452	0.0463159264665305	Inf	1.18042	1.39778	1	6.94402	1.14556142349898e-11
5	high / low	Macrophages	1.38237	0.0475969521678708	Inf	1.2752	1.49855	1	9.4043	2.78665979180914e-14
6	high / mid	Macrophages	1.07618	0.021120115382279	Inf	1.02781	1.12684	1	3.74118	0.000537058257378376
7	mid / low	Tcells	1.71125	0.132353396252269	Inf	1.42754	2.05134	1	6.94594	1.13009601676595e-11
8	high / low	Tcells	4.92254	0.374147585267642	Inf	4.11931	5.88238	1	20.9694	0
9	high / mid	Tcells	2.87658	0.0643414583927652	Inf	2.72967	3.0314	1	47.2386	0
10	mid / low	Proliferating	1.79877	0.136249040322758	Inf	1.50618	2.14819	1	7.75094	4.48530101948563e-14
11	high / low	Proliferating	0.998847753550435	0.0769938059345532	Inf	0.833758487203157	1.19663	1	-0.0149568	0.999876671855424
12	high / mid	Proliferating	0.555295976709869	0.0212980426679414	Inf	0.507557517159361	0.607524489984752	1	-15.3373	0
13	mid / low	Neutrophils	1.86143	0.271902362762978	Inf	1.32181	2.62136	1	4.25371	6.2423763253161e-05
14	high / low	Neutrophils	1.1837	0.175882276245645	Inf	0.835603930335473	1.6768	1	1.13498	0.492477422595552
15	high / mid	Neutrophils	0.635906836498091	0.0368974081196358	Inf	0.555052578514059	0.728539097660937	1	-7.80209	3.5527136788005e-14
16	mid / low	Bcells	0.899094342907634	0.294756497587346	Inf	0.416979027344557	1.93864	1	-0.324451693656098	0.943626457955853
17	high / low	Bcells	3.58211	1.17611	Inf	1.65938	7.7327	1	3.8862	0.000299906821238149
18	high / mid	Bcells	3.98413	0.710204371136427	Inf	2.62357	6.05027	1	7.75459	4.38538094726937e-14
