# Supplementary material for: Switch of innate to adaptative immune responses in the brain of patients with Alzheimer’s disease correlates with tauopathy progression
Source: NPJ Aging. 2024 Mar 18;10(1):19. doi: 10.1038/s41514-024-00145-5 (PMC10948755; doi:10.1038/s41514-024-00145-5)
Supplement: Supplementary file 4 — Supplementary Table 3 [file 41514_2024_145_MOESM4_ESM.xlsx]

## Sheet: Folha 1
Supplementary Table 3_ClusterMarkers_Adaptative_immune_cells
	p_val	avg_log2FC	pct.1	pct.2	p_val_adj	cluster	gene
THEMIS	4.12734650723688e-184	2.19868	0.97	0.188	9.13546875911811e-180	0	THEMIS
CAMK4	1.71827877794105e-155	2.05258	0.905	0.229	3.80323824709472e-151	0	CAMK4
TC2N	1.06913707341329e-148	1.59798	0.872	0.183	2.36642799829297e-144	0	TC2N
GRAP2	3.46313546592688e-138	1.50862	0.837	0.19	7.66530404028255e-134	0	GRAP2
PARP8	3.81760268592189e-138	2.04846	1	0.794	8.44988178501952e-134	0	PARP8
CD96	2.106070816403e-137	1.55888	0.926	0.232	4.6615771450264e-133	0	CD96
BCL11B	3.48601937286295e-137	1.43026	0.953	0.24	7.71595527989486e-133	0	BCL11B
SKAP1	1.33268492092829e-136	1.79924	0.97	0.28	2.94976480398269e-132	0	SKAP1
LINC01934	1.08697732214069e-135	1.79812	0.792	0.162	2.40591560482621e-131	0	LINC01934
SCML4	7.07960338837499e-128	1.3711	0.754	0.153	1.56699941398292e-123	0	SCML4
SLC38A1	6.45341763595972e-127	1.4747	0.929	0.289	1.42839945954332e-122	0	SLC38A1
INPP4B	1.67648769647301e-116	1.64907	0.917	0.388	3.71073786737335e-112	0	INPP4B
IKZF3	7.86951216441378e-116	1.26424	0.878	0.238	1.74183782247135e-111	0	IKZF3
ITK	1.87356845502851e-112	1.15766	0.837	0.213	4.1469564183601e-108	0	ITK
SLFN12L	1.87976374100552e-110	1.16537	0.926	0.253	4.16066906434163e-106	0	SLFN12L
SYNE2	4.20238760321776e-108	1.18821	0.917	0.262	9.30156472096218e-104	0	SYNE2
PRKCQ	1.36175315610706e-106	1.20617	0.855	0.236	3.01410443572737e-102	0	PRKCQ
KLRK1	5.69325069207043e-105	0.945438522091773	0.632	0.115	1.26014410818287e-100	0	KLRK1
FYN	1.46625654242226e-102	1.35772	0.991	0.423	3.24541223099743e-98	0	FYN
SYTL3	8.11001376922215e-102	1.18135	0.902	0.324	1.79507044767963e-97	0	SYTL3
STAT4	9.98331415362956e-102	1.36564	0.914	0.323	2.20970675476437e-97	0	STAT4
RHOH	3.77046322037839e-100	1.2317	0.748	0.202	8.34554329198553e-96	0	RHOH
PTGDR	2.43334172440176e-99	0.887197032755678	0.65	0.134	5.38595857279086e-95	0	PTGDR
PRKCH	9.06252941549092e-98	1.3421	0.985	0.421	2.00590026082476e-93	0	PRKCH
ETS1	1.2807602544951e-96	1.22092	0.938	0.295	2.83483474729946e-92	0	ETS1
IL7R	1.96260195148115e-96	1.31087	0.528	0.076	4.34402315940837e-92	0	IL7R
CBLB	2.1478389153229e-95	1.48658	0.982	0.633	4.75402665517571e-91	0	CBLB
TTC39C	3.83386975562066e-95	1.2849	0.828	0.297	8.48588731709077e-91	0	TTC39C
CCND3	3.43033763359542e-94	1.28167	0.985	0.739	7.59270931820011e-90	0	CCND3
PIP4K2A	7.95095075674069e-94	1.24681	0.994	0.879	1.75986344049698e-89	0	PIP4K2A
PATJ	2.19340279057942e-93	1.14607	0.703	0.194	4.85487773666848e-89	0	PATJ
CD8A	1.04771936182091e-92	0.860489043974864	0.564	0.103	2.31902203545441e-88	0	CD8A
PITPNC1	1.13079259966281e-91	1.32462	0.97	0.549	2.50289634009367e-87	0	PITPNC1
KLF12	9.42574498288533e-91	1.23759	0.881	0.331	2.08629439451184e-86	0	KLF12
ZNF831	1.51904920019654e-90	1.08558	0.715	0.188	3.36226349971502e-86	0	ZNF831
NIBAN1	2.0318327434735e-89	1.4519	0.76	0.25	4.49725859440425e-85	0	NIBAN1
PBX4	8.12579242913334e-88	0.829583400857518	0.528	0.097	1.79856289626437e-83	0	PBX4
STK17A	1.71784981665541e-87	1.08624	0.816	0.287	3.80228878418508e-83	0	STK17A
LINC01138	7.60796379690555e-86	1.08727	0.81	0.311	1.68394670680707e-81	0	LINC01138
TOX	4.24190403896396e-85	1.34594	0.869	0.351	9.38903039984282e-81	0	TOX
OXNAD1	2.6581383077044e-84	1.15669	0.81	0.311	5.88352333027292e-80	0	OXNAD1
LINC00649	2.46539241551723e-83	0.763084290482776	0.504	0.09	5.45689957250584e-79	0	LINC00649
APBA2	7.46707212887317e-82	1.21568	0.662	0.19	1.65276174500479e-77	0	APBA2
SAMD3	4.70645166059772e-81	1.05109	0.774	0.227	1.0417260105567e-76	0	SAMD3
RUNX3	4.92034653854134e-81	0.986373003962219	0.772	0.254	1.08906950284074e-76	0	RUNX3
TRG-AS1	5.16464657526004e-80	0.963772156233423	0.688	0.199	1.14314287296806e-75	0	TRG-AS1
MBNL1	8.9503603213841e-80	0.983477487380744	1	0.986	1.98107275353516e-75	0	MBNL1
LY9	3.95467738713024e-79	0.679306238120342	0.457	0.075	8.75328292867407e-75	0	LY9
KLRD1	8.66742721335888e-79	0.969087118601592	0.605	0.14	1.91844833940486e-74	0	KLRD1
MSI2	2.28809574519048e-78	1.06863	0.938	0.531	5.06447112240461e-74	0	MSI2
PCNX2	1.22737731647371e-77	1.16428	0.807	0.358	2.71667695228291e-73	0	PCNX2
SLAMF6	4.54479300526178e-77	0.901051412215081	0.671	0.188	1.00594448378464e-72	0	SLAMF6
PPP2R2B	5.71401162172047e-77	1.38799	0.849	0.413	1.26473933235161e-72	0	PPP2R2B
CD247	1.80307433896091e-76	0.778858589240922	0.869	0.285	3.99092474185609e-72	0	CD247
CARD11	6.56770731101326e-76	0.995646878091787	0.846	0.318	1.45369633621968e-71	0	CARD11
IKZF1	9.78245937913285e-76	0.998559	0.988	0.791	2.16524955897727e-71	0	IKZF1
ANKRD44	1.36130728225895e-75	1.0039	0.988	0.834	3.01311753855195e-71	0	ANKRD44
RASGRF2	8.41157957389936e-75	1.22547	0.641	0.202	1.86181902288689e-70	0	RASGRF2
ATXN1	5.29894779942284e-74	1.09781	0.991	0.905	1.17286910592425e-69	0	ATXN1
LINC00944	8.80386742318882e-74	0.720403732545772	0.43	0.072	1.94864801544861e-69	0	LINC00944
MPP7	1.47166134453531e-73	0.953148939531328	0.62	0.17	3.25737521999446e-69	0	MPP7
TRERF1	8.5602695819626e-73	1.12238	0.763	0.3	1.8947300692716e-68	0	TRERF1
CFH	4.52836571407647e-71	0.69425	0.318	0.034	1.00230846715369e-66	0	CFH
SEMA4D	4.333e-69	1.02824	0.866	0.446	9.5906674048256e-65	0	SEMA4D
ZEB1	1.31585524666228e-68	1.11963	0.769	0.31	2.9125140029623e-64	0	ZEB1
SYTL2	1.91277398326494e-68	0.975058639185005	0.7	0.24	4.23373393455862e-64	0	SYTL2
CD2	3.64317063942342e-68	0.655064941099445	0.706	0.201	8.0637938932998e-64	0	CD2
PDE7A	3.94252966027887e-68	0.961698193050558	0.932	0.519	8.72639515006124e-64	0	PDE7A
AKT3	1.32682954374557e-67	1.26255	0.89	0.607	2.93680451212645e-63	0	AKT3
TNRC6C	2.01784569156262e-67	1.0409	0.772	0.353	4.46629965370471e-63	0	TNRC6C
PYHIN1	1.50401544523104e-66	0.842207704801278	0.662	0.191	3.32898778647439e-62	0	PYHIN1
CATSPERB	1.08611600242002e-65	0.743865755090987	0.454	0.094	2.40400915975646e-61	0	CATSPERB
RAP1GDS1	1.21194345557109e-65	1.1091	0.864	0.567	2.68251564456106e-61	0	RAP1GDS1
TNRC6B	1.80469410366379e-65	0.849104613057646	0.994	0.87	3.99450992904943e-61	0	TNRC6B
STK39	1.31938165600272e-64	0.992885843408908	0.742	0.293	2.92031935739641e-60	0	STK39
RASGRP1	5.02241697893514e-64	0.801969	0.635	0.191	1.1116617741175e-59	0	RASGRP1
CDC42SE2	7.5018737512595e-64	0.921574773018835	0.97	0.775	1.66046473610378e-59	0	CDC42SE2
CD8B	2.02323309772489e-63	0.576562415202857	0.415	0.076	4.47822413850428e-59	0	CD8B
TSPAN5	2.72818523634169e-63	1.13324	0.748	0.328	6.03856520211869e-59	0	TSPAN5
BCL2	4.83659426045295e-63	1.36666	0.887	0.526	1.07053177360866e-58	0	BCL2
PLCB1	2.40722623917463e-61	1.28458	0.872	0.515	5.32815455778913e-57	0	PLCB1
MYBL1	8.34409286530018e-61	0.844670147128948	0.537	0.138	1.84688151480554e-56	0	MYBL1
CD226	1.28100043297229e-60	1.01341	0.564	0.17	2.83536635834087e-56	0	CD226
GZMK	4.76846067482485e-60	0.452279477794941	0.288	0.033	1.05545108576573e-55	0	GZMK
LRBA	3.62710166372701e-59	0.948060705023056	0.961	0.735	8.02822682249337e-55	0	LRBA
CYFIP2	4.23656874531585e-59	0.790132805973879	0.745	0.301	9.37722126088211e-55	0	CYFIP2
ATP8A1	8.0347911459809e-59	1.00226	0.819	0.418	1.77842067225141e-54	0	ATP8A1
SPOCK2	8.21875e-59	0.653983019546823	0.588	0.175	1.81913848480034e-54	0	SPOCK2
PCAT1	1.26768397358806e-58	1.08417	0.38	0.074	2.80589170713981e-54	0	PCAT1
CASK	1.58940225256704e-58	0.981013	0.861	0.497	3.51798294583189e-54	0	CASK
LCK	1.83461091204765e-58	0.662026387679694	0.564	0.159	4.06072779272627e-54	0	LCK
NUP210	9.47979669804176e-58	0.724210115549863	0.668	0.24	2.09825820114456e-53	0	NUP210
RESF1	1.23006388847279e-57	0.948724	0.905	0.664	2.72262341074568e-53	0	RESF1
TNIK	2.82227775607871e-57	0.995501970519672	0.724	0.301	6.24682958530462e-53	0	TNIK
CCL5	5.82963247521819e-57	0.408313947867159	0.665	0.188	1.29033085206479e-52	0	CCL5
NR3C2	2.22970586642544e-56	1.27459	0.703	0.332	4.93523096474607e-52	0	NR3C2
CCDC88C	2.32822785654099e-56	0.747856677027161	0.754	0.296	5.15329953766782e-52	0	CCDC88C
ADAMTS17	5.63253557945549e-56	0.930163257752854	0.496	0.139	1.24670542515668e-51	0	ADAMTS17
YPEL1	9.27365310139716e-56	0.717010987790561	0.516	0.154	2.05263037746325e-51	0	YPEL1
DOCK10	2.30329176252032e-55	0.881996859849235	0.953	0.68	5.09810598716248e-51	0	DOCK10
DPP4	2.37379608930208e-55	0.770938243332759	0.424	0.096	5.25416026406123e-51	0	DPP4
CD3E	2.96444821373618e-55	0.630780953702413	0.487	0.128	6.56150967628366e-51	0	CD3E
PCNX1	4.3003887683188e-55	0.869809	0.953	0.709	9.51848049979683e-51	0	PCNX1
CNOT6L	5.05929856355092e-55	1.15505	0.861	0.525	1.11982514405636e-50	0	CNOT6L
RNF144A	1.86539535332953e-54	0.739543226987002	0.543	0.172	4.12886607505957e-50	0	RNF144A
DOCK9	1.73188350626339e-53	0.902391744858653	0.629	0.241	3.83335095276339e-49	0	DOCK9
CD6	2.32174527830019e-53	0.661024659524801	0.516	0.148	5.13895099898965e-49	0	CD6
IL18R1	3.85022347266643e-53	0.647872485037495	0.469	0.119	8.52208463439987e-49	0	IL18R1
ZNF827	5.13440529441719e-53	0.712884707380249	0.49	0.139	1.1364492678663e-48	0	ZNF827
DTHD1	1.60896585741736e-52	1.12585	0.356	0.07	3.56128502880758e-48	0	DTHD1
RORA	2.42872934966197e-52	0.742732	0.893	0.496	5.3757495425418e-48	0	RORA
FOXO1	2.63118489110218e-52	1.00937	0.819	0.443	5.82386463796556e-48	0	FOXO1
ERN1	2.7411918828675e-52	0.851745	0.745	0.355	6.06735411353891e-48	0	ERN1
MMP25-AS1	4.03737940101426e-52	0.473694686564459	0.347	0.067	8.93633556620496e-48	0	MMP25-AS1
EPB41	9.35548211754153e-52	0.874920073418658	0.852	0.493	2.07074241189664e-47	0	EPB41
CYTIP	1.04499144553859e-51	0.902359134311771	0.795	0.407	2.31298406555512e-47	0	CYTIP
MLLT3	1.41174315320759e-51	1.05982	0.694	0.318	3.12475229530968e-47	0	MLLT3
ANK3	5.70630777478049e-51	1.2044	0.736	0.389	1.26303416286991e-46	0	ANK3
OBSCN	6.49837303392163e-51	0.483482643379897	0.365	0.077	1.43834988732821e-46	0	OBSCN
PTPRC	3.79256324556214e-50	0.772242730750663	1	0.897	8.39445948772723e-46	0	PTPRC
KATNAL1	4.06870434786713e-50	0.720207798208037	0.466	0.133	9.00567020356912e-46	0	KATNAL1
SIDT1	4.49702599581813e-50	0.793519007422686	0.573	0.205	9.95371733914385e-46	0	SIDT1
GNAO1	4.74147897832847e-50	0.724887246276938	0.484	0.148	1.04947895706322e-45	0	GNAO1
LINC00861	8.14628443908358e-50	0.548471273272033	0.519	0.146	1.80309859774676e-45	0	LINC00861
MAP2K6	1.10445239585955e-49	0.788932798213191	0.49	0.148	2.44459493299552e-45	0	MAP2K6
IFNG-AS1	2.51187697558337e-49	1.05188	0.306	0.053	5.55978849775624e-45	0	IFNG-AS1
TRABD2A	2.53845873364393e-49	0.449917	0.27	0.039	5.61862456104747e-45	0	TRABD2A
EMB	5.03813796757472e-49	0.935648563793086	0.881	0.608	1.11514145774299e-44	0	EMB
RUNX2	7.39396330155091e-49	1.121	0.674	0.319	1.63657983716528e-44	0	RUNX2
EML4	1.51600332371965e-48	0.842065	0.902	0.588	3.35552175672106e-44	0	EML4
LINC00426	2.49529635833115e-48	0.587377720063764	0.418	0.106	5.52308895953018e-44	0	LINC00426
MDFIC	9.37553759527187e-48	0.946810734268321	0.819	0.465	2.07518149133748e-43	0	MDFIC
FAM102A	1.83532671990537e-47	0.498250977127351	0.427	0.111	4.06231216183854e-43	0	FAM102A
ZBTB20	2.94085293870116e-47	0.899288090728944	0.958	0.881	6.50928389452114e-43	0	ZBTB20
SLFN5	4.14604169849902e-47	0.644528443906849	0.656	0.262	9.17684869545772e-43	0	SLFN5
TRGC2	5.78513023142565e-47	0.551915417475749	0.395	0.095	1.28048072542375e-42	0	TRGC2
EVL	8.70886062852447e-47	0.772299831696757	0.866	0.513	1.92761921151761e-42	0	EVL
F2R	1.79152842808291e-46	0.436599224113226	0.371	0.084	3.96536902271872e-42	0	F2R
PPP1R16B	7.96168357865136e-46	0.723746468821909	0.653	0.256	1.76223904329869e-41	0	PPP1R16B
GLCCI1	3.96930043427016e-45	0.907289266693389	0.718	0.368	8.78564958121357e-41	0	GLCCI1
RABGAP1L	8.27087485415075e-45	0.830153639387524	0.973	0.889	1.83067544021773e-40	0	RABGAP1L
PPP2R5C	8.28098789045917e-45	0.772505694230227	0.926	0.689	1.83291385967423e-40	0	PPP2R5C
ST8SIA1	8.49375770046745e-45	0.737469729495038	0.421	0.121	1.88000832942147e-40	0	ST8SIA1
CD44	1.08110113519096e-44	0.729946371184412	0.869	0.487	2.39290925263167e-40	0	CD44
TRAF3IP3	1.29328032613419e-44	0.690432389617938	0.65	0.276	2.86254667386541e-40	0	TRAF3IP3
NCK2	1.58088432924076e-44	0.786166726981207	0.887	0.613	3.4991293743415e-40	0	NCK2
ZFYVE28	1.72565216801851e-44	0.718834163896791	0.668	0.294	3.81955850869217e-40	0	ZFYVE28
CRYBG1	3.40773782695489e-44	0.847194081993999	0.635	0.284	7.54268690618194e-40	0	CRYBG1
PTPN22	5.20515810882147e-44	0.753403816298212	0.703	0.318	1.15210969580654e-39	0	PTPN22
STK4	9.39815702219551e-44	0.732498601272079	0.923	0.703	2.08018807529275e-39	0	STK4
ADARB1	1.40852702590495e-42	0.770301319989718	0.644	0.297	3.11763371913801e-38	0	ADARB1
LINC00243	1.42730762521415e-42	0.528803039754777	0.38	0.1	3.15920269764899e-38	0	LINC00243
PCED1B	1.00149609281538e-41	0.849411762422958	0.757	0.399	2.21671145183756e-37	0	PCED1B
IPCEF1	1.08912582575302e-41	0.717038714170417	0.709	0.338	2.41067110272173e-37	0	IPCEF1
LINC01550	5.76183747343598e-41	0.395912304477531	0.27	0.049	1.27532510637032e-36	0	LINC01550
HELB	6.40629145209551e-41	0.684431665061564	0.561	0.231	1.41796855000682e-36	0	HELB
SEPTIN6	1.66593374809304e-40	0.692970782081811	0.733	0.397	3.68737775802913e-36	0	SEPTIN6
MYH9	2.26172236492882e-40	0.713192	0.807	0.523	5.00609628253344e-36	0	MYH9
SLC16A7	2.53329488190306e-40	0.757951443753984	0.712	0.352	5.60719489160424e-36	0	SLC16A7
CCSER2	3.9657762406621e-40	0.746357437513621	0.846	0.593	8.7778491310815e-36	0	CCSER2
MPZL3	1.18150806325754e-39	0.475276862328726	0.329	0.077	2.61514994721424e-35	0	MPZL3
SPON2	2.28107062607451e-39	0.360886068661501	0.395	0.105	5.04892172375332e-35	0	SPON2
OXCT1	5.80005624660286e-39	0.600994	0.463	0.158	1.28378444962308e-34	0	OXCT1
TTC39B	1.30967704656094e-38	0.629027135038899	0.51	0.196	2.89883917485798e-34	0	TTC39B
ITGA4	2.23617242548326e-38	0.676518387887702	0.807	0.43	4.94954404656464e-34	0	ITGA4
TNFAIP8	2.39802392601948e-38	0.847403376025219	0.872	0.652	5.30778615785151e-34	0	TNFAIP8
ARHGEF3	3.06572835259159e-38	0.757910656180489	0.733	0.382	6.78568313562622e-34	0	ARHGEF3
JAKMIP2	4.00765146500256e-38	0.856142876611818	0.466	0.178	8.87053575263667e-34	0	JAKMIP2
FAM117A	4.20987e-38	0.491525	0.395	0.117	9.31812056720472e-34	0	FAM117A
ARHGAP15	6.09400921570795e-38	0.675815430572013	0.994	0.925	1.3488479998048e-33	0	ARHGAP15
DIPK1A	1.2195058947763e-37	0.928514	0.522	0.222	2.69925434749785e-33	0	DIPK1A
CLIC5	1.88634098379333e-37	0.553259674289431	0.285	0.062	4.17522713352816e-33	0	CLIC5
AKNA	2.31983725334788e-37	0.545691360310426	0.81	0.456	5.1347277765602e-33	0	AKNA
CXCR4	7.14928119775031e-37	0.593703	0.552	0.219	1.58242190031005e-32	0	CXCR4
PTPN4	1.17595386125097e-36	0.703078949854809	0.751	0.427	2.60285627649289e-32	0	PTPN4
ACAP1	2.78303181069701e-36	0.492822796706206	0.493	0.181	6.15996260979676e-32	0	ACAP1
FYB1	5.86490995207322e-36	0.653639162332485	0.976	0.806	1.29813916879189e-31	0	FYB1
TNIP3	7.75977650533462e-36	0.542073473347884	0.255	0.051	1.71754893169077e-31	0	TNIP3
ATP8B2	1.19829691129849e-35	0.428900750882524	0.386	0.115	2.65231038346807e-31	0	ATP8B2
ANXA6	1.34514546010504e-35	0.671376712816237	0.537	0.232	2.9773449613965e-31	0	ANXA6
KAT2B	1.50958230928843e-35	0.80636	0.786	0.497	3.34131e-31	0	KAT2B
SLAMF1	4.21721990016359e-35	0.436687896903077	0.362	0.103	9.3343945270221e-31	0	SLAMF1
GPR174	4.94189781911286e-35	0.524241654006487	0.427	0.139	1.09383966328244e-30	0	GPR174
ABCB1	6.07876078075442e-35	0.512885043262809	0.312	0.079	1.34547291121218e-30	0	ABCB1
RCAN3	7.00539916735834e-35	0.384308	0.315	0.079	1.5505750517031e-30	0	RCAN3
RBL2	9.12776838441012e-35	0.667269811254382	0.724	0.429	2.02034025420534e-30	0	RBL2
ATP2A3	9.47408109004928e-35	0.442363	0.418	0.136	2.09699310847151e-30	0	ATP2A3
RETREG1	1.00224810727003e-34	0.648027080671188	0.398	0.135	2.21837596063148e-30	0	RETREG1
ZC3HAV1	1.11566882745559e-34	0.627553420959874	0.864	0.608	2.46942138269019e-30	0	ZC3HAV1
LDLRAP1	1.95840463318857e-34	0.395711178569206	0.338	0.095	4.33473281509958e-30	0	LDLRAP1
SPATA13	2.59107158255764e-34	0.615944177122913	0.576	0.263	5.73507784083308e-30	0	SPATA13
UBASH3A	3.40805623723076e-34	0.318073579008833	0.273	0.06	7.54339167548655e-30	0	UBASH3A
SEL1L3	4.4778503433007e-34	0.486312216134732	0.537	0.209	9.91127394986177e-30	0	SEL1L3
TRAC	5.27441082263161e-34	0.374300525191101	0.439	0.14	1.16743809148128e-29	0	TRAC
PDCD4	8.07169298818641e-34	0.667759374103446	0.772	0.453	1.78658852600518e-29	0	PDCD4
RAB27A	4.47227287671762e-33	0.693680251852559	0.733	0.432	9.89892878532678e-29	0	RAB27A
TCF7	4.67023165854454e-33	0.335568249904305	0.264	0.058	1.03370907530225e-28	0	TCF7
DNAJC1	5.77930344669821e-33	0.798263562653295	0.745	0.48	1.27919102489218e-28	0	DNAJC1
CEP85L	1.34208353904728e-32	0.667245190633274	0.777	0.499	2.97056770532724e-28	0	CEP85L
AOAH	1.79440093844089e-32	0.773054163588785	0.89	0.754	3.97172703714506e-28	0	AOAH
CLEC2D	3.31563234239052e-32	0.646967627562322	0.81	0.518	7.33882062664718e-28	0	CLEC2D
PACS1	4.5996501135243e-32	0.728962216437215	0.884	0.706	1.01808655612747e-27	0	PACS1
ARHGAP35	5.86857303269717e-32	0.629872130361421	0.777	0.479	1.29894995505719e-27	0	ARHGAP35
KIF2A	6.13129799805379e-32	0.660067690234445	0.709	0.408	1.35710149888923e-27	0	KIF2A
CD69	1.55925740287788e-31	0.578339581042438	0.392	0.129	3.45126033552989e-27	0	CD69
BTG1	1.96271313689569e-31	0.650778150771835	0.709	0.393	4.34426925720492e-27	0	BTG1
RPS6KA3	3.9021064571924e-31	0.666488475637953	0.828	0.608	8.63692243234966e-27	0	RPS6KA3
LINC00623	4.11237058278814e-31	0.525945131175887	0.513	0.225	9.10232104794327e-27	0	LINC00623
LBH	4.42569996980635e-31	0.445968195224754	0.404	0.139	9.79584431316937e-27	0	LBH
SYNE1	9.54997648356855e-31	0.541134889673042	0.816	0.503	2.11379179487306e-26	0	SYNE1
SLA2	1.18644364471071e-30	0.343422276237994	0.371	0.115	2.62607436320268e-26	0	SLA2
ZAP70	3.10635478124766e-30	0.30702	0.374	0.117	6.87560567281356e-26	0	ZAP70
SOS1	3.81851662651578e-30	0.631257262082619	0.881	0.724	8.45190470113003e-26	0	SOS1
GLS	1.20234947984821e-29	0.619096703362966	0.855	0.667	2.66128033869603e-25	0	GLS
PALS2	6.88320271761193e-29	0.500058693321254	0.338	0.111	1.52352808951622e-24	0	PALS2
TMEM181	6.95856403165856e-29	0.643940072484448	0.742	0.509	1.54020856276731e-24	0	TMEM181
BACH2	8.84676708599325e-29	0.714851184766241	0.371	0.13	1.95814342681375e-24	0	BACH2
ABLIM1	1.83368391650674e-28	0.501390530540291	0.49	0.213	4.05867598079602e-24	0	ABLIM1
PPP1R2	4.0126937680035e-28	0.653477676862265	0.546	0.28	8.88169638609894e-24	0	PPP1R2
HIVEP2	5.61549532085274e-28	0.723077365725365	0.7	0.425	1.24293373431755e-23	0	HIVEP2
SNTB1	6.04247354006904e-28	0.799653028205809	0.487	0.222	1.33744109335888e-23	0	SNTB1
HHAT	6.23367953323924e-28	0.535383667502048	0.3	0.092	1.37976262788717e-23	0	HHAT
BBX	6.86807797362612e-28	0.647120520497926	0.813	0.608	1.5201803786824e-23	0	BBX
ITGA1	8.77864287702325e-28	0.371822552147656	0.356	0.113	1.94306481440033e-23	0	ITGA1
GPRIN3	8.8279297637207e-28	0.656133109508924	0.745	0.464	1.95397397390194e-23	0	GPRIN3
PLCL2	9.32694280272533e-28	0.676643373455742	0.855	0.701	2.06442551995522e-23	0	PLCL2
FAM214A	1.16758049723768e-27	0.629395245788567	0.671	0.395	2.58432267258589e-23	0	FAM214A
TRBC2	1.3562260245434e-27	0.343042403051733	0.338	0.106	3.00187068272437e-23	0	TRBC2
ARAP2	2.13697609369455e-27	0.611198805526826	0.914	0.782	4.72998288578352e-23	0	ARAP2
PGGHG	5.08179320253669e-27	0.435274049134304	0.356	0.127	1.12480410744947e-22	0	PGGHG
TENT5C	5.15732538203178e-27	0.321984726232016	0.282	0.08	1.14152240005891e-22	0	TENT5C
RNF125	1.2532572764939e-26	0.548172839822339	0.513	0.241	2.77395965579161e-22	0	RNF125
KIF21A	1.62488080300991e-26	0.563574	0.445	0.191	3.59651116938213e-22	0	KIF21A
KLF13	1.85629407676688e-26	0.517397401103008	0.564	0.284	4.10872130951581e-22	0	KLF13
ITGAL	2.38108334416749e-26	0.422346669693891	0.641	0.315	5.27028987398033e-22	0	ITGAL
LINC01588	3.9923641250639e-26	0.647628601165578	0.386	0.157	8.83669875441643e-22	0	LINC01588
KMT2A	4.60566001125231e-26	0.536681751460951	0.81	0.587	1.01941678689059e-21	0	KMT2A
PRKACB	5.14153246493801e-26	0.650519130932167	0.739	0.479	1.13802679578938e-21	0	PRKACB
SPEF2	6.19822596519171e-26	0.406580697138587	0.273	0.081	1.37191533513553e-21	0	SPEF2
OSBPL8	8.88109548578806e-26	0.741711301599971	0.855	0.678	1.96574167482433e-21	0	OSBPL8
PLEKHG1	9.41421305032743e-26	0.324024318055632	0.282	0.084	2.08374191655947e-21	0	PLEKHG1
ERAP2	1.02829719838651e-25	0.439974	0.496	0.223	2.2760330189087e-21	0	ERAP2
STN1	1.77608134981248e-25	0.384045015636958	0.353	0.128	3.93117845967494e-21	0	STN1
EIF4E3	1.85504983476352e-25	0.438361217752156	0.439	0.184	4.10596730426558e-21	0	EIF4E3
SARAF	1.92640956192057e-25	0.601780798508652	0.736	0.515	4.26391492435499e-21	0	SARAF
WIPF1	2.13874814033088e-25	0.586395722234502	0.902	0.784	4.73390513380837e-21	0	WIPF1
SH3KBP1	2.26215196924486e-25	0.581092328238159	0.872	0.712	5.00704716872656e-21	0	SH3KBP1
TRAF5	2.33611260997559e-25	0.435027258303811	0.481	0.216	5.17075165091998e-21	0	TRAF5
RNF157	3.28000281544349e-25	0.530059004784402	0.433	0.189	7.25995823170262e-21	0	RNF157
SLC4A4	4.8955687534451e-25	0.512982152282594	0.282	0.089	1.08358518788754e-20	0	SLC4A4
OGT	5.5813251053469e-25	0.553815516637077	0.783	0.573	1.23537049881748e-20	0	OGT
RASA3	5.70832833986642e-25	0.517878827650583	0.629	0.348	1.26348139474603e-20	0	RASA3
SP140	6.03640963057267e-25	0.429787178022206	0.466	0.203	1.33609890763096e-20	0	SP140
NLRC3	6.59799874476376e-25	0.326691481731642	0.377	0.137	1.46040104216601e-20	0	NLRC3
ZSWIM5	7.43198247807077e-25	0.737081824484974	0.323	0.118	1.64499500169618e-20	0	ZSWIM5
PCSK7	8.13239007663643e-25	0.503165503161511	0.656	0.384	1.80002321956271e-20	0	PCSK7
LRIG1	1.48713120505226e-24	0.43682	0.315	0.107	3.29161620926268e-20	0	LRIG1
OFD1	1.86990817206484e-24	0.488823289208867	0.504	0.253	4.13885474804832e-20	0	OFD1
CD3G	6.20429485846727e-24	0.283472270888918	0.329	0.11	1.37325862397315e-19	0	CD3G
SMARCA2	7.6292718483395e-24	0.559745792191799	0.846	0.679	1.68866303091147e-19	0	SMARCA2
PRDX6-AS1	1.02054405014184e-23	0.566339320492015	0.534	0.282	2.25887220058394e-19	0	PRDX6-AS1
ITGA6	1.03137123140663e-23	0.409758354112026	0.329	0.119	2.28283708359544e-19	0	ITGA6
CHST12	1.28310114803793e-23	0.396267571639456	0.445	0.195	2.84001608106716e-19	0	CHST12
PRDM1	2.46559477073053e-23	0.467077689118938	0.546	0.279	5.45734746553495e-19	0	PRDM1
PTGER2	2.6376373632837e-23	0.355579089271572	0.288	0.094	5.83814653989214e-19	0	PTGER2
SATB1-AS1	2.75042806511755e-23	0.524995177570358	0.362	0.142	6.08779747933118e-19	0	SATB1-AS1
PLCG1	3.89595567007886e-23	0.308968260261001	0.312	0.108	8.62330828015254e-19	0	PLCG1
LINC01619	5.44203605113924e-23	1.08685	0.368	0.158	1.20454025955916e-18	0	LINC01619
HS3ST3B1	5.48064996148793e-23	0.404958424706832	0.315	0.111	1.21308706247574e-18	0	HS3ST3B1
IL32	5.56200537280916e-23	0.357680790646999	0.359	0.134	1.23109426921758e-18	0	IL32
NMT2	6.80446621669843e-23	0.440130395128825	0.404	0.174	1.50610055240403e-18	0	NMT2
SNHG14	8.79270829736849e-23	0.491378536620342	0.932	0.811	1.94617805453954e-18	0	SNHG14
SFI1	1.08579895525856e-22	0.442066385144508	0.478	0.234	2.4033074075693e-18	0	SFI1
MVB12B	1.30182605317865e-22	0.663477775545039	0.742	0.573	2.88146178610563e-18	0	MVB12B
ZHX2	1.35673055972172e-22	0.582221605153335	0.745	0.492	3.00298742088806e-18	0	ZHX2
KAT6B	1.45691884881459e-22	0.648857771795704	0.632	0.41	3.22474417996622e-18	0	KAT6B
TPD52	1.84165e-22	0.689821037226324	0.463	0.227	4.07630428018276e-18	0	TPD52
PFKP	2.9585844916991e-22	0.329099082740081	0.356	0.14	6.5485309139268e-18	0	PFKP
TNFSF8	3.16173921380161e-22	0.431908024917259	0.418	0.186	6.99819357582849e-18	0	TNFSF8
DIAPH1	3.39619153051773e-22	0.415072937537186	0.754	0.45	7.51713033364794e-18	0	DIAPH1
GPR171	3.58141679579888e-22	0.289831794722811	0.258	0.079	7.92710793582124e-18	0	GPR171
LCP1	3.89203742052462e-22	0.476666289834713	0.846	0.638	8.6146356265892e-18	0	LCP1
PAM	4.43071569921732e-22	0.646024	0.697	0.479	9.80694612864762e-18	0	PAM
PDE3B	4.74191962106396e-22	1.06377	0.757	0.62	1.0495764889263e-17	0	PDE3B
NLRP1	6.30935135049577e-22	0.453485	0.617	0.353	1.39651182791873e-17	0	NLRP1
KANSL1	7.90476218814233e-22	0.452696133043927	0.985	0.939	1.74964006272342e-17	0	KANSL1
GNB5	8.21751693496173e-22	0.399115573042922	0.32	0.123	1.81886519838443e-17	0	GNB5
TGFBR2	1.50033986415703e-21	0.543173442975704	0.84	0.693	3.32085225532516e-17	0	TGFBR2
CCL4	1.72392682317894e-21	0.271879142273737	0.365	0.138	3.81573963042427e-17	0	CCL4
MAP4K1	1.90905744885639e-21	0.285784041052328	0.282	0.096	4.22550775729874e-17	0	MAP4K1
SLC14A1	2.72993029460302e-21	0.388380246598667	0.261	0.085	6.04242771407432e-17	0	SLC14A1
NEDD9	2.82479479901464e-21	0.477472380067207	0.721	0.462	6.25240080813901e-17	0	NEDD9
NAP1L4	3.54733071089589e-21	0.530494312791469	0.721	0.504	7.85166179549696e-17	0	NAP1L4
LEPROTL1	3.56879475137668e-21	0.488048407529203	0.513	0.275	7.89917030269713e-17	0	LEPROTL1
SMCHD1	3.94143221863168e-21	0.509793289904059	0.908	0.775	8.72396607271935e-17	0	SMCHD1
NEK7	3.94221387953828e-21	0.586563358038926	0.777	0.603	8.72569620097003e-17	0	NEK7
SMAD3	5.57892461788211e-21	0.592133488573874	0.558	0.326	1.23483917492203e-16	0	SMAD3
CD7	6.75535096336648e-21	0.366897975352258	0.326	0.123	1.49522938223154e-16	0	CD7
MCOLN2	6.88729766471334e-21	0.309367935156254	0.297	0.104	1.52443446510765e-16	0	MCOLN2
TMX4	7.24695429112318e-21	0.390309587701292	0.38	0.163	1.6040408627972e-16	0	TMX4
SUCLG2-DT	8.54139719507836e-21	0.598027579423822	0.282	0.1	1.89055285515864e-16	0	SUCLG2-DT
USP25	9.73886334361573e-21	0.617792	0.798	0.652	2.1556000124759e-16	0	USP25
ATF7IP	9.81972644040424e-21	0.552757	0.858	0.708	2.17349825031907e-16	0	ATF7IP
MSN	1.17143578521034e-20	0.601116730146229	0.763	0.564	2.59285596698456e-16	0	MSN
NLRC5	1.43316313778788e-20	0.49119	0.653	0.412	3.1721632891797e-16	0	NLRC5
SYNRG	2.36912870543596e-20	0.481381576378326	0.745	0.552	5.24382947661195e-16	0	SYNRG
STIM2	2.45991363253786e-20	0.542730952656255	0.656	0.433	5.4447728342593e-16	0	STIM2
JAK1	2.60526142958019e-20	0.51133	0.869	0.712	5.76648564823279e-16	0	JAK1
PRKCQ-AS1	2.68996001348216e-20	0.366688917729055	0.27	0.092	5.95395749384141e-16	0	PRKCQ-AS1
ZFP36L2	3.20999535491546e-20	0.471036724028127	0.748	0.506	7.10500371856987e-16	0	ZFP36L2
PTPN7	3.23660881295611e-20	0.329365976652763	0.344	0.139	7.16390994659705e-16	0	PTPN7
PTGER4	4.73657009168312e-20	0.370519010120062	0.371	0.162	1.04839242409314e-15	0	PTGER4
TRAF1	6.01659360863164e-20	0.276365125694838	0.282	0.099	1.33171282933453e-15	0	TRAF1
ANKRD36	8.73032093173371e-20	0.520078551445067	0.647	0.418	1.93236923502994e-15	0	ANKRD36
LSP1	9.15071684324805e-20	0.328740286252479	0.38	0.163	2.02541966608452e-15	0	LSP1
ATP2B4	1.68904704645061e-19	0.503746813167936	0.653	0.423	3.73853673261378e-15	0	ATP2B4
OGA	1.74299404310608e-19	0.427475915717513	0.828	0.612	3.85794301501101e-15	0	OGA
NIN	1.76242791094325e-19	0.498085567170269	0.724	0.529	3.90095793808178e-15	0	NIN
SNTB2	2.02437009085058e-19	0.493406576162082	0.555	0.333	4.48074075908867e-15	0	SNTB2
CASP8	2.11728053339419e-19	0.464131945308118	0.519	0.287	4.68638873261471e-15	0	CASP8
MPHOSPH8	3.21934619815283e-19	0.465630767422691	0.656	0.448	7.12570087499148e-15	0	MPHOSPH8
VWA8	3.72917992381708e-19	0.550030060391572	0.644	0.425	8.25416684337672e-15	0	VWA8
LINC02964	3.95497409353464e-19	0.424233505972449	0.294	0.109	8.75393965862958e-15	0	LINC02964
TMEM116	4.1088094351707e-19	0.378652521113451	0.3	0.116	9.09443880380683e-15	0	TMEM116
CDK6	6.5391874150117e-19	0.537534040534297	0.65	0.427	1.44738374243869e-14	0	CDK6
IQGAP2	8.13803722209758e-19	0.412084351240616	0.95	0.788	1.80127315873908e-14	0	IQGAP2
RAB3IP	9.96803446964307e-19	0.440208170542784	0.291	0.116	2.2063247495108e-14	0	RAB3IP
PLCL1	1.21634701702426e-18	0.748283907183412	0.439	0.23	2.6922624874815e-14	0	PLCL1
ANKRD28	1.65620703528188e-18	0.513918	0.475	0.253	3.66584865189292e-14	0	ANKRD28
SMYD3	1.7416770129469e-18	0.713060983543306	0.825	0.736	3.85502790045666e-14	0	SMYD3
ITPR1	2.29644556827716e-18	0.475814539408782	0.611	0.373	5.08295262082467e-14	0	ITPR1
LINC01871	3.05038917377964e-18	0.259423113547448	0.315	0.121	6.75173139724385e-14	0	LINC01871
FAM107B	3.1442678592518e-18	0.459996512338426	0.564	0.334	6.95952247966793e-14	0	FAM107B
STIM1	3.23245474705561e-18	0.546729192716929	0.772	0.599	7.15471533713288e-14	0	STIM1
XYLT1	4.53496126391953e-18	0.443756941150828	0.608	0.352	1.00376832615595e-13	0	XYLT1
ANKRD36C	5.22868435553131e-18	0.464804330975158	0.54	0.332	1.1573169952533e-13	0	ANKRD36C
LINC01237	7.8406887303882e-18	0.417926	0.32	0.14	1.73545804358412e-13	0	LINC01237
SLC7A5	1.01301670924719e-17	0.304638890750386	0.32	0.135	2.24221118424773e-13	0	SLC7A5
VPS13A	1.38386612256857e-17	0.454371650008007	0.558	0.347	3.06304927569327e-13	0	VPS13A
ST6GAL1	1.52344337442382e-17	0.405446089680813	0.932	0.764	3.37198956494968e-13	0	ST6GAL1
PSIP1	1.71506087984468e-17	0.433023769889398	0.49	0.284	3.79611575144821e-13	0	PSIP1
KCNQ5	3.29106042519213e-17	0.687599178457515	0.617	0.413	7.28443314512026e-13	0	KCNQ5
GCNA	3.49124779662104e-17	0.311802632569314	0.27	0.104	7.72753e-13	0	GCNA
RASA2	4.9901720308612e-17	0.479407485337898	0.926	0.837	1.10452467731082e-12	0	RASA2
RICTOR	5.05716283746108e-17	0.455001625814181	0.813	0.66	1.11935242244364e-12	0	RICTOR
CHD3	5.4335995132848e-17	0.304364319569551	0.418	0.206	1.20267291627046e-12	0	CHD3
ADGRE5	6.22727750642824e-17	0.267835083427404	0.591	0.328	1.37834560327283e-12	0	ADGRE5
DENND1B	6.33319144359193e-17	0.426838284425632	0.694	0.48	1.40178859412464e-12	0	DENND1B
SP4	7.54280876783673e-17	0.446763892762895	0.418	0.217	1.66952529267298e-12	0	SP4
CRIM1	1.09580629981126e-16	0.449430560165995	0.475	0.259	2.42545766400224e-12	0	CRIM1
LPIN1	2.64391029778872e-16	0.336490245913752	0.499	0.281	5.85203105312554e-12	0	LPIN1
CRACR2A	2.74476990230078e-16	0.472303419477589	0.398	0.211	6.07527370175255e-12	0	CRACR2A
LY75	3.08506656930257e-16	0.362723608981402	0.341	0.159	6.8284863444943e-12	0	LY75
SIK3	3.25794616427552e-16	0.446788318966497	0.896	0.781	7.21113804000744e-12	0	SIK3
SORL1	3.49439893371229e-16	0.361197379066057	0.733	0.495	7.73450259987878e-12	0	SORL1
ARID1B	3.50830993770441e-16	0.452556274560363	0.994	0.944	7.76529321611494e-12	0	ARID1B
APOLD1	4.44002130938917e-16	0.334129128348797	0.288	0.12	9.82754316620198e-12	0	APOLD1
GBP5	4.69058441915019e-16	0.258734682409411	0.356	0.158	1.0382139553347e-11	0	GBP5
MAGED1	5.25034554808189e-16	0.621988352526386	0.472	0.282	1.16211148361245e-11	0	MAGED1
NOL4L	5.93527836997004e-16	0.449175534731832	0.496	0.302	1.31371451440917e-11	0	NOL4L
LNPEP	1.14482458073891e-15	0.408496944406139	0.721	0.536	2.53395472700751e-11	0	LNPEP
SLAIN1	1.23268452243721e-15	0.365674421747236	0.276	0.116	2.72842392196253e-11	0	SLAIN1
ADAM19	1.58572706417737e-15	0.273187338099099	0.32	0.139	3.5098482838502e-11	0	ADAM19
ACTN4	1.66367768721984e-15	0.383812861353987	0.614	0.403	3.6823841928924e-11	0	ACTN4
HERPUD2	1.69528237249744e-15	0.466689237786303	0.528	0.343	3.75233800328583e-11	0	HERPUD2
HMGB1	1.90480848016202e-15	0.510478414301575	0.662	0.494	4.21610308999061e-11	0	HMGB1
CELF2	2.36818400718011e-15	0.345695047241409	1	0.989	5.24173848149246e-11	0	CELF2
CLSTN3	2.44930394517742e-15	0.298379900278704	0.297	0.13	5.4212893522557e-11	0	CLSTN3
PLXDC1	2.74331008753627e-15	0.341068202068176	0.252	0.103	6.07204254775278e-11	0	PLXDC1
PCED1B-AS1	2.83763827061678e-15	0.308699122831037	0.377	0.188	6.28082854818319e-11	0	PCED1B-AS1
ATP10A	3.00908915065274e-15	0.451145	0.448	0.245	6.66031792605477e-11	0	ATP10A
LINC00342	3.1442177051003e-15	0.390861397452514	0.516	0.304	6.95941e-11	0	LINC00342
OPTN	3.87532185595623e-15	0.305938408388993	0.318	0.144	8.57763739597353e-11	0	OPTN
FUT8	6.16337520435852e-15	0.530425155551789	0.629	0.435	1.36420146773271e-10	0	FUT8
PCGF5	6.90898947238879e-15	0.515194314363779	0.644	0.484	1.52923572981853e-10	0	PCGF5
KMT2E	7.61429693200343e-15	0.393679459413274	0.869	0.809	1.68534848292964e-10	0	KMT2E
EPC1	7.66079076140563e-15	0.476669559772782	0.751	0.625	1.69563942712952e-10	0	EPC1
KLRG1	9.45069077669071e-15	0.381484761222773	0.255	0.105	2.09181589651272e-10	0	KLRG1
EVA1C	9.52864e-15	0.413711	0.457	0.257	2.10906845763609e-10	0	EVA1C
HMOX2	1.02371453005334e-14	0.317882844095446	0.315	0.145	2.26588974082006e-10	0	HMOX2
SEPTIN7	1.10808478982208e-14	0.452408724907261	0.733	0.623	2.45263487379219e-10	0	SEPTIN7
C11orf80	1.15152189837195e-14	0.396583992434725	0.386	0.206	2.54877856985647e-10	0	C11orf80
PRKCB	1.19296753456888e-14	0.327334935598694	0.929	0.852	2.64051434101476e-10	0	PRKCB
SFXN1	1.25742785469523e-14	0.300897115277643	0.362	0.18	2.78319081358242e-10	0	SFXN1
TMEM63A	1.30722193149349e-14	0.378068231115285	0.469	0.283	2.8934050231677e-10	0	TMEM63A
DDX17	1.34242502266033e-14	0.345513840746536	0.926	0.884	2.97132354515638e-10	0	DDX17
JAML	1.51162717696592e-14	0.425310105428844	0.451	0.257	3.34583559349636e-10	0	JAML
RPRD2	1.61220995986329e-14	0.508673788172818	0.62	0.452	3.5684655251614e-10	0	RPRD2
DOCK8	1.67748374220045e-14	0.336337864637466	0.988	0.915	3.71294251498647e-10	0	DOCK8
MAPK1	1.71828862442852e-14	0.447007	0.727	0.589	3.80326004131008e-10	0	MAPK1
CHST11	2.63989852709266e-14	0.359941168310075	0.994	0.942	5.84315139986688e-10	0	CHST11
CARNMT1	4.39342526308792e-14	0.417370334590608	0.398	0.219	9.7244074773188e-10	0	CARNMT1
SUCLG2	6.16108630195377e-14	0.490479	0.76	0.671	1.36369484207445e-09	0	SUCLG2
CYLD	6.44874164787163e-14	0.368463540057741	0.576	0.378	1.42736447633991e-09	0	CYLD
WNK1	6.85566085384156e-14	0.434448992442168	0.858	0.799	1.51743197338929e-09	0	WNK1
RASGRP2	7.27861166288625e-14	0.286630941599623	0.291	0.134	1.61104790546324e-09	0	RASGRP2
ANKRD11	7.79807585478946e-14	0.332333598610663	0.938	0.895	1.7260261096991e-09	0	ANKRD11
ATG16L1	9.61656635049829e-14	0.318062645317982	0.401	0.217	2.12853079601929e-09	0	ATG16L1
MFSD6	1.24531993169908e-13	0.367115980009118	0.365	0.192	2.75639113682274e-09	0	MFSD6
CYTOR	1.38786193008516e-13	0.362619777820683	0.389	0.206	3.07189359605049e-09	0	CYTOR
CCND2	1.45681847215099e-13	0.355638	0.49	0.29	3.22452200625901e-09	0	CCND2
ATP11B	1.56225632635207e-13	0.453545293265123	0.682	0.545	3.45789815274768e-09	0	ATP11B
RFTN1	1.79153712835765e-13	0.335758843842949	0.593	0.37	3.96538827990681e-09	0	RFTN1
USP20	1.9759550865363e-13	0.277263412355231	0.323	0.159	4.37357898853945e-09	0	USP20
PPM1K	2.70376460541382e-13	0.300419247376977	0.433	0.242	5.98451257762295e-09	0	PPM1K
PPP3CC	3.26761025255552e-13	0.441111938830449	0.632	0.478	7.23252853300639e-09	0	PPP3CC
NIPAL3	3.27924792731742e-13	0.349820325601022	0.297	0.142	7.25828736232438e-09	0	NIPAL3
ABCA5	4.0325379703817e-13	0.354684882262826	0.389	0.216	8.92561954364285e-09	0	ABCA5
APBB1IP	4.91340610737531e-13	0.409864249267462	0.92	0.797	1.08753330780645e-08	0	APBB1IP
ZNF544	5.25388238006259e-13	0.296357681542481	0.329	0.166	1.16289432600305e-08	0	ZNF544
C17orf67	7.36696083860413e-13	0.324678	0.276	0.129	1.63060311201664e-08	0	C17orf67
NCALD	8.37553647565162e-13	0.481141732796604	0.457	0.265	1.85384124352073e-08	0	NCALD
PHF3	9.1861046045197e-13	0.401961920702527	0.68	0.513	2.03325239316439e-08	0	PHF3
ATF7IP2	9.46059980195498e-13	0.546370820527595	0.46	0.292	2.09400916016471e-08	0	ATF7IP2
ITPKB	1.08158877044897e-12	0.416497958650328	0.558	0.389	2.39398858451176e-08	0	ITPKB
CD53	1.08378489000659e-12	0.384450408819542	0.777	0.664	2.3988494755406e-08	0	CD53
TARS3	1.16831642135013e-12	0.363451135043103	0.424	0.251	2.58595156701637e-08	0	TARS3
TAFA1	1.23894270562933e-12	0.766435146090561	0.368	0.209	2.74227578463997e-08	0	TAFA1
GOLGA8B	1.27636866997752e-12	0.292563	0.347	0.178	2.82511441412825e-08	0	GOLGA8B
NKTR	1.54449542306018e-12	0.393132667499614	0.751	0.643	3.41858616940139e-08	0	NKTR
BTN3A2	1.57888035128566e-12	0.260538536753957	0.374	0.196	3.49469376953568e-08	0	BTN3A2
TSC22D1	1.5832993104126e-12	0.538077165855835	0.528	0.364	3.50447469366725e-08	0	TSC22D1
ABCA7	1.71955885039112e-12	0.254931290044851	0.285	0.135	3.80607155945571e-08	0	ABCA7
SACM1L	1.75422264039636e-12	0.364536852104936	0.582	0.417	3.88279639225329e-08	0	SACM1L
ATRX	1.80987286901476e-12	0.328675477058145	0.875	0.792	4.00597260827727e-08	0	ATRX
TMEM71	2.04528445479988e-12	0.319209341316747	0.374	0.198	4.52703261225405e-08	0	TMEM71
CAMK2G	2.30364727620402e-12	0.367779191830457	0.466	0.294	5.09889288114998e-08	0	CAMK2G
RRAS2	2.39334576194646e-12	0.361754736824937	0.341	0.178	5.29743150949229e-08	0	RRAS2
INPP4A	2.62653556879114e-12	0.360656140675029	0.837	0.717	5.8135738279623e-08	0	INPP4A
CEP128	2.62849739987741e-12	0.433177370639172	0.463	0.279	5.81791614488866e-08	0	CEP128
MBP	3.01436564509886e-12	0.307923	0.84	0.706	6.67199691886182e-08	0	MBP
TBCD	3.56012348920344e-12	0.356743752466255	0.543	0.363	7.8799773310029e-08	0	TBCD
GPD1L	3.85178790752766e-12	0.282081832481291	0.288	0.139	8.52554735452172e-08	0	GPD1L
ARHGDIB	4.11708667104541e-12	0.322288947520382	0.522	0.341	9.11275963769192e-08	0	ARHGDIB
AGO2	4.96659712286916e-12	0.373434782815541	0.626	0.462	1.09930660717586e-07	0	AGO2
AK3	5.28460623189251e-12	0.336117122223554	0.392	0.23	1.16969474336709e-07	0	AK3
PRRC2C	5.3922868756522e-12	0.337494522836918	0.822	0.751	1.19352877705686e-07	0	PRRC2C
HSP90AA1	6.87445818243077e-12	0.583238237807574	0.724	0.56	1.52159257409923e-07	0	HSP90AA1
AAK1	8.20706464338701e-12	0.306729	0.947	0.884	1.81655168816728e-07	0	AAK1
NCOA2	9.39475664533429e-12	0.397329473494902	0.887	0.835	2.07943543587829e-07	0	NCOA2
PPP3CA	9.59585285829808e-12	0.436465940425919	0.905	0.866	2.1239460716557e-07	0	PPP3CA
GCC2	9.98531782551181e-12	0.385060953309838	0.614	0.451	2.21015024749878e-07	0	GCC2
BICRAL	1.20284014111573e-11	0.379454	0.641	0.477	2.66236636834557e-07	0	BICRAL
SCMH1	1.34002957439186e-11	0.485817233943725	0.49	0.328	2.96602145995895e-07	0	SCMH1
MNAT1	1.4829101835816e-11	0.459115414217958	0.629	0.482	3.28227340033952e-07	0	MNAT1
ELOVL5	1.59207773198301e-11	0.422323346814031	0.567	0.398	3.5239048519712e-07	0	ELOVL5
GALNT10	1.63971180203359e-11	0.416862567608865	0.543	0.38	3.62933810262114e-07	0	GALNT10
STARD9	1.8959949878214e-11	0.346264881769992	0.32	0.172	4.19659530604389e-07	0	STARD9
HECA	2.12321792355698e-11	0.325963268329919	0.54	0.369	4.69953055200101e-07	0	HECA
DUSP16	2.16142556338488e-11	0.469482531912971	0.448	0.282	4.78409934199609e-07	0	DUSP16
FGD3	2.29765869819845e-11	0.320171661307829	0.65	0.477	5.08563776259246e-07	0	FGD3
BUB3	2.50647782686874e-11	0.263954323126341	0.326	0.176	5.54783802199127e-07	0	BUB3
MALT1	3.16893610305152e-11	0.416193159718543	0.519	0.355	7.01412317049423e-07	0	MALT1
MT-CYB	3.23843607474042e-11	0.514626697849453	0.801	0.633	7.16795440783045e-07	0	MT-CYB
TSC22D3	3.39116542896562e-11	0.339785685567323	0.51	0.328	7.50600556047249e-07	0	TSC22D3
PLEKHA5	3.66142239186462e-11	0.473275060782192	0.552	0.4	8.10419232215316e-07	0	PLEKHA5
CAPN2	5.60140158294591e-11	0.261701704658781	0.395	0.231	1.23981422636925e-06	0	CAPN2
ZNF107	6.05651683735396e-11	0.306567925291484	0.38	0.219	1.34054943677993e-06	0	ZNF107
NCAM1	6.42261534374801e-11	0.479901155427512	0.412	0.256	1.42158168018518e-06	0	NCAM1
RPS6KA5	6.78935416888574e-11	0.413623463954362	0.546	0.389	1.50275565174117e-06	0	RPS6KA5
CAMK2D	9.39422229835429e-11	0.471677476936575	0.739	0.642	2.07931716351774e-06	0	CAMK2D
ZBED4	1.01419474917311e-10	0.318385122776456	0.412	0.255	2.24481865781977e-06	0	ZBED4
FAM172A	1.08813726507384e-10	0.409892458585366	0.825	0.773	2.40848302251443e-06	0	FAM172A
FNBP1	1.15063963835426e-10	0.314239114987382	0.932	0.853	2.54682577553332e-06	0	FNBP1
PIK3IP1	1.20940419355799e-10	0.282537598321933	0.472	0.295	2.67689524202126e-06	0	PIK3IP1
GATAD2B	1.30396637334434e-10	0.394994	0.706	0.574	2.88619917076035e-06	0	GATAD2B
DGKE	1.89086268319424e-10	0.253788265427153	0.303	0.16	4.18523546298214e-06	0	DGKE
DGKA	2.46731141186586e-10	0.265675735205998	0.338	0.189	5.46114707902388e-06	0	DGKA
ZNF718	2.72015807291768e-10	0.379584755553778	0.451	0.3	6.02079787859599e-06	0	ZNF718
RFX3	2.78908876998939e-10	0.560067880404981	0.685	0.596	6.17336908349451e-06	0	RFX3
RASAL3	3.09641802246912e-10	0.265250452032948	0.341	0.192	6.85361165093314e-06	0	RASAL3
SLC7A6	3.3229776955163e-10	0.323848	0.43	0.277	7.35507883125579e-06	0	SLC7A6
CDC14A	3.34569937674353e-10	0.575443844534581	0.522	0.387	7.40537100048412e-06	0	CDC14A
PPP2R5A	3.53704721121518e-10	0.385148971358959	0.57	0.409	7.82890029730368e-06	0	PPP2R5A
CD48	3.62144797320098e-10	0.264876825374434	0.335	0.189	8.01571294388304e-06	0	CD48
TNKS2	4.51432470710657e-10	0.324512418390195	0.605	0.464	9.99200630670969e-06	0	TNKS2
UGP2	5.50161322472175e-10	0.386762904898893	0.54	0.401	1.21772707115991e-05	0	UGP2
CEP120	6.06582328007473e-10	0.323587993551376	0.377	0.233	1.34260932481174e-05	0	CEP120
TBC1D19	6.78984417882718e-10	0.296178499115821	0.3	0.163	1.50286411054161e-05	0	TBC1D19
DIDO1	8.08356297937983e-10	0.302269756016332	0.582	0.436	1.78921582985593e-05	0	DIDO1
KDM4C	9.1223693220745e-10	0.368636	0.837	0.792	2.01914522574797e-05	0	KDM4C
MLLT6	1.07329142711221e-09	0.286282820798893	0.484	0.329	2.37562324477016e-05	0	MLLT6
PDZD8	1.08171639063082e-09	0.343319358914446	0.442	0.295	2.39427105902226e-05	0	PDZD8
TERF2IP	1.14715066790215e-09	0.291313088090106	0.401	0.242	2.53910328833462e-05	0	TERF2IP
ATM	1.29347158461531e-09	0.290421148164996	0.929	0.831	2.86297000538753e-05	0	ATM
AEBP2	1.56208685134111e-09	0.409739679377851	0.653	0.555	3.4575230367584e-05	0	AEBP2
ADD3	1.77715876197933e-09	0.357221249534099	0.579	0.412	3.93356320376504e-05	0	ADD3
STK17B	1.80862452511081e-09	0.295293686722435	0.766	0.587	4.00320952388026e-05	0	STK17B
ADAM22	1.82988152263876e-09	0.258682750477263	0.273	0.144	4.05025976220864e-05	0	ADAM22
RPL13	2.0526778795874e-09	0.435652441296932	0.751	0.668	4.54339721867874e-05	0	RPL13
SEPTIN9	2.30129281883957e-09	0.302961072149293	0.659	0.516	5.0936815252195e-05	0	SEPTIN9
MCUB	2.34327204674014e-09	0.347368261183334	0.424	0.271	5.18659834825462e-05	0	MCUB
NCK1	2.35649379348774e-09	0.319803	0.555	0.405	5.21586336250577e-05	0	NCK1
FXR1	2.41613137761506e-09	0.400522420929862	0.57	0.455	5.34786519121317e-05	0	FXR1
GLMN	2.45988624515371e-09	0.334015	0.359	0.218	5.44471221502323e-05	0	GLMN
KAT6A	2.49860249772153e-09	0.320410606779626	0.819	0.748	5.53040676845682e-05	0	KAT6A
USP47	2.87863328887024e-09	0.369091	0.7	0.599	6.37156692158538e-05	0	USP47
MYO1D	2.92837041739887e-09	0.383922	0.457	0.309	6.48165508187065e-05	0	MYO1D
CD99	2.93824706621268e-09	0.295294167152763	0.504	0.354	6.50351605635514e-05	0	CD99
PTP4A2	3.13712843577228e-09	0.289499774949356	0.623	0.468	6.94372007973837e-05	0	PTP4A2
PRAG1	3.3042840196202e-09	0.313067512820967	0.288	0.163	7.31370224902736e-05	0	PRAG1
CERK	3.40875049590331e-09	0.251153552913162	0.386	0.238	7.54492834763239e-05	0	CERK
N4BP2L2	3.6893776298032e-09	0.253937479014615	0.926	0.892	8.1660684458064e-05	0	N4BP2L2
CCNH	3.77605268890917e-09	0.447746457602695	0.754	0.664	8.35791502163155e-05	0	CCNH
DNAJB1	4.14395814814016e-09	0.444816548798646	0.261	0.136	9.17223696509343e-05	0	DNAJB1
HLA-B	4.17840885538701e-09	0.268069227695984	0.727	0.545	9.24849016051361e-05	0	HLA-B
PIK3CD	4.2559996962204e-09	0.408610296711893	0.626	0.488	9.42022972761424e-05	0	PIK3CD
STXBP5	4.36764434899148e-09	0.439628087831118	0.599	0.485	9.66734400205773e-05	0	STXBP5
MTMR1	4.41406332355069e-09	0.275782862884992	0.356	0.217	9.77008776034709e-05	0	MTMR1
ZNF609	4.93822185821958e-09	0.399450179872374	0.76	0.721	0.000109302602609832	0	ZNF609
PIBF1	5.26527230136067e-09	0.340434797062899	0.62	0.491	0.000116541537118317	0	PIBF1
KIF13B	5.44493584274402e-09	0.383353758636019	0.682	0.567	0.000120518209943296	0	KIF13B
CENPC	5.6825507709651e-09	0.286282820798893	0.466	0.315	0.000125777578764542	0	CENPC
TRAM2	7.05829308532767e-09	0.259592958936545	0.276	0.151	0.000156228259150643	0	TRAM2
TBC1D1	7.34748395814709e-09	0.359418802633381	0.685	0.603	0.000162629209929628	0	TBC1D1
MIAT	8.6701444855922e-09	0.268505104696673	0.43	0.281	0.000191904978044098	0	MIAT
BRWD1	9.17221377907169e-09	0.316484079509786	0.748	0.685	0.000203017779785973	0	BRWD1
RAPGEF6	1.08891079310787e-08	0.353682557027778	0.769	0.666	0.000241019514946495	0	RAPGEF6
ZCCHC7	1.23264964764582e-08	0.486578835162877	0.745	0.688	0.000272834673009926	0	ZCCHC7
DLG1	1.24810605864019e-08	0.367430738391711	0.742	0.673	0.00027625579501942	0	DLG1
CAMKMT	1.26728272895205e-08	0.588044699047323	0.596	0.491	0.000280500359226247	0	CAMKMT
GNAS	1.27977451836905e-08	0.277201988587026	0.754	0.623	0.000283265291895806	0	GNAS
STT3B	1.37421581138213e-08	0.316138893133691	0.703	0.586	0.000304168927691321	0	STT3B
NFATC2	1.48464079858394e-08	0.317516220335174	0.721	0.604	0.00032861039435857	0	NFATC2
MXI1	1.49590212324926e-08	0.316713653851384	0.323	0.196	0.000331102975959992	0	MXI1
DDX6	1.57301818023308e-08	0.283825880014962	0.659	0.514	0.000348171844012791	0	DDX6
FAM118A	1.83519906581098e-08	0.342284	0.353	0.228	0.000406202961226603	0	FAM118A
EXOC2	1.86733247286928e-08	0.358519131476345	0.596	0.495	0.000413315369544887	0	EXOC2
TAF15	1.87475500757368e-08	0.323856806294528	0.718	0.613	0.000414958273376359	0	TAF15
UHRF2	2.28464256529611e-08	0.380085950279124	0.537	0.415	0.000505682785402642	0	UHRF2
TNRC6A	2.28588309950313e-08	0.324411810309643	0.798	0.723	0.000505957365244022	0	TNRC6A
UXS1	2.32198e-08	0.328350084692165	0.329	0.204	0.000513947920563729	0	UXS1
SENP7	2.34697791492864e-08	0.300195510132213	0.644	0.513	0.000519480091690305	0	SENP7
PTGES3	2.53188222399155e-08	0.413163347528555	0.57	0.457	0.00056040681145829	0	PTGES3
DGKH	2.62463977233774e-08	0.341435664702517	0.407	0.27	0.000580937767209235	0	DGKH
CLEC2B	2.68995926795098e-08	0.270436487416025	0.421	0.274	0.000595395584368269	0	CLEC2B
BPTF	2.76274701707237e-08	0.299838822511523	0.763	0.689	0.000611506424758798	0	BPTF
SRPK2	3.72587834691807e-08	0.380808	0.786	0.724	0.000824685913306846	0	SRPK2
UBL3	3.74317741565476e-08	0.453247042966858	0.51	0.394	0.000828514889181025	0	UBL3
FBXW4	3.80848054530993e-08	0.370107609846593	0.576	0.469	0.0008429690838989	0	FBXW4
CRADD	3.89304440830954e-08	0.588770199202251	0.427	0.313	0.000861686449335233	0	CRADD
MPRIP	3.95262432469626e-08	0.315775429790401	0.448	0.316	0.000874873868028271	0	MPRIP
CHIC1	4.78605036536066e-08	0.251244785218422	0.323	0.195	0.00105934438786893	0	CHIC1
SENP6	4.88386532989354e-08	0.283693827443146	0.78	0.734	0.00108099475211864	0	SENP6
RPL13A	4.95287173342582e-08	0.363227648113252	0.641	0.516	0.00109626862947647	0	RPL13A
PRDM2	5.55880483100719e-08	0.297439810312752	0.671	0.579	0.00123038586129513	0	PRDM2
RAPGEF1	6.22546298965522e-08	0.254672266670298	0.869	0.761	0.00137794397813029	0	RAPGEF1
ZC3H6	6.40191053348035e-08	0.34358	0.371	0.248	0.00141699887748054	0	ZC3H6
TMEM245	6.70366821382778e-08	0.285540288772787	0.51	0.376	0.00148378992244864	0	TMEM245
ELOVL6	6.77841430898802e-08	0.320824472770055	0.297	0.174	0.00150033422315141	0	ELOVL6
CALM1	6.82572237048078e-08	0.252749705349317	0.593	0.452	0.00151080538948222	0	CALM1
HNRNPC	7.01198972361236e-08	0.264716724175364	0.831	0.773	0.00155203380542436	0	HNRNPC
PSPC1	7.35362648578102e-08	0.298068858600289	0.677	0.563	0.00162765168636277	0	PSPC1
TTC13	7.58063491667344e-08	0.297181779451188	0.504	0.369	0.0016778977324565	0	TTC13
ASCC3	7.63734730595543e-08	0.352502535549325	0.706	0.608	0.00169045045270017	0	ASCC3
SLK	8.11190378639723e-08	0.297873602663089	0.433	0.305	0.00179548878408116	0	SLK
CHIC2	8.52214867075871e-08	0.322874462199453	0.537	0.419	0.00188629238678573	0	CHIC2
ABCC1	1.07544284235138e-07	0.371994	0.564	0.444	0.00238038518726054	0	ABCC1
RNF19A	1.31012513936108e-07	0.304064455130259	0.608	0.498	0.00289983098346181	0	RNF19A
FGFR1OP2	1.41960469186315e-07	0.300702218400619	0.522	0.401	0.00314215302496989	0	FGFR1OP2
LPIN2	1.79351573265191e-07	0.370831849822235	0.561	0.453	0.00396976772265174	0	LPIN2
IRF1-AS1	1.98606674727726e-07	0.265317879557161	0.534	0.399	0.00439596013842349	0	IRF1-AS1
AUTS2	2.12956190555272e-07	0.323315840000465	0.789	0.644	0.00471357232175038	0	AUTS2
HERC1	2.21347039204833e-07	0.284314289089159	0.858	0.833	0.00489929536575977	0	HERC1
DDB2	2.41872925430575e-07	0.287078030542638	0.326	0.207	0.00535361533148034	0	DDB2
UMAD1	2.58935487025204e-07	0.462619995503802	0.605	0.494	0.00573127806981587	0	UMAD1
CDK5RAP2	2.59283427498573e-07	0.294634958634593	0.499	0.384	0.00573897938425342	0	CDK5RAP2
GMDS	2.60027543218338e-07	0.527191	0.588	0.535	0.0057554496415947	0	GMDS
CNTNAP2	2.6374734412548e-07	0.271658245605009	0.724	0.623	0.00583778371487337	0	CNTNAP2
FYCO1	2.85073539726253e-07	0.267340059992123	0.306	0.191	0.00630981772830089	0	FYCO1
NFATC3	2.96776695656912e-07	0.298313252500971	0.742	0.657	0.0065688553816701	0	NFATC3
HSP90AB1	3.11471582514603e-07	0.301148473965205	0.528	0.399	0.00689411200737822	0	HSP90AB1
NPC1	3.2465793168934e-07	0.309433159399716	0.466	0.345	0.00718597866001185	0	NPC1
GABPB1-AS1	3.28150903524681e-07	0.294238416576553	0.466	0.338	0.00726329209861529	0	GABPB1-AS1
SLC39A10	3.45640503059236e-07	0.279534475309233	0.466	0.345	0.00765040689471312	0	SLC39A10
PAPOLA	3.57093766380954e-07	0.307572987838367	0.665	0.568	0.00790391342507603	0	PAPOLA
XPO6	4.0403516669629e-07	0.275579066128461	0.644	0.543	0.00894291437965569	0	XPO6
PHC3	4.32416081728822e-07	0.302506163962413	0.766	0.715	0.00957109755298575	0	PHC3
FRYL	4.8581655516172e-07	0.294417799375213	0.81	0.771	0.0107530636319495	0	FRYL
FUBP1	5.3084916016752e-07	0.263500311778114	0.608	0.492	0.0117498153111479	0	FUBP1
TXK	5.66588194609682e-07	0.326720599447793	0.32	0.207	0.0125408630994907	0	TXK
G3BP2	6.02410094104706e-07	0.257358514130909	0.401	0.277	0.0133337450229136	0	G3BP2
RBM33	7.05682620303991e-07	0.289883541912427	0.694	0.619	0.0156195791178085	0	RBM33
TTC3	7.64688197380582e-07	0.269482019455913	0.78	0.709	0.0169256085608218	0	TTC3
RNF115	7.70354476253967e-07	0.333753588440854	0.564	0.448	0.0170510259774053	0	RNF115
RAPGEF5	7.79307996342246e-07	0.265015288481494	0.344	0.229	0.0172492031910393	0	RAPGEF5
PPP6R3	8.01639918258894e-07	0.281063276876642	0.834	0.825	0.0177434979507424	0	PPP6R3
CLIP4	8.37890387407871e-07	0.326327410664254	0.475	0.356	0.0185458658348858	0	CLIP4
CADM2	9.3143493822501e-07	0.262495464767325	0.736	0.638	0.0206163809226724	0	CADM2
NAA16	9.75911155702944e-07	0.381534264915953	0.472	0.367	0.021600817520329	0	NAA16
YLPM1	1.06938456501563e-06	0.323539164988749	0.478	0.38	0.0236697579620559	0	YLPM1
LSM14A	1.07596802646148e-06	0.283975091990624	0.674	0.573	0.0238154762976985	0	LSM14A
MAP3K4	1.17743771976368e-06	0.277247238251142	0.451	0.333	0.0260614064892493	0	MAP3K4
LCLAT1	1.26120936020789e-06	0.317780842981978	0.285	0.179	0.0279156079788415	0	LCLAT1
TAF3	1.26856290183294e-06	0.386032451735328	0.543	0.448	0.0280783712691703	0	TAF3
VGLL4	1.3149320896303e-06	0.317157	0.528	0.414	0.029104706871877	0	VGLL4
CBFB	1.53113163400456e-06	0.360138062486566	0.567	0.476	0.033890067587057	0	CBFB
RSBN1	1.60365398172027e-06	0.272285913431944	0.38	0.267	0.0354952772313964	0	RSBN1
FAF1	1.60595947784181e-06	0.311413571518779	0.843	0.818	0.0355463070825507	0	FAF1
SUPT3H	1.83229582783068e-06	0.420102730993838	0.576	0.486	0.0405560358532042	0	SUPT3H
SMURF2	1.83937000494679e-06	0.358980399677807	0.605	0.529	0.0407126156894922	0	SMURF2
RPAP2	1.91516141983563e-06	0.297018756422201	0.487	0.376	0.0423901828666419	0	RPAP2
KIFAP3	2.0550437083027e-06	0.259937058232685	0.38	0.259	0.0454863374395719	0	KIFAP3
ARNTL	2.10443416539203e-06	0.261046481358326	0.487	0.37	0.0465795458167872	0	ARNTL
PRKAR2A	2.40626468202774e-06	0.264737924958224	0.478	0.363	0.053260262472002	0	PRKAR2A
CDK17	2.53822433327426e-06	0.304064455130259	0.599	0.504	0.0561810573926926	0	CDK17
NUDCD3	2.64659470978971e-06	0.289990865092916	0.519	0.408	0.0585797273064854	0	NUDCD3
YWHAB	2.67297922670094e-06	0.257015380594357	0.496	0.392	0.0591637222037987	0	YWHAB
BTBD9	2.71448864265268e-06	0.464242098979182	0.688	0.632	0.0600824916164744	0	BTBD9
MIB1	3.36390407425722e-06	0.376943159615802	0.501	0.408	0.0744566527796093	0	MIB1
SCAI	3.4324116031797e-06	0.290651288561025	0.392	0.284	0.0759729984247796	0	SCAI
GPATCH8	3.50649692350145e-06	0.276038931661734	0.709	0.665	0.0776128029047811	0	GPATCH8
ARHGAP25	3.57747067287855e-06	0.301191221825181	0.632	0.557	0.0791837358734939	0	ARHGAP25
KIAA1109	3.58743042124346e-06	0.305960859078708	0.763	0.699	0.0794041849438028	0	KIAA1109
CLK1	3.71499907566835e-06	0.261055410869849	0.561	0.457	0.0822277895408433	0	CLK1
TRAPPC9	4.1440710618535e-06	0.317467301189577	0.798	0.764	0.0917248688830654	0	TRAPPC9
RFFL	4.17158075037411e-06	0.315492269905687	0.46	0.354	0.0923337683287806	0	RFFL
MIR29B2CHG	4.77831720971117e-06	0.321106102339156	0.567	0.5	0.105763273119747	0	MIR29B2CHG
RNF38	5.80478920526051e-06	0.287860428228575	0.662	0.575	0.128483204269236	0	RNF38
RALGAPA1	6.23352730356281e-06	0.318927	0.677	0.621	0.137972893337059	0	RALGAPA1
ZNF652	6.32294084399322e-06	0.284489074352562	0.531	0.427	0.139951972640946	0	ZNF652
CCDC91	7.00629322428102e-06	0.291897060930756	0.813	0.779	0.155077294226236	0	CCDC91
ANAPC16	7.07402366247527e-06	0.253877578139809	0.567	0.473	0.156576439745228	0	ANAPC16
ZMYND11	7.36528655804732e-06	0.342330863423908	0.525	0.448	0.163023252675819	0	ZMYND11
TDRD3	7.9258040403379e-06	0.349079337197805	0.427	0.336	0.175429746628839	0	TDRD3
RASA1	8.20038736133183e-06	0.296743052050982	0.792	0.761	0.181507373855719	0	RASA1
FARS2	8.35584314857631e-06	0.362537274458587	0.65	0.596	0.184948232250588	0	FARS2
RBFOX1	8.86967134322325e-06	0.269603588140579	0.801	0.718	0.196321305510903	0	RBFOX1
MBD5	9.01874566473742e-06	0.324788274163795	0.807	0.772	0.199620916543298	0	MBD5
CHORDC1	9.18036394977533e-06	0.444872207255893	0.427	0.342	0.203198175664327	0	CHORDC1
URI1	9.4142940248479e-06	0.299096940939695	0.549	0.445	0.208375983945983	0	URI1
SEM1	9.46499774139527e-06	0.271144342656127	0.407	0.299	0.209498260008043	0	SEM1
XKR6	9.80151582192464e-06	0.383360136609146	0.62	0.531	0.216947	0	XKR6
GNPTAB	1.01826974442892e-05	0.280089453033606	0.546	0.437	0.225383825231898	0	GNPTAB
ATXN7	1.02842552379272e-05	0.266806817224647	0.611	0.519	0.227631705436281	0	ATXN7
FGF14	1.0710604135797e-05	0.258564077315079	0.534	0.414	0.237068511941731	0	FGF14
MICAL3	1.13001906188804e-05	0.262990004659439	0.386	0.283	0.250118	0	MICAL3
TASOR	1.14359330365298e-05	0.258206936694158	0.576	0.474	0.253123	0	TASOR
GPBP1	1.17684232887018e-05	0.305288373064911	0.7	0.646	0.260482281072126	0	GPBP1
CEP290	1.4152369022981e-05	0.288171206644015	0.335	0.237	0.313248535954662	0	CEP290
CDK13	1.42911763356002e-05	0.280438	0.792	0.768	0.316320897012175	0	CDK13
MAPRE2	1.54175845519451e-05	0.258761164000984	0.49	0.391	0.341252816472754	0	MAPRE2
MT-ATP6	1.61130213720243e-05	0.276137260712204	0.745	0.646	0.356645615048386	0	MT-ATP6
MAP4	1.84255164050286e-05	0.303770607434615	0.688	0.606	0.407830380108903	0	MAP4
NAA50	1.94915438209157e-05	0.277222027548904	0.451	0.357	0.431425830932148	0	NAA50
LINC02328	2.01811999535369e-05	0.445145581789046	0.401	0.319	0.446690679771585	0	LINC02328
ANTXR2	2.06930751811738e-05	0.302686811166986	0.57	0.462	0.458020526060101	0	ANTXR2
RPL28	2.09394544591058e-05	0.257143948111461	0.671	0.575	0.463473884997848	0	RPL28
PDS5B	2.21040469524657e-05	0.334847103865528	0.638	0.59	0.489250975245876	0	PDS5B
NR3C1	2.57793307083799e-05	0.309852630286259	0.757	0.75	0.570599705899282	0	NR3C1
PPHLN1	3.46914165122794e-05	0.269562529194231	0.582	0.489	0.767859813082792	0	PPHLN1
TRA2A	3.90428977967576e-05	0.251773481998152	0.715	0.66	0.864175499833433	0	TRA2A
NALF1	4.04281012693316e-05	0.252111	0.567	0.475	0.894835593495386	0	NALF1
FBXL17	4.05881893060287e-05	0.362700499258889	0.766	0.744	0.898379	0	FBXL17
LINC01004	4.27053594433853e-05	0.261987724734747	0.487	0.398	0.945240425919891	0	LINC01004
NRF1	5.33232075258831e-05	0.262638010206285	0.57	0.492	1	0	NRF1
SERGEF	5.35661599606112e-05	0.385120310346752	0.442	0.368	1	0	SERGEF
PTAR1	5.6065491256729e-05	0.255349183551159	0.475	0.385	1	0	PTAR1
MAN1A2	6.94954888615539e-05	0.250043523991358	0.626	0.531	1	0	MAN1A2
PTPRA	7.26057345092971e-05	0.264225833177717	0.685	0.627	1	0	PTPRA
YAF2	7.28106100877249e-05	0.286462464188864	0.472	0.386	1	0	YAF2
KDM6A	7.55327887435375e-05	0.278564384938675	0.721	0.709	1	0	KDM6A
ASB3	8.77414518681684e-05	0.285770348631817	0.543	0.461	1	0	ASB3
ZC3H13	9.85722006406388e-05	0.265173316590129	0.478	0.391	1	0	ZC3H13
MTR	0.000104024199995503	0.272937845404662	0.51	0.424	1	0	MTR
NELL2	0.000106065351644773	0.280799144003269	0.353	0.258	1	0	NELL2
HSPH1	0.000109830910009911	0.616625308690102	0.427	0.339	1	0	HSPH1
ALG13	0.000134458576743332	0.297686130108619	0.531	0.451	1	0	ALG13
ARFGEF1	0.000136108513534003	0.259241874469631	0.7	0.661	1	0	ARFGEF1
FOXP1	0.000153591087099053	0.265500821602603	0.935	0.921	1	0	FOXP1
SMAP1	0.000165725138703946	0.250097942086764	0.564	0.487	1	0	SMAP1
STAU2	0.000167035429885731	0.313323660692165	0.629	0.572	1	0	STAU2
BBS9	0.000196239999613485	0.384870700542995	0.549	0.49	1	0	BBS9
NT5DC1	0.000233426259831787	0.377120597603024	0.356	0.28	1	0	NT5DC1
TNKS	0.000261059563948437	0.263350185174329	0.647	0.597	1	0	TNKS
GLG1	0.000277460990388636	0.253986883128384	0.709	0.652	1	0	GLG1
PHLPP1	0.000293369240931481	0.264620333241186	0.318	0.23	1	0	PHLPP1
ST13	0.000350707341065017	0.265802069088833	0.323	0.25	1	0	ST13
FBXL4	0.000407190813704092	0.261336203231951	0.401	0.316	1	0	FBXL4
HIP1	0.00043148371600039	0.262008622464273	0.49	0.426	1	0	HIP1
BMPR1A	0.00043939590282404	0.271004985491963	0.409	0.329	1	0	BMPR1A
TSHZ1	0.000461815993113831	0.283588020777931	0.306	0.231	1	0	TSHZ1
RB1CC1	0.000528937817031591	0.263277628621235	0.54	0.479	1	0	RB1CC1
BCKDHB	0.000545706826398766	0.305091228059647	0.312	0.236	1	0	BCKDHB
AUH	0.000551489166679434	0.258547736201661	0.549	0.471	1	0	AUH
TMEM14B	0.000581589420350368	0.251103142617887	0.445	0.372	1	0	TMEM14B
BCAS3	0.000667326513289028	0.341020808019074	0.662	0.583	1	0	BCAS3
SMG6	0.000711168660192302	0.270275371376284	0.546	0.488	1	0	SMG6
ZNF33A	0.000759506676539144	0.299056861842034	0.493	0.44	1	0	ZNF33A
NEGR1	0.00110458493359378	0.251602	0.487	0.414	1	0	NEGR1
ADK	0.00110728960130264	0.293323577522552	0.65	0.642	1	0	ADK
ZBTB38	0.00116033931822595	0.263622683345877	0.475	0.414	1	0	ZBTB38
P2RY8	0.00141270604617785	0.254733984924072	0.38	0.3	1	0	P2RY8
CCSER1	0.00208403791699114	0.377441425294594	0.427	0.355	1	0	CCSER1
MCC	0.00220831321970586	0.312961071197668	0.264	0.198	1	0	MCC
PPP1R12B	0.00228746424905568	0.250829783046367	0.496	0.447	1	0	PPP1R12B
SPATA5	0.00242631673448872	0.340826405381345	0.481	0.433	1	0	SPATA5
EHBP1	0.00317519838879481	0.293474302867335	0.481	0.43	1	0	EHBP1
UST	0.00620227207607329	0.273775452947193	0.294	0.238	1	0	UST
FTO	0.00917730238032056	0.251865523438947	0.62	0.621	1	0	FTO
SLC1A3	8.33604492972151e-67	1.14489	0.991	0.655	1.84510018474456e-62	1	SLC1A3
SRGAP2	4.49898797415673e-66	0.987327765469122	0.975	0.72	9.9580599819985e-62	1	SRGAP2
MEF2A	1.17159389537676e-64	0.989882122440182	0.994	0.832	2.59320592802691e-60	1	MEF2A
EPB41L2	1.95631659304818e-64	1.14192	0.863	0.496	4.33011114705285e-60	1	EPB41L2
PLXDC2	4.2438678881669e-64	1.16464	0.994	0.76	9.39337718366863e-60	1	PLXDC2
ZFHX3	3.41236013048765e-63	0.952535731050479	0.975	0.589	7.55291791282137e-59	1	ZFHX3
CSGALNACT1	4.21688062604295e-61	1.25555	0.928	0.555	9.33364357768346e-57	1	CSGALNACT1
ADAM28	5.20276620052518e-61	0.906714533447944	0.784	0.337	1.15158027082424e-56	1	ADAM28
ARHGAP22	2.06960758732597e-59	0.991940348488588	0.806	0.386	4.58086943378731e-55	1	ARHGAP22
APOE	5.04963630616367e-59	1.05357	0.591	0.19	1.11768650000627e-54	1	APOE
SRGAP1	4.0936360474396e-58	0.916023678958049	0.947	0.519	9.06085402740281e-54	1	SRGAP1
CD74	2.56359851305744e-56	0.999526221185398	0.766	0.341	5.67426894880133e-52	1	CD74
PALD1	8.34206195085512e-56	0.828603888412382	0.7	0.284	1.84643199220227e-51	1	PALD1
FRMD4A	4.20005411746002e-54	0.993458566302889	0.972	0.757	9.2964e-50	1	FRMD4A
DOCK4	2.90954169517374e-52	0.973631367522379	0.991	0.739	6.43997958809755e-48	1	DOCK4
CSF1R	3.30341584467989e-52	0.784401544043324	0.828	0.424	7.31178063061446e-48	1	CSF1R
ARHGAP24	6.06424906085309e-51	0.933119557905447	0.978	0.693	1.34226088712922e-46	1	ARHGAP24
HDAC9	9.64048616213746e-50	1.08664	0.894	0.541	2.1338252071275e-45	1	HDAC9
IGSF21	1.28695220736662e-49	0.762030375064338	0.512	0.153	2.84854001578528e-45	1	IGSF21
KCNMA1	6.11043640724961e-48	1.02538	0.906	0.594	1.35248399438063e-43	1	KCNMA1
CPED1	3.44668934649083e-47	0.816228704745014	0.672	0.271	7.6289021995228e-43	1	CPED1
BMP2K	7.94816866554894e-47	0.833738782768122	0.956	0.678	1.7592476524326e-42	1	BMP2K
ADGRG6	1.41458579992734e-46	0.741689813968997	0.594	0.211	3.13104420955918e-42	1	ADGRG6
LRMDA	2.67365017270989e-45	0.879162420704076	0.988	0.738	5.91785729227606e-41	1	LRMDA
LINC02798	3.19342928884298e-45	0.803735432087535	0.588	0.217	7.06833638792505e-41	1	LINC02798
EPS8	4.00314771274207e-45	0.737094577640425	0.819	0.377	8.8605671473833e-41	1	EPS8
STARD13	4.14598744260474e-45	0.731376389765859	0.944	0.461	9.17672860546133e-41	1	STARD13
MEF2C	1.25460884932175e-44	0.758816186689267	0.981	0.726	2.77695122708876e-40	1	MEF2C
LINC01374	2.19936115707051e-44	0.720913175158348	0.656	0.245	4.86806598505987e-40	1	LINC01374
CPM	7.41838040036917e-44	0.987073509557536	0.75	0.36	1.64198431781771e-39	1	CPM
BHLHE41	2.1271221613092e-43	0.456677694152123	0.303	0.058	4.70817219184178e-39	1	BHLHE41
MS4A6A	4.76953502355857e-43	0.821806726058618	0.825	0.419	1.05568888211445e-38	1	MS4A6A
P2RY12	1.52896774621694e-41	0.546023238625915	0.359	0.087	3.38421720947659e-37	1	P2RY12
SRGAP2B	2.20746380535161e-41	0.755714	0.797	0.46	4.88600038676526e-37	1	SRGAP2B
SELENOP	4.36053882943663e-41	0.825768267438789	0.731	0.329	9.65161664507503e-37	1	SELENOP
C3	7.94131488625914e-41	0.430341746067549	0.366	0.091	1.7577306369246e-36	1	C3
LHFPL2	8.01751457294098e-41	0.763586011720818	0.753	0.403	1.77459667557476e-36	1	LHFPL2
SLCO2B1	1.26463165716056e-40	0.653519344776458	0.975	0.539	2.79913570995917e-36	1	SLCO2B1
CTTNBP2	1.4643844033197e-40	0.775445	0.591	0.249	3.24126843830782e-36	1	CTTNBP2
ELMO1	5.2280179247036e-40	0.709327373970388	0.994	0.934	1.1571694874539e-35	1	ELMO1
LPCAT2	6.31071069182364e-40	0.600393555591171	0.641	0.27	1.39681270452824e-35	1	LPCAT2
C1QB	7.60319109474971e-40	0.732206675771082	0.647	0.289	1.6828903169119e-35	1	C1QB
RHBDF2	2.31888070866619e-39	0.685766616335016	0.809	0.474	5.13261056056175e-35	1	RHBDF2
LNCAROD	7.19456846815277e-39	1.0475	0.6	0.259	1.59244578474093e-34	1	LNCAROD
ARHGAP6	8.32882643504194e-39	0.764203661357441	0.691	0.313	1.84350244313218e-34	1	ARHGAP6
LDLRAD4	1.12826666277866e-38	0.755230702082163	0.972	0.811	2.49730543139429e-34	1	LDLRAD4
TRPM2	1.95040826821302e-38	0.652551960858368	0.756	0.382	4.31703366086269e-34	1	TRPM2
SPRED1	2.58314670991354e-38	0.631895449689501	0.847	0.447	5.71753692772264e-34	1	SPRED1
EDA	1.00920539828687e-37	0.831743134329504	0.759	0.352	2.23377522856816e-33	1	EDA
BLNK	1.17359609629232e-37	0.579767505843832	0.484	0.167	2.59763759953342e-33	1	BLNK
LPAR6	2.30155949664095e-37	0.711566721591479	0.766	0.415	5.09427178986507e-33	1	LPAR6
PGM5	1.45555076844802e-36	0.500028196351166	0.344	0.092	3.22171607088284e-32	1	PGM5
HS3ST4	2.83333844996552e-36	0.805612245786153	0.5	0.192	6.27131132515368e-32	1	HS3ST4
SCIN	3.96265498470011e-36	0.511258206189318	0.312	0.075	8.77094054313523e-32	1	SCIN
AXL	4.01017713006103e-36	0.629869085283346	0.456	0.159	8.87612605967708e-32	1	AXL
MSR1	4.76952643287857e-36	0.721749969661717	0.759	0.373	1.05568698065334e-31	1	MSR1
FHIT	4.86519266559844e-36	0.753390967372521	0.941	0.639	1.07686174460356e-31	1	FHIT
FMN1	6.95741089420665e-36	0.695175535748149	0.991	0.649	1.5399533273237e-31	1	FMN1
LY86	9.7194611144218e-36	0.601454714202654	0.55	0.219	2.15130552306612e-31	1	LY86
SYK	1.59609178047484e-35	0.598269179360614	0.878	0.515	3.53278954690302e-31	1	SYK
C1QC	2.26018804290414e-35	0.739289854818796	0.541	0.221	5.00270021416402e-31	1	C1QC
NCKAP5	1.05525023066044e-34	0.858980238825953	0.531	0.214	2.33569086054381e-30	1	NCKAP5
MRC1	1.47105765134613e-34	0.485373179883001	0.894	0.406	3.25603900548952e-30	1	MRC1
CIITA	2.45899827287149e-34	0.678590447147242	0.469	0.173	5.44274677717376e-30	1	CIITA
SLC9A9	3.64911847620584e-34	0.577908769755938	0.984	0.801	8.07695883523401e-30	1	SLC9A9
QKI	6.34604994331336e-34	0.610821148081834	0.984	0.836	1.40463469445298e-29	1	QKI
SLC8A1	6.48284754677926e-34	0.660705665102463	0.934	0.688	1.43491347600412e-29	1	SLC8A1
SHTN1	8.26311162104381e-34	0.640145415990465	0.738	0.405	1.82895712620184e-29	1	SHTN1
LRRK1	1.49403169384941e-33	0.626802748554981	0.65	0.318	3.30688975116629e-29	1	LRRK1
IL13RA1	2.13346637626732e-33	0.645747	0.544	0.237	4.72221447723008e-29	1	IL13RA1
CYFIP1	4.79345244728951e-33	0.577952039019659	0.769	0.43	1.06098276468306e-28	1	CYFIP1
GAB2	6.87698675127064e-33	0.604400674249947	0.956	0.639	1.52215224752624e-28	1	GAB2
NHSL1	6.98379403847552e-33	0.866124963800531	0.725	0.38	1.54579297247617e-28	1	NHSL1
FAM149A	7.01629468369645e-33	0.355651049598071	0.259	0.056	1.55298666528937e-28	1	FAM149A
TFEC	7.21340346780544e-33	0.755255020963288	0.65	0.326	1.59661472356406e-28	1	TFEC
FAM13A	1.53042891151603e-32	0.629910874296649	0.812	0.472	3.38745135274957e-28	1	FAM13A
FRMD4B	2.70610432806048e-32	0.601781	0.909	0.528	5.98969131972908e-28	1	FRMD4B
USP53	3.4103750783947e-32	0.903901014818369	0.613	0.32	7.54852419851884e-28	1	USP53
SH3RF3	3.48260201640163e-32	0.657285509026136	0.844	0.511	7.70839130310338e-28	1	SH3RF3
SLC2A5	5.63999553953609e-32	0.453356	0.309	0.082	1.24835661272092e-27	1	SLC2A5
PEAK1	5.92408277692141e-32	0.713651591948768	0.9	0.597	1.31123648184378e-27	1	PEAK1
FMNL2	9.15578671322316e-32	0.594236166812965	0.941	0.635	2.02654183110481e-27	1	FMNL2
RYR1	1.38527737510771e-31	0.582905312877122	0.591	0.274	3.06617294206341e-27	1	RYR1
IL18	1.58090060517305e-31	0.596380364567326	0.537	0.236	3.49916539949002e-27	1	IL18
BNC2	1.17606450239131e-30	0.673366938416411	0.731	0.382	2.60310116959293e-26	1	BNC2
TCF4	1.5189232734733e-30	0.526584	0.909	0.574	3.36198477350581e-26	1	TCF4
MAML3	1.58215130452553e-30	0.696458	0.891	0.597	3.5019336974368e-26	1	MAML3
DTNA	1.63033947566614e-30	0.770555048961335	0.688	0.385	3.60859339543944e-26	1	DTNA
SDK1	1.91018341576568e-30	0.663972	0.441	0.166	4.22799997245576e-26	1	SDK1
CD163	2.19242127375952e-30	0.555696231948212	0.944	0.472	4.85270524733933e-26	1	CD163
RNF130	2.1987913191798e-30	0.602280881496077	0.947	0.668	4.86680470587258e-26	1	RNF130
TBC1D4	2.37476147607168e-30	0.673571625775556	0.603	0.301	5.25629705113705e-26	1	TBC1D4
TBXAS1	2.81392416809439e-30	0.448437985643209	0.975	0.692	6.22833975366011e-26	1	TBXAS1
CD14	3.00695542697888e-30	0.677944141905076	0.441	0.173	6.65559514207506e-26	1	CD14
ITPR2	3.72721367442221e-30	0.586708249636739	0.984	0.879	8.24981474696611e-26	1	ITPR2
FGD4	9.06379084779057e-30	0.624313944797094	0.916	0.617	2.00617946624996e-25	1	FGD4
P2RY14	2.01333581953568e-29	0.68667	0.278	0.073	4.45631750296027e-25	1	P2RY14
LYVE1	3.9853411915631e-29	0.571517580895013	0.725	0.352	8.82115419340576e-25	1	LYVE1
SRGAP2C	5.38699394150035e-29	0.595022418840504	0.703	0.415	1.19235723901169e-24	1	SRGAP2C
MAF	8.53186688515084e-29	0.683598204502421	0.819	0.541	1.88844341635929e-24	1	MAF
CD86	1.18701244041309e-28	0.640526742678592	0.512	0.23	2.62733333561034e-24	1	CD86
SDCCAG8	1.40871883875251e-28	0.598200128317357	0.9	0.646	3.11805827769481e-24	1	SDCCAG8
OGFRL1	1.45189419486065e-28	0.631482369884955	0.619	0.338	3.21362261090456e-24	1	OGFRL1
PDGFB	1.53991627280208e-28	0.517803	0.322	0.1	3.40845067822012e-24	1	PDGFB
SOCS6	1.89656632655407e-28	0.506139575328589	0.372	0.133	4.19785990719477e-24	1	SOCS6
FCHSD2	1.93727728009585e-28	0.513533610151374	0.984	0.857	4.28796953176415e-24	1	FCHSD2
CTTNBP2NL	2.3880997735645e-28	0.516668710483205	0.481	0.207	5.28582003880766e-24	1	CTTNBP2NL
MARCHF1	4.40941624551677e-28	0.561469069711209	0.916	0.62	9.75980191782682e-24	1	MARCHF1
ATP8B4	5.68991482420029e-28	0.588866874515593	0.859	0.551	1.25940574718849e-23	1	ATP8B4
MERTK	7.63643375477839e-28	0.535415030882587	0.928	0.546	1.69024824728265e-23	1	MERTK
DNAAF9	8.41215848484112e-28	0.542496712272052	0.903	0.648	1.86194715903473e-23	1	DNAAF9
CTSB	1.03534980125596e-27	0.404543353480662	0.947	0.578	2.29164325009994e-23	1	CTSB
FCHO2	1.7859365400594e-27	0.691467800474663	0.806	0.506	3.95299193776747e-23	1	FCHO2
C1QA	3.92635339733629e-27	0.485060751917584	0.5	0.212	8.69059060966414e-23	1	C1QA
TLR2	5.14100392492873e-27	0.465349248653787	0.894	0.527	1.13790980874373e-22	1	TLR2
CEP170	8.44294363325087e-27	0.561706175621135	0.822	0.531	1.86876114378375e-22	1	CEP170
PTPRE	1.98661164880673e-26	0.638458624267163	0.891	0.634	4.39716622346881e-22	1	PTPRE
ST3GAL6	6.39727860126112e-26	0.522249036739132	0.444	0.186	1.41597364560314e-21	1	ST3GAL6
L3MBTL4	8.22803346826559e-26	0.600746345347858	0.653	0.347	1.8211929278659e-21	1	L3MBTL4
RGL1	1.22102090490332e-25	0.298410701917469	0.875	0.453	2.70260767091301e-21	1	RGL1
ETV5	1.36863579284413e-25	0.449660724294447	0.422	0.167	3.02933846388121e-21	1	ETV5
FAM135A	1.42251105574173e-25	0.551928915612566	0.644	0.352	3.14858597077875e-21	1	FAM135A
DST	1.65294795155388e-25	0.563569244852919	0.688	0.396	3.65863499596937e-21	1	DST
THRB	2.12032849256489e-25	0.616284479201649	0.747	0.449	4.69313508544312e-21	1	THRB
MS4A7	4.74244514999803e-25	0.545822838047133	0.731	0.397	1.04969280950056e-20	1	MS4A7
EPB41L3	8.91230229078696e-25	0.410291257100678	0.866	0.517	1.97264898904279e-20	1	EPB41L3
SLC2A9	1.1936991746969e-24	0.559658768818544	0.625	0.332	2.64213375327411e-20	1	SLC2A9
CABLES1	1.21528404033553e-24	0.469178781436275	0.459	0.2	2.68990969487867e-20	1	CABLES1
A2M	1.64031622467079e-24	0.481057645160852	0.456	0.196	3.63067593168634e-20	1	A2M
WDFY3	3.31013769869194e-24	0.369688846742789	0.972	0.621	7.32665878228475e-20	1	WDFY3
GNAQ	4.41760384209898e-24	0.491038765677231	0.994	0.779	9.77792434410187e-20	1	GNAQ
ZNF710	5.35346860474197e-24	0.557149	0.728	0.448	1.18493674097359e-19	1	ZNF710
UBE2E2	7.37412517528641e-24	0.563318592745551	0.928	0.701	1.63218886629789e-19	1	UBE2E2
ABR	9.34765778657613e-24	0.557533707229799	0.906	0.776	2.06901057448076e-19	1	ABR
GLDN	1.18964977113397e-23	0.337386488875758	0.269	0.08	2.63317080342793e-19	1	GLDN
MITF	1.82147089141214e-23	0.558381354164224	0.6	0.307	4.03164367105163e-19	1	MITF
FER	9.62744460888411e-23	0.531886055344512	0.869	0.608	2.13093858973041e-18	1	FER
CLEC7A	1.0278748513669e-22	0.498953881769278	0.559	0.291	2.2750981960155e-18	1	CLEC7A
GSN	1.08736425381742e-22	0.501979986792532	0.534	0.276	2.40677203939947e-18	1	GSN
GPR34	1.23776686536727e-22	0.367970356300202	0.306	0.107	2.73967317980392e-18	1	GPR34
KLHL5	1.31280564525437e-22	0.512545397397443	0.503	0.251	2.90576401520603e-18	1	KLHL5
RASAL2	2.02692878233386e-22	0.604624387519857	0.547	0.287	4.48640416681777e-18	1	RASAL2
PTK2	3.13633741693449e-22	0.487013833737231	0.787	0.514	6.94196923864279e-18	1	PTK2
NPL	3.87408786098531e-22	0.470676891388186	0.681	0.382	8.57490607150489e-18	1	NPL
ADAP2	4.8350429672898e-22	0.490471363577345	0.634	0.348	1.07018841037992e-17	1	ADAP2
KCNQ3	5.4745691525149e-22	0.843518	0.656	0.406	1.21174113621765e-17	1	KCNQ3
DISP1	5.85391505345263e-22	0.614900802044978	0.616	0.335	1.29570555793121e-17	1	DISP1
MS4A4A	6.22642169470698e-22	0.449569905238273	0.731	0.405	1.37815617790644e-17	1	MS4A4A
MTHFD1L	9.29207209038957e-22	0.448593882232949	0.625	0.337	2.05670723648683e-17	1	MTHFD1L
GNG7	1.42484943574355e-21	0.481343928259162	0.447	0.206	3.15376174107477e-17	1	GNG7
ENTPD1	1.60413570923424e-21	0.491321689815563	0.534	0.274	3.55059397881907e-17	1	ENTPD1
CYBB	1.85303663588826e-21	0.484142	0.656	0.362	4.10151128987508e-17	1	CYBB
MIR99AHG	2.08783912144447e-21	0.540058947233578	0.681	0.421	4.6212231114052e-17	1	MIR99AHG
SNCA	2.21585298833556e-21	0.575740674705307	0.512	0.269	4.90456900438193e-17	1	SNCA
TRIO	2.38025315516152e-21	0.475003543918751	0.925	0.662	5.2684523336345e-17	1	TRIO
WDFY4	2.4389389223114e-21	0.442630448007352	0.591	0.316	5.39834741064406e-17	1	WDFY4
CHD7	2.6615423447257e-21	0.472887942399939	0.656	0.366	5.89105782581587e-17	1	CHD7
DISC1	4.14455579305708e-21	0.486761324200035	0.969	0.802	9.17355979235254e-17	1	DISC1
PELI1	5.14188602613451e-21	0.544845932674072	0.781	0.506	1.13810505302461e-16	1	PELI1
KIF16B	6.57322714550836e-21	0.496227235771835	0.7	0.437	1.45491809638682e-16	1	KIF16B
ARHGAP21	6.91462768864904e-21	0.523945219575809	0.691	0.431	1.53048369260558e-16	1	ARHGAP21
SAMD4A	7.77345955183445e-21	0.644335	0.503	0.264	1.72057753720304e-16	1	SAMD4A
RAPH1	9.60331775525783e-21	0.482847456931928	0.603	0.342	2.12559835194877e-16	1	RAPH1
RBM47	1.28130892897465e-20	0.377550640266152	0.981	0.611	2.8360491833925e-16	1	RBM47
ATG7	1.43065075260319e-20	0.469540324208996	0.969	0.785	3.1666023758119e-16	1	ATG7
ABCA1	1.60556177648473e-20	0.471254057684731	0.644	0.357	3.5537504360713e-16	1	ABCA1
TTC28	2.2191538770127e-20	0.568825984888747	0.594	0.338	4.9118751913799e-16	1	TTC28
SKAP2	2.3882015955473e-20	0.469793518542408	0.916	0.676	5.2860454115844e-16	1	SKAP2
HLA-DRA	4.21646762519326e-20	0.580255093869575	0.353	0.151	9.33272944160275e-16	1	HLA-DRA
SYT17	4.80272888670022e-20	0.492568272523069	0.428	0.207	1.06303601178223e-15	1	SYT17
TBC1D12	5.77255246130245e-20	0.489256206346298	0.578	0.324	1.27769676178468e-15	1	TBC1D12
SLC4A7	7.30609559898441e-20	0.531041753063367	0.844	0.616	1.61713119987921e-15	1	SLC4A7
RASSF8	9.24797887464781e-20	0.340465744561089	0.294	0.106	2.04694764411455e-15	1	RASSF8
MTUS1	1.51027670457463e-19	0.438905348940643	0.394	0.178	3.34284645790549e-15	1	MTUS1
MANBA	1.69609168983095e-19	0.472174550653678	0.772	0.507	3.75412934627182e-15	1	MANBA
MAMDC2	1.77907908825742e-19	0.469716055494602	0.322	0.128	3.93781365394898e-15	1	MAMDC2
MAN1A1	1.87688635944801e-19	0.612419592158164	0.828	0.624	4.15430026800223e-15	1	MAN1A1
HCLS1	3.66139790767256e-19	0.490363987723265	0.812	0.615	8.10413812884245e-15	1	HCLS1
KCTD12	5.70103695246636e-19	0.442644443723504	0.438	0.215	1.2618675190589e-14	1	KCTD12
IRS2	6.10074474190832e-19	0.492658259616663	0.575	0.326	1.35033884117399e-14	1	IRS2
FNBP1L	6.54303060528033e-19	0.443736	0.409	0.191	1.44823439417275e-14	1	FNBP1L
TCF12	6.68518128932563e-19	0.405897277907373	0.988	0.94	1.47969802657934e-14	1	TCF12
FCGR2A	7.28879149166232e-19	0.438054750671813	0.606	0.362	1.61330110876454e-14	1	FCGR2A
NFIC	9.36336506807866e-19	0.484729076830419	0.653	0.406	2.07248722416853e-14	1	NFIC
CCDC88A	1.03939520645923e-18	0.460300450365386	0.772	0.529	2.30059734997687e-14	1	CCDC88A
NRIP1	1.05056369528536e-18	0.460718041681503	0.787	0.517	2.32531768314462e-14	1	NRIP1
TBC1D9	1.18800815741792e-18	0.439969134955997	0.484	0.252	2.62953725562881e-14	1	TBC1D9
RNF150	1.33411541009172e-18	0.579199044691587	0.553	0.303	2.95293104869702e-14	1	RNF150
CTNND1	1.52617658179515e-18	0.419965	0.719	0.458	3.37803924614537e-14	1	CTNND1
OSBPL1A	1.76769966119114e-18	0.514378200866371	0.578	0.342	3.91262643008047e-14	1	OSBPL1A
STAB1	1.91638654683816e-18	0.486488803692901	0.703	0.408	4.24172998277158e-14	1	STAB1
PSAP	2.07841684669215e-18	0.312982860824963	0.859	0.608	4.6003678484684e-14	1	PSAP
TANC2	2.91573777215562e-18	0.572070353349419	0.806	0.588	6.45369398488926e-14	1	TANC2
SSBP2	2.98729614271356e-18	0.526521	0.828	0.568	6.6120812822822e-14	1	SSBP2
SORT1	3.1336961410393e-18	0.448173995058684	0.528	0.293	6.93612303857638e-14	1	SORT1
SPECC1	3.47489783968531e-18	0.496587933650364	0.488	0.259	7.69133887835946e-14	1	SPECC1
RIN2	3.55616056490898e-18	0.387277415238569	0.65	0.373	7.87120579436953e-14	1	RIN2
RUFY3	4.43439602254511e-18	0.472641880851438	0.725	0.504	9.81509215630134e-14	1	RUFY3
ITGB5	4.48272785535752e-18	0.363229398808123	0.422	0.203	9.92206983504834e-14	1	ITGB5
ANKS1A	4.96747043988718e-18	0.389009989117037	0.922	0.678	1.09949990716463e-13	1	ANKS1A
FCGRT	5.07553565478476e-18	0.358525	0.553	0.303	1.12341906183006e-13	1	FCGRT
ELL2	8.79727441073177e-18	0.259626194844307	0.7	0.419	1.94718871807137e-13	1	ELL2
DLEU1	9.71522422906908e-18	0.498554331078498	0.812	0.57	2.15036773086215e-13	1	DLEU1
ZNF618	1.75740671347435e-17	0.442000116828015	0.334	0.149	3.88984401960412e-13	1	ZNF618
PDGFC	2.8631233399812e-17	0.302645818233189	0.616	0.333	6.33723720071438e-13	1	PDGFC
APBA1	3.07157276658241e-17	0.542849039086659	0.438	0.233	6.79861916155351e-13	1	APBA1
TAB2	4.50423509126051e-17	0.470060143685324	0.838	0.623	9.96967395099602e-13	1	TAB2
BAZ2B	4.61778925266123e-17	0.432739698485704	0.866	0.65	1.02210147318404e-12	1	BAZ2B
FOXP2	4.65250578622631e-17	0.534434256276446	0.341	0.149	1.02978563072333e-12	1	FOXP2
USP6NL	4.81419453192054e-17	0.366067858494333	0.419	0.203	1.06557381769529e-12	1	USP6NL
FGD2	6.31503946388094e-17	0.413976303908533	0.666	0.422	1.39777083493541e-12	1	FGD2
HLA-DMB	6.82966868669442e-17	0.327727088576999	0.291	0.117	1.51167886711294e-12	1	HLA-DMB
NEDD4L	6.84008456021411e-17	0.472015384818973	0.528	0.309	1.51398431655779e-12	1	NEDD4L
CSF2RA	8.2775251562446e-17	0.432600268830875	0.341	0.155	1.83214741808318e-12	1	CSF2RA
CHKA	8.29734415202674e-17	0.510625066088752	0.534	0.324	1.8365341546096e-12	1	CHKA
CTBP2	9.72128362271109e-17	0.359777995935282	0.784	0.496	2.15170891705087e-12	1	CTBP2
SAT1	1.0192775018664e-16	0.305433490246466	0.863	0.584	2.25606882263108e-12	1	SAT1
BCAR3	1.38372749179065e-16	0.351428158247714	0.472	0.24	3.06274243032942e-12	1	BCAR3
CMKLR1	1.45235413660349e-16	0.434902142763081	0.444	0.232	3.21464064595816e-12	1	CMKLR1
CD302	1.82291368163837e-16	0.410732230982696	0.472	0.265	4.03483714293837e-12	1	CD302
DEPTOR	2.05351531106092e-16	0.393657	0.347	0.156	4.54525078950223e-12	1	DEPTOR
SIRPA	2.1075586539579e-16	0.409315	0.509	0.3	4.66487032467041e-12	1	SIRPA
RUBCNL	2.17569724401976e-16	0.334422004609345	0.475	0.25	4.81568827991333e-12	1	RUBCNL
GALNT2	2.19080400375255e-16	0.410700242231946	0.716	0.483	4.84912558190589e-12	1	GALNT2
DIP2C	2.76217995525874e-16	0.364308266391221	0.688	0.428	6.1138091129697e-12	1	DIP2C
ABCC4	2.77394558993339e-16	0.319191914321802	0.472	0.242	6.13985116875856e-12	1	ABCC4
RNASET2	3.44165105780381e-16	0.448413860116883	0.719	0.488	7.61775045134295e-12	1	RNASET2
SH3RF1	5.5414228094364e-16	0.481657580282033	0.456	0.246	1.22653852464065e-11	1	SH3RF1
TNRC18	6.29297788214302e-16	0.425355366039023	0.759	0.536	1.39288772443354e-11	1	TNRC18
ITSN1	6.58006445626613e-16	0.274642767176674	0.794	0.501	1.45643146674994e-11	1	ITSN1
PRKN	8.82909898369922e-16	0.449283885174272	0.688	0.437	1.95423276905199e-11	1	PRKN
CHPT1	1.26902080963953e-15	0.496593003414027	0.553	0.347	2.80885066005614e-11	1	CHPT1
UGGT2	1.50225923308607e-15	0.418266418905383	0.569	0.354	3.3251005865127e-11	1	UGGT2
IL6ST	1.55586051169993e-15	0.355261797640777	0.637	0.396	3.44374165659662e-11	1	IL6ST
HECTD2	2.63082240804254e-15	0.434646441232784	0.459	0.26	5.82306231796137e-11	1	HECTD2
MIR646HG	2.69083262116202e-15	0.497052717210323	0.491	0.267	5.95588892368001e-11	1	MIR646HG
CPEB3	3.10026029860023e-15	0.428744846918044	0.731	0.542	6.86211614492175e-11	1	CPEB3
HNMT	3.10934108970567e-15	0.440015865313291	0.478	0.274	6.88221556795452e-11	1	HNMT
RNASE1	3.48796534725589e-15	0.396193255569426	0.453	0.24	7.72026249961619e-11	1	RNASE1
FMNL3	4.04285559327251e-15	0.409374401949525	0.506	0.295	8.94845657014938e-11	1	FMNL3
CNTLN	4.58896878561231e-15	0.379420529009193	0.537	0.319	1.01572235100743e-10	1	CNTLN
EVI5	6.9060923189273e-15	0.361426970882175	0.725	0.478	1.52859447387137e-10	1	EVI5
PPARGC1B	7.77127368653557e-15	0.395429004774822	0.369	0.188	1.72009371777778e-10	1	PPARGC1B
ESR1	9.18326244548497e-15	0.400999244037844	0.444	0.236	2.03262330968364e-10	1	ESR1
FTL	9.75140416388259e-15	0.606216	0.816	0.619	2.15837579763377e-10	1	FTL
SPTLC2	1.19486414332998e-14	0.382261	0.825	0.621	2.64471229484657e-10	1	SPTLC2
SNX29	1.21749432355045e-14	0.389716015313598	0.872	0.671	2.69480193574656e-10	1	SNX29
NRP2	1.41326693994294e-14	0.276862985205387	0.494	0.262	3.12812504486971e-10	1	NRP2
HRH1	1.87701512027432e-14	0.415419852075524	0.394	0.203	4.15458526721519e-10	1	HRH1
WNT2B	1.90392199830254e-14	0.378152098686241	0.269	0.113	4.21414095104285e-10	1	WNT2B
MS4A4E	1.91297012779046e-14	0.440858182992907	0.481	0.267	4.2341680808514e-10	1	MS4A4E
SPATA6	2.79982041530231e-14	0.311807722454546	0.459	0.242	6.19712250723014e-10	1	SPATA6
CST3	3.16802735132747e-14	0.394396620280251	0.403	0.214	7.01211173942821e-10	1	CST3
TMCC1	3.36313906645078e-14	0.420304686412209	0.797	0.591	7.44397200968216e-10	1	TMCC1
ATP6V1B2	3.43240709040983e-14	0.316964912396309	0.503	0.289	7.59728985391312e-10	1	ATP6V1B2
ZC3H12C	3.79385001487545e-14	0.402612151490016	0.356	0.18	8.39730762292532e-10	1	ZC3H12C
TGFBR1	4.62781220604603e-14	0.414758676509534	0.691	0.469	1.02431995368623e-09	1	TGFBR1
GAS6	4.64479830806979e-14	0.327916398607956	0.406	0.215	1.02807965750817e-09	1	GAS6
ABCC5	4.75729595141908e-14	0.348605245447909	0.537	0.329	1.0529798858871e-09	1	ABCC5
ZNF846	4.88727916002534e-14	0.392526890823239	0.459	0.266	1.08175036928001e-09	1	ZNF846
KHDRBS3	7.60137079756558e-14	0.413535135246753	0.428	0.232	1.68248741233317e-09	1	KHDRBS3
SLC38A6	7.67132755778674e-14	0.372758403235453	0.556	0.35	1.69797164164052e-09	1	SLC38A6
HLA-DRB1	7.67405426232084e-14	0.455350381140898	0.378	0.201	1.6985751704221e-09	1	HLA-DRB1
LGALS9	8.21105608285225e-14	0.331514	0.375	0.199	1.81743515337852e-09	1	LGALS9
VSIG4	8.27253547213299e-14	0.306464986062644	0.562	0.326	1.83104300140192e-09	1	VSIG4
CCDC50	8.50486350593044e-14	0.339419341801906	0.425	0.236	1.88246648840264e-09	1	CCDC50
MOB1B	9.16934407707878e-14	0.420078699446472	0.509	0.324	2.02954261802062e-09	1	MOB1B
STX7	1.05509342948535e-13	0.386755645312006	0.766	0.563	2.33534379682287e-09	1	STX7
HLA-DPB1	1.2142229169933e-13	0.352744821767685	0.328	0.161	2.68756100447298e-09	1	HLA-DPB1
GRK3	1.22928754370882e-13	0.306636951910749	0.791	0.523	2.7209050492451e-09	1	GRK3
GAA	1.51796274293939e-13	0.273812553566471	0.303	0.141	3.35985873522204e-09	1	GAA
PHC2	1.55341095500976e-13	0.325635867082279	0.647	0.414	3.4383198078186e-09	1	PHC2
MARCKS	1.67524114509326e-13	0.311403007085831	0.281	0.126	3.70797875054941e-09	1	MARCKS
EYA2	1.7241142003276e-13	0.361475161215937	0.462	0.259	3.81615437100512e-09	1	EYA2
LRRK2	2.9857925180289e-13	0.326405083058482	0.559	0.331	6.60875315940517e-09	1	LRRK2
NF1	3.43141968923173e-13	0.377643314445762	0.878	0.677	7.5951043401455e-09	1	NF1
ATP6V0A1	3.45144794392279e-13	0.366212	0.588	0.381	7.6394348790787e-09	1	ATP6V0A1
GAB1	4.51572483060149e-13	0.401967337343859	0.531	0.331	9.99510534005334e-09	1	GAB1
NAALADL2	5.39363655159355e-13	0.579392060410879	0.422	0.242	1.19382751432972e-08	1	NAALADL2
TBC1D16	5.69446187263313e-13	0.416642671739782	0.45	0.257	1.26041219088862e-08	1	TBC1D16
P2RX7	7.79550976704532e-13	0.315026020927992	0.434	0.245	1.72545813183781e-08	1	P2RX7
CEBPD	8.18423591738667e-13	0.478321905534219	0.469	0.298	1.81149877795437e-08	1	CEBPD
HLA-DPA1	9.84447257559419e-13	0.308303037280526	0.262	0.118	2.17897555988202e-08	1	HLA-DPA1
FKBP5	1.11920664389531e-12	0.347224457679149	0.991	0.966	2.47725198559788e-08	1	FKBP5
LRP1	1.11941536915316e-12	0.343466946478326	0.659	0.431	2.47771397808361e-08	1	LRP1
NPC2	1.2131464333105e-12	0.287361992034428	0.419	0.236	2.68517831548946e-08	1	NPC2
ZSWIM6	1.31485367628342e-12	0.342497527393159	0.978	0.817	2.91029712708573e-08	1	ZSWIM6
CAMSAP2	1.33792260499611e-12	0.342816792782062	0.481	0.288	2.9613578938984e-08	1	CAMSAP2
CHSY3	1.3982005641582e-12	0.448528	0.522	0.321	3.09477712870776e-08	1	CHSY3
RASSF4	1.50454401162583e-12	0.321293611864707	0.419	0.236	3.3301577153326e-08	1	RASSF4
ZFP36L1	1.51014025873701e-12	0.409957408807915	0.722	0.529	3.34254444868849e-08	1	ZFP36L1
ALPK1	1.56162622761539e-12	0.325515403095117	0.5	0.294	3.45650349220391e-08	1	ALPK1
LINC02245	1.68702502873466e-12	0.312429019876722	0.375	0.198	3.73406119860129e-08	1	LINC02245
RPS6KA2	1.84931297805279e-12	0.416076952285121	0.625	0.423	4.09326934562204e-08	1	RPS6KA2
PYGL	1.92272440279001e-12	0.291259407923966	0.525	0.313	4.25575819313541e-08	1	PYGL
MAML2	1.95479113710361e-12	0.423097	0.95	0.874	4.32673470286514e-08	1	MAML2
DIP2B	1.96724212543247e-12	0.334588287306509	0.9	0.725	4.35429372043223e-08	1	DIP2B
MCTP1	2.07073829970816e-12	0.445343389120749	0.759	0.551	4.58337215257404e-08	1	MCTP1
HEXA	2.25823e-12	0.375729	0.55	0.361	4.99837059731547e-08	1	HEXA
GAREM1	2.85408711531596e-12	0.355777578587649	0.312	0.157	6.31723642104035e-08	1	GAREM1
TLR5	3.70093238429898e-12	0.307447557731721	0.331	0.169	8.19164373940735e-08	1	TLR5
RHOBTB3	5.28210129880988e-12	0.351726879674628	0.425	0.247	1.16914030147858e-07	1	RHOBTB3
STK32B	5.57194364969076e-12	0.355332763234676	0.369	0.196	1.23329400742255e-07	1	STK32B
TMEM236	5.81260048827015e-12	0.261436	0.253	0.114	1.28656099207372e-07	1	TMEM236
ETV6	6.08880920315723e-12	0.364399263936235	0.941	0.791	1.34769702902682e-07	1	ETV6
DSE	6.2360726577813e-12	0.418925142609567	0.553	0.373	1.38029232207331e-07	1	DSE
CYBRD1	7.19381132845919e-12	0.305577354532934	0.316	0.157	1.59227819944116e-07	1	CYBRD1
ARHGAP5	8.79078803909164e-12	0.428190163128234	0.647	0.467	1.94575302457254e-07	1	ARHGAP5
MACROD2	1.00009208547184e-11	0.664107788212356	0.509	0.352	2.21360382198338e-07	1	MACROD2
SUMF1	1.13819861403572e-11	0.384024005179895	0.791	0.586	2.51928881230667e-07	1	SUMF1
TMEM51	1.15382807508721e-11	0.315249089353776	0.297	0.148	2.55388306139802e-07	1	TMEM51
FAM110B	1.22664383273693e-11	0.389854888631646	0.378	0.204	2.71505345937991e-07	1	FAM110B
CPEB4	1.3874010580177e-11	0.394002830512155	0.741	0.559	3.07087350181639e-07	1	CPEB4
ALOX5	1.44140047734271e-11	0.292752531567151	0.609	0.386	3.19039581655036e-07	1	ALOX5
PLD3	1.44312571758022e-11	0.316163545394123	0.572	0.386	3.19421446329206e-07	1	PLD3
ARRB1	1.58470789319673e-11	0.329536494276118	0.594	0.398	3.50759245080164e-07	1	ARRB1
CARMIL1	1.69223396373677e-11	0.325679	0.475	0.297	3.74559065533496e-07	1	CARMIL1
ITGA9	1.77117312484036e-11	0.339461484341013	0.434	0.252	3.92031459452164e-07	1	ITGA9
LINC00472	1.96120399112802e-11	0.371127976125244	0.297	0.147	4.34092891396276e-07	1	LINC00472
HLA-DMA	1.99897308661297e-11	0.267247747915937	0.297	0.15	4.42452702990915e-07	1	HLA-DMA
WLS	2.1432292492121e-11	0.304617047934425	0.503	0.307	4.74382362020607e-07	1	WLS
ADGRG1	2.23056852559837e-11	0.342654701321761	0.316	0.163	4.93714037455942e-07	1	ADGRG1
AKR1B1	2.44231054849662e-11	0.333416180960935	0.338	0.184	5.40581016804242e-07	1	AKR1B1
RBMS3	2.82710110926146e-11	0.305853422978183	0.391	0.221	6.25750559523931e-07	1	RBMS3
LINC01684	3.06751564745535e-11	0.394682244313885	0.45	0.274	6.78963913407768e-07	1	LINC01684
NPAS3	3.2867702849226e-11	0.484156340130538	0.556	0.377	7.27493734864768e-07	1	NPAS3
WWC2	3.31275411354035e-11	0.370518748579642	0.459	0.286	7.33244995491021e-07	1	WWC2
C3AR1	3.77262392811807e-11	0.254988373995833	0.316	0.162	8.35032580249653e-07	1	C3AR1
DENND5A	4.01909531301661e-11	0.290910935610903	0.569	0.375	8.89586556583095e-07	1	DENND5A
LGMN	4.08936726395254e-11	0.273333072628031	0.466	0.268	9.05140550203256e-07	1	LGMN
BCAT1	4.44409037268404e-11	0.286800189920974	0.488	0.3	9.83654963089886e-07	1	BCAT1
ATG4C	4.71551074237974e-11	0.345273471401458	0.45	0.28	1.04373114771833e-06	1	ATG4C
PLA2G4A	5.58254861786572e-11	0.296792764538194	0.366	0.201	1.2356413110784e-06	1	PLA2G4A
ATRN	5.64193204725413e-11	0.329973625640778	0.669	0.498	1.24878523933923e-06	1	ATRN
GRN	6.30505859798566e-11	0.356524198286298	0.388	0.229	1.39556167007815e-06	1	GRN
SCARB1	7.19715135896264e-11	0.281761108519461	0.338	0.182	1.59301748179279e-06	1	SCARB1
FAR2	7.85417120880825e-11	0.433448313315992	0.534	0.354	1.73844225535762e-06	1	FAR2
MGST2	7.9959318153311e-11	0.298819752371432	0.344	0.189	1.76981954800539e-06	1	MGST2
ASAH1	8.07420252480435e-11	0.403968621996351	0.544	0.385	1.7871439868402e-06	1	ASAH1
MYOF	9.61194900108654e-11	0.321934254972592	0.325	0.173	2.12750879190049e-06	1	MYOF
SFMBT2	9.68334869626231e-11	0.401785	0.95	0.847	2.1433124004307e-06	1	SFMBT2
WDFY2	1.02780717534782e-10	0.347181433772048	0.762	0.589	2.27494840191486e-06	1	WDFY2
SUSD6	1.0506409970242e-10	0.319258165535693	0.844	0.65	2.32548878281336e-06	1	SUSD6
DMD	1.16206892229512e-10	0.394676164406932	0.544	0.387	2.57212335260802e-06	1	DMD
CD81	1.42830857993029e-10	0.384219892863293	0.409	0.255	3.16141821081769e-06	1	CD81
GARNL3	1.61015920656644e-10	0.335203902865622	0.347	0.197	3.56392638781415e-06	1	GARNL3
TLR4	1.65577464151309e-10	0.303434984096903	0.447	0.271	3.66489159152508e-06	1	TLR4
TIMP2	1.66982605468385e-10	0.318575088009062	0.5	0.326	3.69599298943723e-06	1	TIMP2
TLR1	2.11729488890054e-10	0.318120713138364	0.409	0.247	4.68642050709247e-06	1	TLR1
MEF2C-AS1	2.1283867073197e-10	0.474037	0.419	0.268	4.71097113798142e-06	1	MEF2C-AS1
MGAT1	2.56274602596161e-10	0.389784361953159	0.606	0.449	5.67238205386342e-06	1	MGAT1
TPST1	2.90120367805092e-10	0.339236852238966	0.428	0.252	6.4215242209979e-06	1	TPST1
RERE	3.03293062378244e-10	0.271645690616833	0.956	0.874	6.71308864268006e-06	1	RERE
CREG1	3.1032239932681e-10	0.257117	0.344	0.191	6.86867598669962e-06	1	CREG1
DOCK7	3.14996428355264e-10	0.347633809079837	0.547	0.386	6.97213094521541e-06	1	DOCK7
LAIR1	3.48557563880083e-10	0.314408666713903	0.391	0.237	7.71497311892175e-06	1	LAIR1
APPL2	3.86408978763206e-10	0.294665312414743	0.588	0.411	8.55277633594481e-06	1	APPL2
TPCN1	4.09216647807925e-10	0.300868826271732	0.459	0.289	9.05760128258062e-06	1	TPCN1
SH3TC1	4.59836358053746e-10	0.279235818133055	0.431	0.267	1.01780179491616e-05	1	SH3TC1
SLC2A13	4.69780954663474e-10	0.363227279812754	0.622	0.455	1.03981316505213e-05	1	SLC2A13
GASK1B-AS1	5.94648363439055e-10	0.296191014773104	0.331	0.184	1.31619e-05	1	GASK1B-AS1
IFI44L	8.55455788965736e-10	0.380694139670304	0.438	0.268	1.89346584329676e-05	1	IFI44L
FTX	8.86956595958634e-10	0.272523117681815	0.988	0.963	1.96318972949484e-05	1	FTX
ARHGEF11	1.08111792719744e-09	0.316118	0.469	0.307	2.3929464200588e-05	1	ARHGEF11
ATF6	1.20388195541392e-09	0.298786198674992	0.819	0.661	2.66467232011317e-05	1	ATF6
CPVL	1.25275287578355e-09	0.297339210700904	0.528	0.341	2.77284321525931e-05	1	CPVL
IMMP2L	1.27875438027481e-09	0.309954505148755	0.831	0.668	2.83039494530026e-05	1	IMMP2L
GNB4	1.30199439631256e-09	0.287337543399739	0.384	0.23	2.88183439679822e-05	1	GNB4
CLCN5	1.40526896387902e-09	0.341930759661899	0.375	0.226	3.11042232464982e-05	1	CLCN5
UACA	1.46683076096376e-09	0.285525618793728	0.356	0.205	3.2466832063172e-05	1	UACA
NAGK	1.47370218914061e-09	0.252190415101146	0.419	0.263	3.26189242544383e-05	1	NAGK
GAS7	1.78973916155425e-09	0.256769	0.725	0.539	3.96140866018417e-05	1	GAS7
RNF13	1.81372840190445e-09	0.296073254825206	0.841	0.677	4.01450644477531e-05	1	RNF13
SLC15A2	2.01780194332068e-09	0.298809978643855	0.331	0.193	4.46620282134599e-05	1	SLC15A2
FCGR2B	2.23494e-09	0.265007270553117	0.366	0.217	4.94681392207457e-05	1	FCGR2B
JAK2	2.41339291848112e-09	0.330843590582997	0.756	0.597	5.3418038857661e-05	1	JAK2
AP1B1	2.56856634130514e-09	0.306287467812849	0.494	0.336	5.6852647398448e-05	1	AP1B1
SPIRE1	2.65391569353874e-09	0.321082463842591	0.531	0.36	5.87417699607865e-05	1	SPIRE1
RNF217	3.34864577522022e-09	0.344981639795114	0.391	0.243	7.41189255887245e-05	1	RNF217
CACNA1A	3.72671322191459e-09	0.287242173180373	0.366	0.216	8.24870704538575e-05	1	CACNA1A
GCNT2	3.7533050434369e-09	0.310277289245165	0.312	0.178	8.30756538314323e-05	1	GCNT2
SLC18B1	4.08020667453425e-09	0.280928418416676	0.375	0.226	9.03112945341411e-05	1	SLC18B1
MFSD1	4.10401004201775e-09	0.311014100756621	0.547	0.385	9.08381582700208e-05	1	MFSD1
MAFB	4.12277806843843e-09	0.297129082805883	0.391	0.236	9.12535697668162e-05	1	MAFB
SH2B3	4.41190622596893e-09	0.291391020955031	0.594	0.429	9.76531324055962e-05	1	SH2B3
NFIA	4.59084758624357e-09	0.272886413745852	0.766	0.567	0.000101613820473915	1	NFIA
ARHGAP12	4.61968503989661e-09	0.296011158929616	0.669	0.499	0.000102252108673071	1	ARHGAP12
ITM2B	4.79545257654161e-09	0.394246056340431	0.725	0.585	0.000106142547329172	1	ITM2B
RAB20	4.93492941543963e-09	0.279840853330498	0.469	0.295	0.000109229727681341	1	RAB20
EPSTI1	4.94615124554752e-09	0.413599178029798	0.575	0.418	0.000109478111668949	1	EPSTI1
C1orf162	5.0343319644871e-09	0.309395315418923	0.372	0.232	0.000111429903701957	1	C1orf162
CUEDC1	5.25890889896648e-09	0.319919005237953	0.366	0.224	0.000116400689569724	1	CUEDC1
HSPBAP1	5.54833399735465e-09	0.296893253239091	0.456	0.297	0.000122806824697448	1	HSPBAP1
PLXND1	5.59393304365263e-09	0.288213886751013	0.634	0.476	0.000123816113988207	1	PLXND1
RTN4	5.60959559962331e-09	0.299578650042891	0.812	0.68	0.000124162789002062	1	RTN4
ZDHHC14	5.62202095454243e-09	0.281335989680257	0.678	0.513	0.000124437811807842	1	ZDHHC14
MIR34AHG	6.86673716536543e-09	0.275461338497057	0.303	0.168	0.000151988360418198	1	MIR34AHG
MED13L	8.85875243200028e-09	0.282878962398655	0.984	0.929	0.000196079626329894	1	MED13L
DRAM1	9.66634143014775e-09	0.293555601197456	0.5	0.337	0.00021395480121489	1	DRAM1
WDR41	1.02387072122271e-08	0.269161450759614	0.441	0.288	0.000226623545435434	1	WDR41
JDP2	1.11311407167215e-08	0.339538484178792	0.419	0.274	0.000246376668623913	1	JDP2
MARCO	1.25186774106786e-08	0.438747367041588	0.284	0.157	0.00027708840580796	1	MARCO
ANXA4	1.41392149013386e-08	0.308868711895882	0.462	0.322	0.000312957382626229	1	ANXA4
PPFIBP2	1.44375374659452e-08	0.264954617238515	0.288	0.161	0.000319560454271231	1	PPFIBP2
ZNF804A	1.48261676226551e-08	0.393653584704609	0.334	0.201	0.000328162394159849	1	ZNF804A
DOCK5	2.30937035818202e-08	0.253023932671523	0.656	0.477	0.000511156035080008	1	DOCK5
FOXN3	2.32299683211005e-08	0.295347316340893	0.981	0.964	0.000514172118819238	1	FOXN3
GTF2IRD1	2.54813244795972e-08	0.253840376171737	0.275	0.151	0.000564003636031405	1	GTF2IRD1
AGAP1	2.92351792610416e-08	0.334748	0.572	0.435	0.000647091457763894	1	AGAP1
DSCAM	3.15337609924334e-08	0.428122467515952	0.441	0.3	0.000697968265806522	1	DSCAM
EPS15	3.82388767429267e-08	0.293535187277401	0.906	0.846	0.000846379297827938	1	EPS15
KCNQ1	4.2703467738855e-08	0.379685432266728	0.534	0.416	0.000945198554931817	1	KCNQ1
GTDC1	4.52982412000081e-08	0.334415978501578	0.812	0.694	0.00100263127072098	1	GTDC1
DENND3	4.82631685473394e-08	0.271461558921144	0.681	0.509	0.00106825697262681	1	DENND3
ABHD12	5.02565313923553e-08	0.253238	0.419	0.274	0.00111237806583839	1	ABHD12
WASF2	5.84657418552424e-08	0.307714609597176	0.781	0.662	0.00129408073022393	1	WASF2
SPP1	6.43717895869158e-08	0.339034725686355	0.344	0.204	0.00142480519071679	1	SPP1
SGK3	6.74515519725607e-08	0.288161	0.694	0.573	0.00149297265136066	1	SGK3
PDK4	7.68004730239703e-08	0.460639870561851	0.366	0.231	0.00169990166991256	1	PDK4
NBEA	8.50885116201731e-08	0.328532927811079	0.575	0.453	0.00188334911620091	1	NBEA
FNDC3A	1.04630390155143e-07	0.341608	0.812	0.695	0.00231588905569394	1	FNDC3A
CHD9	1.06559112822481e-07	0.313036151803449	0.847	0.758	0.00235857940321279	1	CHD9
SESN1	1.37919537606428e-07	0.306218682046132	0.609	0.474	0.00305271104538069	1	SESN1
CREBL2	1.40450680850868e-07	0.261775864858786	0.359	0.228	0.00310873536995311	1	CREBL2
SNAP23	1.41697950247092e-07	0.280601	0.478	0.343	0.00313634243076912	1	SNAP23
RTN1	1.75385917212213e-07	0.452195626139023	0.516	0.396	0.00388199189157511	1	RTN1
CERS6	2.05656662626625e-07	0.28177	0.681	0.52	0.00455200457057772	1	CERS6
LRCH1	2.05829533991486e-07	0.291793714690274	0.787	0.65	0.00455583090536755	1	LRCH1
OTULINL	2.73690262885434e-07	0.259805373780773	0.384	0.254	0.0060578602787062	1	OTULINL
SNX6	3.8413998613182e-07	0.295970026858893	0.697	0.582	0.0085025544530417	1	SNX6
DPYSL2	3.9340276008381e-07	0.301733304970804	0.425	0.302	0.00870757669169505	1	DPYSL2
DIAPH2	4.08221812214516e-07	0.262893216607869	0.916	0.837	0.0090355815915561	1	DIAPH2
HEATR5A	4.10376409173776e-07	0.288636248191923	0.469	0.339	0.00908327144065236	1	HEATR5A
PELI2	5.30312876276021e-07	0.298940900649561	0.541	0.406	0.0117379452034934	1	PELI2
RHOQ	6.10346652467705e-07	0.26277	0.581	0.443	0.0135094128057202	1	RHOQ
SPRED2	6.90680822758521e-07	0.283953212667074	0.356	0.237	0.0152875293309371	1	SPRED2
SWAP70	8.10887114178383e-07	0.283113520147186	0.444	0.311	0.0179481753852243	1	SWAP70
IL6R	9.4297201762876e-07	0.250064330096818	0.381	0.257	0.020871742638195	1	IL6R
TTC7B	9.64374379286429e-07	0.260103396225404	0.334	0.219	0.0213454625111258	1	TTC7B
EAF2	1.01971005935903e-06	0.263415302300361	0.419	0.281	0.0225702624538528	1	EAF2
MGAT4A	1.1997625288116e-06	0.283633993318077	0.9	0.751	0.026555543812716	1	MGAT4A
TRIM44	1.24842584386652e-06	0.258751	0.594	0.472	0.0276326576281416	1	TRIM44
ADGRB3	1.33049686172208e-06	0.308836923575471	0.731	0.62	0.0294492175373565	1	ADGRB3
CTSD	1.6981422959377e-06	0.316131111017175	0.491	0.368	0.0375866815782849	1	CTSD
PRKAG2	1.78019693166334e-06	0.261415386185288	0.772	0.656	0.0394028788854364	1	PRKAG2
CDC14B	1.84954087216453e-06	0.283560920493633	0.291	0.183	0.0409377376644898	1	CDC14B
LYPLAL1	1.91378115340718e-06	0.277583173059438	0.4	0.283	0.0423596320495146	1	LYPLAL1
XIST	2.04499642432946e-06	0.393872268397935	0.625	0.499	0.0452639508561082	1	XIST
SPATS2L	2.25417016412568e-06	0.253996587530432	0.588	0.437	0.0498938024127578	1	SPATS2L
NAV3	4.06626836267059e-06	0.348926191772137	0.606	0.481	0.0900027839393509	1	NAV3
ZNF532	4.42062108264106e-06	0.252587546467403	0.422	0.303	0.0978460270431773	1	ZNF532
GALNTL6	5.90119189302496e-06	1.06942	0.4	0.315	0.130616981360214	1	GALNTL6
ARHGAP32	6.79655785183865e-06	0.305480641509089	0.412	0.309	0.150435011492597	1	ARHGAP32
PHACTR1	6.83751343392399e-06	0.254017255048149	0.581	0.461	0.151341522346474	1	PHACTR1
ANK2	8.68033009680104e-06	0.37135	0.575	0.481	0.192130426362594	1	ANK2
SPIN1	1.35803910207701e-05	0.259794852567691	0.516	0.408	0.300588374853725	1	SPIN1
KHDRBS2	2.0148708023636e-05	0.326801	0.547	0.446	0.445972	1	KHDRBS2
MYO9B	2.29206581817129e-05	0.254742	0.775	0.686	0.507325848194034	1	MYO9B
PLAGL1	2.61164374743926e-05	0.258510439592564	0.341	0.239	0.578061227058205	1	PLAGL1
HERPUD1	2.64246554740494e-05	0.308070268635708	0.453	0.353	0.584883324262609	1	HERPUD1
MAGI2	2.83660545122424e-05	0.289913239249787	0.581	0.493	0.627854250573974	1	MAGI2
TMEM65	3.25244584188556e-05	0.279701571566812	0.562	0.481	0.719896362642949	1	TMEM65
EIF2AK2	3.39960858181407e-05	0.256271	0.447	0.348	0.752469363498725	1	EIF2AK2
ARL5A	3.76375493035447e-05	0.267109	0.356	0.267	0.833069516284658	1	ARL5A
CENPP	3.7655516448547e-05	0.262073645218711	0.381	0.27	0.833467201072139	1	CENPP
GRAMD1B	3.79485115835423e-05	0.252970140495145	0.5	0.39	0.839952355390126	1	GRAMD1B
NR6A1	4.27251229588702e-05	0.280785539316618	0.328	0.229	0.945677871571633	1	NR6A1
GABRB2	6.21486523429262e-05	0.324679952628252	0.347	0.252	1	1	GABRB2
PRELID2	6.61619698728317e-05	0.252815182249245	0.278	0.183	1	1	PRELID2
DLG2	8.16211389532499e-05	0.309416052585408	0.703	0.619	1	1	DLG2
AIG1	8.49181042320339e-05	0.253929662830654	0.344	0.246	1	1	AIG1
ADGRL3	0.000100879222623271	0.366874899249177	0.478	0.388	1	1	ADGRL3
RBFOX2	0.000146286720405241	0.252825	0.362	0.273	1	1	RBFOX2
CACNB4	0.000245416492042865	0.257029842221014	0.269	0.189	1	1	CACNB4
KCNIP4	0.000993059767080583	0.281886350617844	0.853	0.808	1	1	KCNIP4
CSMD1	0.00136483715151332	0.256587273290151	0.738	0.684	1	1	CSMD1
SNTG1	0.00248157515658458	0.309158282976885	0.441	0.372	1	1	SNTG1
NAV2	0.00318880641545349	0.379738671274767	0.256	0.195	1	1	NAV2
SOX5	0.00325440812751696	0.253235544250874	0.309	0.24	1	1	SOX5
LSAMP	0.00423162739274383	0.279569913326214	0.578	0.518	1	1	LSAMP
F13A1	1.68556018514951e-127	2.30271	1	0.428	3.73081891380994e-123	2	F13A1
CD1631	3.56629265049327e-90	1.48423	1	0.479	7.89363215260181e-86	2	CD163
STAB11	1.67639824117662e-88	1.30046	0.947	0.383	3.71053986702034e-84	2	STAB1
PLTP	1.67141549758822e-81	1.28753	0.71	0.181	3.69951106236176e-77	2	PLTP
SLC9A91	4.14074132702844e-79	1.3968	1	0.805	9.16511685324474e-75	2	SLC9A9
WDFY31	4.53205619403404e-75	1.29475	1	0.628	1.00312531798749e-70	2	WDFY3
IL7	1.36220173584795e-73	1.59057	0.592	0.142	3.01509732212585e-69	2	IL7
FCHSD21	1.11331415874237e-72	1.23896	0.996	0.859	2.46420955896037e-68	2	FCHSD2
SH3RF31	5.28991560351243e-72	1.44333	0.947	0.507	1.17086991968144e-67	2	SH3RF3
AGFG1	1.43290755059777e-70	1.25409	0.985	0.695	3.1715975724931e-66	2	AGFG1
SLCO2B11	1.26445173940707e-69	1.19704	0.985	0.551	2.79873748000361e-65	2	SLCO2B1
LYVE11	1.81343807757367e-69	1.26482	0.87	0.343	4.01386384090155e-65	2	LYVE1
NRP1	2.46326107143296e-68	1.32391	0.847	0.32	5.45218205550971e-64	2	NRP1
RGL11	6.73193063126544e-67	1.32548	0.947	0.456	1.49004552592429e-62	2	RGL1
CR1	5.97676763533105e-66	1.18559	0.763	0.272	1.32289774840417e-61	2	CR1
TSHZ3	1.18403920236196e-62	1.03648	0.76	0.266	2.62075237050795e-58	2	TSHZ3
RBM471	3.87110706607549e-61	1.175	0.992	0.621	8.5683083800515e-57	2	RBM47
TBC1D14	6.44908105370639e-61	1.06485	0.939	0.61	1.42743960042737e-56	2	TBC1D14
FMN11	3.13962468666416e-60	1.13535	1	0.658	6.94924528146245e-56	2	FMN1
SLC1A31	4.63394849976911e-59	1.19004	0.996	0.664	1.0256781609389e-54	2	SLC1A3
MRC11	2.30034752089038e-58	1.00819	0.966	0.411	5.09158920273877e-54	2	MRC1
TNS3	1.70022768532296e-57	0.997862238767903	0.935	0.484	3.76328395869385e-53	2	TNS3
VSIG41	2.92607731358434e-56	1.07273	0.775	0.303	6.47657952588759e-52	2	VSIG4
MERTK1	1.81804602479902e-54	1.05858	0.985	0.55	4.02406307129016e-50	2	MERTK
FAM20A	1.27286427986094e-52	0.932455	0.748	0.291	2.81735779704419e-48	2	FAM20A
COLEC12	1.35342276386727e-52	1.06869	0.847	0.341	2.99566594554382e-48	2	COLEC12
RND3	4.01124510243335e-51	0.733909008058411	0.534	0.144	8.87848990972597e-47	2	RND3
FRMD4B1	6.70689904309375e-51	0.908942789601924	0.969	0.532	1.48450503419837e-46	2	FRMD4B
STARD131	8.08773905407783e-51	1.05982	0.977	0.471	1.79014016222959e-46	2	STARD13
SPRED11	2.1587657683794e-50	0.929034625348779	0.916	0.45	4.77821215173096e-46	2	SPRED1
PSD3	2.30199490402388e-50	1.16339	0.84	0.397	5.09523552056645e-46	2	PSD3
NLN	3.58140724920229e-49	0.698722	0.592	0.189	7.92708680538436e-45	2	NLN
SIGLEC1	2.29813321453114e-47	0.787428291027658	0.748	0.293	5.08668805704322e-43	2	SIGLEC1
DRAM11	1.85174509517331e-46	0.865813	0.725	0.311	4.09865259365661e-42	2	DRAM1
MS4A6A1	3.11689907470085e-46	0.802361670903925	0.901	0.421	6.89894441194287e-42	2	MS4A6A
LAP3	3.53020131373659e-46	0.650598207971981	0.603	0.205	7.81374758782456e-42	2	LAP3
FGF13	1.01429174115347e-45	1.26544	0.634	0.234	2.2450333398691e-41	2	FGF13
ARHGAP18	1.15679720346249e-45	0.881267612958476	0.931	0.536	2.56045493014388e-41	2	ARHGAP18
ANKS1A1	1.17409040738836e-45	0.916211598825646	0.954	0.681	2.59873170771339e-41	2	ANKS1A
MS4A4A1	1.68501225736804e-45	0.777126511662208	0.882	0.394	3.72960613045843e-41	2	MS4A4A
LRMDA1	4.91101860838637e-45	0.953341609549822	1	0.744	1.08700485878024e-40	2	LRMDA
ADAP21	1.12959348620657e-44	0.788992433966841	0.775	0.337	2.50024222236962e-40	2	ADAP2
ARHGEF10L	3.70435473461141e-44	0.703519424806543	0.71	0.289	8.1992187695889e-40	2	ARHGEF10L
PMP22	4.59400490455459e-44	0.924837222445073	0.603	0.213	1.01683704557411e-39	2	PMP22
TRPS1	7.90189467678876e-44	1.01684	0.985	0.717	1.74900536776042e-39	2	TRPS1
TLR21	7.26220560384753e-43	0.771817696882257	0.962	0.529	1.60741658835561e-38	2	TLR2
PDE4B	1.17478971847637e-42	1.06932	0.935	0.717	2.60027956287559e-38	2	PDE4B
GNAQ1	1.50391325396642e-41	0.800222	0.992	0.786	3.32876159632928e-37	2	GNAQ
MTSS1	1.99914727456513e-41	0.974550988233368	0.969	0.599	4.42491257752245e-37	2	MTSS1
NEURL2	2.80573803765329e-41	0.475361673472426	0.286	0.048	6.21022057254179e-37	2	NEURL2
PYGL1	1.1165496517362e-40	0.657676181234829	0.71	0.294	2.47137099915291e-36	2	PYGL
EIF4G3	4.37539982418723e-40	0.711110948097917	0.989	0.892	9.68450997085602e-36	2	EIF4G3
ITSN11	8.59174445969875e-40	0.946468	0.885	0.497	1.90169671870972e-35	2	ITSN1
DAB2	5.46444025720845e-39	0.637332841553104	0.607	0.227	1.20949920653052e-34	2	DAB2
EPS81	7.96089868899363e-39	0.823873299856521	0.809	0.393	1.76206531582185e-34	2	EPS8
ITGB51	8.22279555322335e-39	0.635982620465388	0.553	0.191	1.82003356775046e-34	2	ITGB5
EDA1	2.94532182204445e-38	0.906347307704871	0.782	0.361	6.51917532091318e-34	2	EDA
CTSB1	3.93855803871375e-38	0.896870106153113	0.939	0.591	8.71760436288901e-34	2	CTSB
DOCK1	1.4004327286494e-37	0.756434683131125	0.565	0.213	3.09971780159259e-33	2	DOCK1
RBPJ	1.47760395733614e-37	1.02998	0.969	0.718	3.27052859916782e-33	2	RBPJ
CYBB1	2.89374862315986e-37	0.778318458030282	0.756	0.357	6.40502320250203e-33	2	CYBB
NAIP	3.31087959493451e-37	0.705783260572264	0.767	0.403	7.32830089542804e-33	2	NAIP
DOCK41	4.79147061034101e-37	0.704069	0.981	0.748	1.06054410489288e-32	2	DOCK4
HCK	5.7055960859562e-37	0.602445088172463	0.813	0.391	1.26287663766555e-32	2	HCK
RUBCNL1	7.39706332961953e-37	0.714410770020316	0.603	0.239	1.63726599737799e-32	2	RUBCNL
DPYD	1.1787065112934e-36	0.678578652370219	1	0.951	2.60894899209681e-32	2	DPYD
ME1	7.76311025951836e-36	0.681001944652116	0.55	0.2	1.71828682484179e-31	2	ME1
AP2A2	9.60868755098699e-36	0.668301247299318	0.882	0.534	2.12678690253546e-31	2	AP2A2
PTK21	1.33350459651044e-35	0.671639924600951	0.885	0.509	2.95157907391622e-31	2	PTK2
SLC2A91	7.24271171752383e-35	0.726983435365366	0.714	0.328	1.60310181155672e-30	2	SLC2A9
GNG12	4.94115537857771e-34	0.459094448447419	0.45	0.137	1.09367533149439e-29	2	GNG12
FMNL21	5.66136323990156e-34	0.772395992815188	0.947	0.643	1.25308613951981e-29	2	FMNL2
RNF1501	2.32424e-33	0.788597045663767	0.668	0.295	5.14448078583144e-29	2	RNF150
DISC11	2.79634755232414e-33	0.638185180944122	0.989	0.804	6.18943567231425e-29	2	DISC1
C1QB1	3.98634135860543e-33	0.593149713555914	0.687	0.294	8.82336796313726e-29	2	C1QB
MYO7A	6.50995676611474e-33	0.457417748219993	0.42	0.132	1.44091383061184e-28	2	MYO7A
MARCHF11	7.84570869314404e-33	0.723588070782392	0.931	0.627	1.7365691621405e-28	2	MARCHF1
TCF121	1.47729610073695e-32	0.561813084622496	1	0.94	3.26984718937116e-28	2	TCF12
MYO5A	2.95057558510122e-32	0.699195169639238	0.966	0.763	6.53080400006304e-28	2	MYO5A
ASPH	3.36870115414351e-32	0.676478827233701	0.76	0.4	7.45628313458124e-28	2	ASPH
ARHGAP26	3.88715172130806e-32	0.625946187608599	0.996	0.945	8.60382161994326e-28	2	ARHGAP26
STK3	5.91654559656552e-32	0.638817813810805	0.901	0.518	1.30956820234381e-27	2	STK3
LRP11	7.95487331523704e-32	0.637741156255779	0.79	0.42	1.76073165959457e-27	2	LRP1
BACH1	8.34939068932243e-32	0.725471	0.924	0.63	1.84805413517463e-27	2	BACH1
ACSL1	9.39038024812317e-32	0.586173643678526	0.901	0.533	2.07846676411958e-27	2	ACSL1
LY96	1.13991450419051e-31	0.669454402707782	0.584	0.251	2.52308676357528e-27	2	LY96
ITGA91	1.1842069995092e-31	0.662133491153262	0.573	0.239	2.62112377271367e-27	2	ITGA9
SRGAP11	6.08715300362886e-31	0.797090929667039	0.908	0.538	1.34733044582321e-26	2	SRGAP1
NRP21	6.70510042007351e-31	0.590733502887448	0.603	0.253	1.48410692697907e-26	2	NRP2
RBMS1	8.25566324251215e-31	0.761838158566778	0.954	0.832	1.82730850209764e-26	2	RBMS1
FCGRT1	1.21758826814639e-30	0.550452494504652	0.645	0.298	2.69500987271521e-26	2	FCGRT
C1QC1	1.29256678452339e-30	0.583763474512372	0.573	0.227	2.86096732086408e-26	2	C1QC
ADAM9	1.3060597197369e-30	0.555704323928216	0.679	0.314	2.89083258366565e-26	2	ADAM9
ZFHX31	2.77048386192193e-30	0.618218558546443	0.931	0.607	6.13218897997799e-26	2	ZFHX3
FCGBP	4.92294190713283e-30	1.54046	0.313	0.085	1.08964396172478e-25	2	FCGBP
CD163L1	5.24671584714298e-30	0.691051432685116	0.66	0.299	1.16130808560663e-25	2	CD163L1
EPB41L31	5.58673701151638e-30	0.612641494612759	0.893	0.524	1.23656837012904e-25	2	EPB41L3
BCAR31	8.88505130101791e-30	0.650688382415527	0.553	0.236	1.9666172549673e-25	2	BCAR3
STK32B1	9.05131330617493e-30	0.571463181109363	0.496	0.184	2.00341768718876e-25	2	STK32B
STEAP3	9.34383225536021e-30	0.428868271239088	0.359	0.105	2.06816383140143e-25	2	STEAP3
TMEM163	1.00558430943226e-29	1.28818	0.42	0.149	2.22576031049736e-25	2	TMEM163
CHST15	1.94755239188724e-29	0.749260061865253	0.813	0.448	4.31071246420322e-25	2	CHST15
RNF149	2.1124619445939e-29	0.658651060940027	0.962	0.812	4.67572326816413e-25	2	RNF149
THRB1	2.22740951441103e-29	0.702474340551038	0.794	0.451	4.93014821919737e-25	2	THRB
FCGR2A1	2.79499251675322e-29	0.530623041734899	0.725	0.353	6.18643643658158e-25	2	FCGR2A
E2F3	4.7169607750138e-29	0.753969437614152	0.76	0.45	1.04405209794155e-24	2	E2F3
WDFY41	5.20652391338094e-29	0.49065	0.679	0.312	1.15241200298774e-24	2	WDFY4
TRIO1	1.19514415733761e-28	0.590892	0.95	0.666	2.64533207785108e-24	2	TRIO
BMP2K1	3.88228932935643e-28	0.620663519527911	0.92	0.691	8.59305920159752e-24	2	BMP2K
NEAT1	4.21177877184156e-28	0.686907551352467	1	0.989	9.32235113359411e-24	2	NEAT1
CPNE8	9.29755335517243e-28	0.589180382256325	0.813	0.444	2.05792045963386e-23	2	CPNE8
ITPKC	1.66733261648928e-27	0.460884496255967	0.416	0.147	3.69047401333738e-23	2	ITPKC
MEF2A1	1.68599061351228e-27	0.570776	0.985	0.838	3.73177162394808e-23	2	MEF2A
RNASE11	2.11768895912228e-27	0.540347164341581	0.557	0.232	4.68729274212125e-23	2	RNASE1
ESR11	2.3432238343034e-27	0.573192	0.546	0.228	5.18649163484715e-23	2	ESR1
GOLGA4	5.18297202082461e-27	0.635539583199465	0.931	0.711	1.14719902708932e-22	2	GOLGA4
OLFML2B	6.10763266487854e-27	0.355011643401328	0.328	0.094	1.35186341404422e-22	2	OLFML2B
SHB	6.64462132673313e-27	0.375640904101087	0.374	0.119	1.47072048445911e-22	2	SHB
MAP3K8	7.69476039836443e-27	0.769216336316362	0.733	0.432	1.70315826657398e-22	2	MAP3K8
UBE2E21	1.21489203758574e-26	0.647669605566405	0.935	0.707	2.68904203599228e-22	2	UBE2E2
SNX24	1.34924359012593e-26	0.554754	0.641	0.307	2.98641576238473e-22	2	SNX24
MKNK1	1.48611690347297e-26	0.569546131416707	0.752	0.443	3.28937115414706e-22	2	MKNK1
PROS1	1.5417719593634e-26	0.444940076679371	0.302	0.082	3.41255805485495e-22	2	PROS1
C1QA1	2.71352047686881e-26	0.542455	0.523	0.218	6.00610622350143e-22	2	C1QA
FHIT1	3.05548487887304e-26	0.662117884294751	0.924	0.65	6.76301023089758e-22	2	FHIT
RYR11	4.64246812754126e-26	0.525940810312403	0.607	0.281	1.02756389534998e-21	2	RYR1
ALOX51	4.9812824420905e-26	0.527950816429348	0.721	0.377	1.10255705573231e-21	2	ALOX5
SIPA1L2	5.24759360798922e-26	0.642106445170814	0.584	0.278	1.16150236919233e-21	2	SIPA1L2
FRMD4A1	7.47869749000573e-26	0.576616236099861	0.954	0.766	1.65533490243787e-21	2	FRMD4A
SYT171	8.35205970893044e-26	0.512904695411886	0.5	0.204	1.84864489597466e-21	2	SYT17
ATP6V0A11	1.04838150347946e-25	0.535624600588737	0.695	0.372	2.32048761980144e-21	2	ATP6V0A1
OPHN1	1.88041105891668e-25	0.561846232118469	0.561	0.253	4.16210183780618e-21	2	OPHN1
TDRD10	2.12632593247569e-25	0.350477959846201	0.405	0.14	4.70640981894169e-21	2	TDRD10
CCDC149	2.35232255323351e-25	0.541242629907974	0.531	0.237	5.20663073932706e-21	2	CCDC149
MTUS11	2.56191708876593e-25	0.482152252923904	0.454	0.176	5.67054728427451e-21	2	MTUS1
LGMN1	2.90915445725335e-25	0.512665708515844	0.584	0.257	6.43912247568456e-21	2	LGMN
EHD4	3.16453288763842e-25	0.485721	0.511	0.222	7.00437709349888e-21	2	EHD4
CUEDC11	3.88305120709423e-25	0.444237	0.504	0.209	8.59474554178236e-21	2	CUEDC1
RIN21	4.1919664312723e-25	0.595804060368583	0.698	0.374	9.27849849897811e-21	2	RIN2
TBC1D161	4.63195051775373e-25	0.497119252942743	0.565	0.247	1.02523592759961e-20	2	TBC1D16
WLS1	5.6671795217312e-25	0.518943127516719	0.626	0.296	1.25437351533998e-20	2	WLS
QKI1	6.37687673418085e-25	0.540049116386074	0.985	0.841	1.41145789634359e-20	2	QKI
MARCO1	7.39204624405765e-25	0.957541040972855	0.397	0.145	1.63615551565972e-20	2	MARCO
DNAAF91	8.27166922749953e-25	0.545839838195964	0.931	0.652	1.83085126681475e-20	2	DNAAF9
TFEC1	8.85194480002091e-25	0.489554118904141	0.687	0.331	1.95928946203663e-20	2	TFEC
PEAK11	1.59643804549998e-24	0.466633207888935	0.92	0.604	3.53355596990967e-20	2	PEAK1
FGD21	2.27708469085612e-24	0.468247179519367	0.786	0.412	5.04009925474094e-20	2	FGD2
NFIC1	2.61311686006573e-24	0.544784338492384	0.714	0.405	5.78387285806948e-20	2	NFIC
CHD71	3.60840733129184e-24	0.523395824072185	0.691	0.37	7.98684878708137e-20	2	CHD7
DENND1A	4.13041491716541e-24	0.527868886727627	0.973	0.816	9.14226037765391e-20	2	DENND1A
ETV51	4.40818366671182e-24	0.439658658546376	0.443	0.172	9.75707372789995e-20	2	ETV5
GRAMD1A	5.88812954737286e-24	0.709149	0.561	0.302	1.30327859401551e-19	2	GRAMD1A
PAPSS2	5.96640589299542e-24	0.662414752046179	0.515	0.227	1.32060428035561e-19	2	PAPSS2
NCKAP51	6.44560232551317e-24	0.732398876887553	0.511	0.226	1.42666961872909e-19	2	NCKAP5
GNG10	7.01861106004621e-24	0.418898344102557	0.454	0.189	1.55349937203063e-19	2	GNG10
PLB1	8.22689737740999e-24	0.401226267016553	0.447	0.175	1.82094146551593e-19	2	PLB1
TGFBI	9.16053816024196e-24	0.477962922688133	0.618	0.301	2.02759351638796e-19	2	TGFBI
COLGALT1	1.24959405562122e-23	0.433379	0.592	0.281	2.76585148271201e-19	2	COLGALT1
FCHO21	1.28324386172572e-23	0.520538131745501	0.87	0.506	2.84033196354371e-19	2	FCHO2
TBC1D121	1.38586427497935e-23	0.452896813033174	0.66	0.32	3.0674719862393e-19	2	TBC1D12
PHC21	1.41400509572377e-23	0.486543130943183	0.74	0.409	3.12975887887498e-19	2	PHC2
CD209	1.97347477916468e-23	0.373572851567958	0.294	0.087	4.3680890762031e-19	2	CD209
CPEB41	2.45466844938948e-23	0.572048801598104	0.847	0.55	5.43316314587867e-19	2	CPEB4
TMEM106A	3.38375995924346e-23	0.444956	0.527	0.239	7.48961429378946e-19	2	TMEM106A
IKZF2	5.43817186508746e-23	0.418314225309846	0.439	0.169	1.20368496061846e-18	2	IKZF2
ZEB2	5.54245348906063e-23	0.636501	0.985	0.834	1.22676665526868e-18	2	ZEB2
SNX61	5.86614106990468e-23	0.565310389869804	0.817	0.569	1.2984116644127e-18	2	SNX6
RUFY31	6.44176776962254e-23	0.575241025919754	0.775	0.504	1.42582087812825e-18	2	RUFY3
WDFY21	6.46616585478655e-23	0.520794799156045	0.874	0.579	1.43122115029845e-18	2	WDFY2
SKAP21	7.53999543093348e-23	0.548849	0.916	0.683	1.66890258868282e-18	2	SKAP2
UGGT21	9.7206337112265e-23	0.503074	0.656	0.349	2.15156506564287e-18	2	UGGT2
NRIP11	9.91505620513315e-23	0.534421414496289	0.824	0.52	2.19459854044417e-18	2	NRIP1
DNAJC13	1.03673428612641e-22	0.493694380704866	0.786	0.477	2.29470766891219e-18	2	DNAJC13
LPP	1.15944428847905e-22	0.489198546259852	0.996	0.925	2.56631398811953e-18	2	LPP
EYA21	1.16841938557049e-22	0.434561490684547	0.569	0.251	2.58617946802173e-18	2	EYA2
ADGRG61	1.25037034725124e-22	0.437671939078786	0.534	0.232	2.7675697266059e-18	2	ADGRG6
FAM20C	1.26845590879203e-22	0.396360832079243	0.401	0.152	2.80760030852028e-18	2	FAM20C
MEF2C1	1.5637621246975e-22	0.529633614658033	0.947	0.739	3.46123108680545e-18	2	MEF2C
MS4A71	1.82675708655544e-22	0.481726257324286	0.763	0.403	4.04334413538182e-18	2	MS4A7
NEK6	1.86496994130567e-22	0.503106	0.546	0.267	4.12792446808598e-18	2	NEK6
EPS151	2.00087084525627e-22	0.513288850281986	0.969	0.839	4.42872752889022e-18	2	EPS15
CTNND11	2.02455012785204e-22	0.499445687206846	0.763	0.46	4.48113925298771e-18	2	CTNND1
SH3PXD2B	2.49065080693191e-22	0.511117958577214	0.626	0.307	5.5128064960631e-18	2	SH3PXD2B
IDH1	7.32154701616755e-22	0.458931152360172	0.462	0.204	1.62055121655853e-17	2	IDH1
DENND31	7.54164678762624e-22	0.544306593351011	0.763	0.503	1.66926809997319e-17	2	DENND3
FGD41	8.97167371458858e-22	0.572323140822177	0.901	0.628	1.98579025998704e-17	2	FGD4
GAS61	9.51228795073851e-22	0.436213880776556	0.477	0.211	2.10544981501646e-17	2	GAS6
PACSIN2	9.66850028188053e-22	0.530929357254834	0.729	0.45	2.14002585239144e-17	2	PACSIN2
ZFP36L11	1.19123873258009e-21	0.552466	0.786	0.526	2.63668781069278e-17	2	ZFP36L1
GAREM11	1.80498063447214e-21	0.449706015540849	0.389	0.151	3.99514413634063e-17	2	GAREM1
PLXDC21	1.83629401037258e-21	0.571954602726419	0.992	0.767	4.06445316255866e-17	2	PLXDC2
SPRED21	2.03658160045582e-21	0.496038564002437	0.489	0.222	4.5077697144489e-17	2	SPRED2
CLEC7A1	2.03913942374275e-21	0.567172478183433	0.584	0.296	4.5134312005122e-17	2	CLEC7A
MIR646HG1	2.19410419175969e-21	0.662688	0.542	0.267	4.8564302180409e-17	2	MIR646HG
CLTC	2.55053300732107e-21	0.513471458350186	0.817	0.62	5.64534975840445e-17	2	CLTC
RHBDF21	2.8595338341553e-21	0.508550809337156	0.786	0.488	6.32929218851935e-17	2	RHBDF2
NHSL11	5.26592182309645e-21	0.448610763554927	0.721	0.391	1.16555913632417e-16	2	NHSL1
VAV3	6.04170530290326e-21	0.887510201558704	0.813	0.637	1.33727105174461e-16	2	VAV3
LINC016841	7.77131836391948e-21	0.513972481116427	0.542	0.266	1.72010360666994e-16	2	LINC01684
TMEM117	8.73316258208018e-21	0.538687743959023	0.691	0.381	1.93299820591763e-16	2	TMEM117
LILRB5	1.15901716774104e-20	0.344941038979627	0.492	0.212	2.56536859907802e-16	2	LILRB5
ADGRA3	1.47117973377974e-20	0.404115	0.408	0.164	3.25630922274807e-16	2	ADGRA3
CD93	3.03960144385462e-20	0.375656438314708	0.397	0.16	6.72785383582782e-16	2	CD93
IL181	3.16921778203017e-20	0.421242873963408	0.527	0.247	7.01474663874558e-16	2	IL18
RNF2171	3.4115950059571e-20	0.462590289348002	0.5	0.233	7.55122438618545e-16	2	RNF217
ARHGAP31	3.47232281155768e-20	0.556810333208913	0.584	0.31	7.68563931110177e-16	2	ARHGAP31
DISP11	3.61688559824049e-20	0.482436	0.641	0.34	8.00561458314549e-16	2	DISP1
WWC21	5.23962810401918e-20	0.441685953386837	0.561	0.278	1.15973928454361e-15	2	WWC2
TCF41	5.71508589505264e-20	0.445046317339302	0.874	0.589	1.26497711201095e-15	2	TCF4
TNFRSF11A	6.62362930240515e-20	0.368120072777566	0.313	0.108	1.46607410979435e-15	2	TNFRSF11A
DIRC3	6.63564139424908e-20	1.11591	0.611	0.361	1.46873286620309e-15	2	DIRC3
MAF1	7.05827360904101e-20	0.512657372910986	0.836	0.547	1.56227828062514e-15	2	MAF
RAB39A	7.35214328393575e-20	0.376285533950106	0.363	0.14	1.62732339446634e-15	2	RAB39A
PARVB	7.69308883403369e-20	0.468983993901545	0.592	0.321	1.70278828252502e-15	2	PARVB
MCTP11	8.93190427578228e-20	0.411174538719167	0.866	0.543	1.97698769240165e-15	2	MCTP1
CYFIP11	1.0345213029271e-19	0.436196756131191	0.733	0.446	2.28980945189885e-15	2	CYFIP1
PTPRM	1.24366660887669e-19	0.480454643914179	0.679	0.382	2.75273167208766e-15	2	PTPRM
HSP90B1	1.54822434355449e-19	0.561164711612251	0.603	0.352	3.42683976202352e-15	2	HSP90B1
KIF16B1	1.69998511033928e-19	0.458568057795302	0.737	0.44	3.76274704322497e-15	2	KIF16B
NFIA1	1.75856151163862e-19	0.470966729835651	0.878	0.557	3.89240004986092e-15	2	NFIA
PDIA4	2.01184635359796e-19	0.433744265879452	0.374	0.151	4.45302071905374e-15	2	PDIA4
GAB21	2.07117712230052e-19	0.446471314038481	0.943	0.651	4.58434344249997e-15	2	GAB2
ZSWIM61	2.25689389772988e-19	0.469946793391207	0.977	0.822	4.99540895323532e-15	2	ZSWIM6
SIRPB2	2.38078011722336e-19	0.401814112087055	0.553	0.272	5.26961871146218e-15	2	SIRPB2
GAS71	2.68873200689003e-19	0.550549562148891	0.805	0.533	5.9512394240504e-15	2	GAS7
SPATA61	3.04773202607234e-19	0.587727723452743	0.496	0.244	6.74585006650852e-15	2	SPATA6
ARHGAP241	3.71688068282932e-19	0.457320210499551	0.947	0.706	8.22694370337442e-15	2	ARHGAP24
HECTD21	3.77470147278725e-19	0.380793902812677	0.534	0.256	8.3549242398673e-15	2	HECTD2
ETV61	4.31911960996979e-19	0.488566549128417	0.958	0.794	9.55993934470714e-15	2	ETV6
LAIR11	4.62549751488951e-19	0.380876538493937	0.485	0.228	1.02380761994564e-14	2	LAIR1
ELL	5.46875289595713e-19	0.396007364549838	0.653	0.367	1.21045376599115e-14	2	ELL
TTYH3	5.51254303196656e-19	0.386170912351166	0.599	0.317	1.22014627469548e-14	2	TTYH3
TRPM21	5.53566307686976e-19	0.469558122561484	0.695	0.402	1.22526366543435e-14	2	TRPM2
NPL1	8.29490183978388e-19	0.379048149361759	0.718	0.387	1.83599357321777e-14	2	NPL
MS4A4E1	9.39504315055265e-19	0.480727401480772	0.546	0.264	2.07949885094332e-14	2	MS4A4E
DSE1	1.27481770849055e-18	0.514754	0.637	0.367	2.82168151597299e-14	2	DSE
SPIRE11	1.33930397821321e-18	0.392007945864519	0.641	0.35	2.96441542537711e-14	2	SPIRE1
RIMKLB	1.87157401949729e-18	0.384351518193005	0.481	0.234	4.14254193475529e-14	2	RIMKLB
SRGAP21	2.14077250455027e-18	0.474212027902959	0.931	0.734	4.73838586157158e-14	2	SRGAP2
ARHGAP221	2.31884032966064e-18	0.424448451342656	0.698	0.414	5.13252118567086e-14	2	ARHGAP22
PTPRE1	3.46697292582812e-18	0.564479891056885	0.859	0.647	7.67379787402795e-14	2	PTPRE
ITPR21	4.17917149685823e-18	0.468832028583074	0.981	0.883	9.25017819114601e-14	2	ITPR2
SLC11A2	6.91299688416212e-18	0.438447706168714	0.634	0.379	1.53012273034044e-13	2	SLC11A2
ZFAND3	8.06912508253321e-18	0.355345553156237	0.996	0.961	1.7860201457679e-13	2	ZFAND3
RAPH11	9.03414904574586e-18	0.383832433401903	0.637	0.345	1.99961854978539e-13	2	RAPH1
LY861	9.20247894289196e-18	0.467381815085367	0.485	0.238	2.03687668921971e-13	2	LY86
LDLRAD3	1.10772632810819e-17	0.512983	0.466	0.221	2.45184145463467e-13	2	LDLRAD3
PLPP3	1.26490844198231e-17	0.354381072392106	0.271	0.091	2.79974834548365e-13	2	PLPP3
RAB201	1.31920612126177e-17	0.413203806948659	0.557	0.288	2.91993082880081e-13	2	RAB20
SH3RF11	2.18731000275899e-17	0.436988372546114	0.496	0.247	4.84139196010674e-13	2	SH3RF1
LINC027981	2.72811108157189e-17	0.460578582012965	0.489	0.243	6.03840106795121e-13	2	LINC02798
CPM1	2.88950361253798e-17	0.263452432624327	0.71	0.378	6.39562729599156e-13	2	CPM
MTHFD1L1	2.96887033613493e-17	0.663070969951915	0.588	0.351	6.57129760200105e-13	2	MTHFD1L
GCA	2.98256730599942e-17	0.421650749927277	0.515	0.266	6.60161447509911e-13	2	GCA
MSR11	4.44426931098082e-17	0.473614699497267	0.71	0.391	9.83694569292494e-13	2	MSR1
BLVRB	4.55448e-17	0.342049108521372	0.431	0.199	1.00808946493837e-12	2	BLVRB
RRBP1	5.26659994206761e-17	0.393299492104974	0.5	0.258	1.16570923117725e-12	2	RRBP1
DNAJC3	6.19545e-17	0.618066106569235	0.634	0.411	1.37130016072746e-12	2	DNAJC3
RAB1A	6.42051214534786e-17	0.440508186794962	0.889	0.691	1.4211161582513e-12	2	RAB1A
ATP2A2	6.77806199344053e-17	0.506305739773182	0.698	0.478	1.50025624162813e-12	2	ATP2A2
ZNF117	6.86650445739461e-17	0.282774674529076	0.385	0.165	1.51983209659972e-12	2	ZNF117
CHKA1	7.48919042363152e-17	0.306909821599692	0.615	0.319	1.6576574083666e-12	2	CHKA
LIMK2	7.49328525585638e-17	0.492932653134615	0.477	0.248	1.65856375853125e-12	2	LIMK2
SUSD61	1.02647596131958e-16	0.417344	0.87	0.652	2.27200189278475e-12	2	SUSD6
LDLR	1.41484903721668e-16	0.410764	0.324	0.132	3.13162685897539e-12	2	LDLR
ENOX2	1.45993002717042e-16	0.480187687073982	0.573	0.321	3.23140912213901e-12	2	ENOX2
P4HA1	1.53914311509478e-16	0.406529100632356	0.714	0.447	3.40673937095079e-12	2	P4HA1
MAML21	1.67471458584319e-16	0.435655722633526	0.985	0.871	3.70681326430532e-12	2	MAML2
FAM13A1	1.88972341406578e-16	0.508710084256461	0.748	0.491	4.18271380469321e-12	2	FAM13A
CEP1701	1.9263998634977e-16	0.408419332551473	0.817	0.541	4.2638934578658e-12	2	CEP170
SNX9	2.07442727615595e-16	0.388265544178702	0.817	0.525	4.59153733304358e-12	2	SNX9
NECTIN2	2.32658044592437e-16	0.293859332807521	0.305	0.118	5.14965315900899e-12	2	NECTIN2
LDLRAD41	2.63082098774388e-16	0.468158072617463	0.969	0.816	5.82305917427231e-12	2	LDLRAD4
FNBP1L1	2.64138524581726e-16	0.407781993709523	0.42	0.196	5.84644210309193e-12	2	FNBP1L
SLC39A12	2.7974023056289e-16	0.260604078673391	0.252	0.084	6.19177e-12	2	SLC39A12
UNC13B	2.84026220397721e-16	0.345618627650476	0.443	0.209	6.28663636228316e-12	2	UNC13B
ABL2	2.97841441209689e-16	0.433720436813724	0.649	0.403	6.59242245973525e-12	2	ABL2
SLC36A1	3.1723640708458e-16	0.387173389308132	0.481	0.242	7.0217106344101e-12	2	SLC36A1
SNX8	3.6114344611831e-16	0.366135939964405	0.458	0.224	7.99354903638268e-12	2	SNX8
ATP8B41	4.55267129945103e-16	0.432740186237329	0.805	0.568	1.00768826542049e-11	2	ATP8B4
SLC38A7	4.86902709936232e-16	0.280308	0.317	0.127	1.07771045817286e-11	2	SLC38A7
LNCAROD1	5.26944891354128e-16	1.07575	0.477	0.287	1.16633982252323e-11	2	LNCAROD
SNX2	5.62504419589077e-16	0.421078992323054	0.679	0.433	1.24504728231846e-11	2	SNX2
ENG	5.62728991407207e-16	0.337493786785616	0.37	0.165	1.24554434958071e-11	2	ENG
RHOBTB31	5.99781669437639e-16	0.355971	0.481	0.244	1.32755674713327e-11	2	RHOBTB3
ARHGEF111	6.26748062372415e-16	0.354481934589029	0.561	0.299	1.3872441612551e-11	2	ARHGEF11
CARM1	8.1482078855002e-16	0.294236515817258	0.344	0.145	1.80352433337661e-11	2	CARM1
SEC24D	1.03213110447818e-15	0.422334	0.557	0.316	2.28452e-11	2	SEC24D
ESF1	1.14048736008841e-15	0.317823892246267	0.424	0.201	2.52435472281968e-11	2	ESF1
ARHGAP61	1.24501229702611e-15	0.483747390049761	0.607	0.336	2.7557102182376e-11	2	ARHGAP6
MAFG	1.30602941279616e-15	0.273520665629434	0.355	0.152	2.89076550228302e-11	2	MAFG
EAF21	1.39723535373937e-15	0.360665497667639	0.515	0.272	3.09264073196672e-11	2	EAF2
SPTLC21	1.64105737015821e-15	0.455190308637647	0.828	0.627	3.63231638310819e-11	2	SPTLC2
MGAT5	1.69722458254281e-15	0.519931805175903	0.958	0.786	3.75663689100025e-11	2	MGAT5
SCFD2	1.99111624624701e-15	0.562550857576799	0.679	0.449	4.40713669944314e-11	2	SCFD2
KLHL2	2.20864513066259e-15	0.369126451520217	0.668	0.406	4.88861513220858e-11	2	KLHL2
PDIA5	2.26616655681304e-15	0.260691	0.256	0.091	5.01593305684997e-11	2	PDIA5
L3MBTL41	2.32573501158398e-15	0.450109397352757	0.622	0.361	5.14778187463999e-11	2	L3MBTL4
SDCCAG81	2.58885713718655e-15	0.427604379496679	0.878	0.657	5.73017638744872e-11	2	SDCCAG8
RTN11	2.83912266947772e-15	0.478607194994658	0.622	0.385	6.28411411662198e-11	2	RTN1
SYK1	2.84527982060323e-15	0.382904369582414	0.813	0.535	6.29774235492319e-11	2	SYK
PPARG	2.84850684656458e-15	0.494330130923644	0.435	0.214	6.30488505418605e-11	2	PPARG
TEC	3.06186456525494e-15	0.346810474229768	0.477	0.247	6.77713102873529e-11	2	TEC
FKBP15	3.0914915757523e-15	0.404331944139756	0.576	0.338	6.84270745377014e-11	2	FKBP15
ZC3H12C1	3.66304736344751e-15	0.299700355865344	0.397	0.18	8.10778903425471e-11	2	ZC3H12C
SEPTIN11	3.94838857065642e-15	0.485431153315088	0.599	0.376	8.73936326229092e-11	2	SEPTIN11
CSF1R1	4.02444429319355e-15	0.418975513687742	0.71	0.453	8.90770499855461e-11	2	CSF1R
HNMT1	4.17154412321294e-15	0.316289599811018	0.531	0.273	9.23329576231953e-11	2	HNMT
CDC42BPB	4.17266298862429e-15	0.343474088768565	0.462	0.236	9.23577e-11	2	CDC42BPB
FNIP2	4.72441053209636e-15	0.433071223750059	0.748	0.467	1.04570102717421e-10	2	FNIP2
ABLIM3	4.93255418083266e-15	0.368351255382161	0.279	0.109	1.0917715423855e-10	2	ABLIM3
FTCDNL1	5.05121538246488e-15	0.324819248838969	0.317	0.13	1.11803601275478e-10	2	FTCDNL1
MGST21	5.37940137025586e-15	0.357352256432905	0.397	0.186	1.19067669929243e-10	2	MGST2
MIR99AHG1	6.17279938483048e-15	0.568636759631918	0.66	0.432	1.36628741583838e-10	2	MIR99AHG
TTC23	6.3253738997786e-15	0.279610812548047	0.26	0.097	1.40005825897699e-10	2	TTC23
EVI51	6.41694468281433e-15	0.404006281065384	0.76	0.481	1.42032653609412e-10	2	EVI5
HSPA5	6.43839767559592e-15	0.461457291646778	0.427	0.218	1.4250749415164e-10	2	HSPA5
FER1	7.16250175223452e-15	0.358374719297026	0.863	0.617	1.58534813783959e-10	2	FER
RCN3	7.81948517652575e-15	0.294168320936979	0.313	0.131	1.73076484897221e-10	2	RCN3
DIP2B1	8.01507427344563e-15	0.460390142700316	0.889	0.732	1.77405653968446e-10	2	DIP2B
IL17RA	8.24739540391615e-15	0.382842015697703	0.656	0.411	1.8254784987028e-10	2	IL17RA
RNF145	9.14403923804126e-15	0.391291256808107	0.79	0.574	2.02394164494805e-10	2	RNF145
ELMO11	9.21301469070588e-15	0.357673356372206	0.985	0.937	2.03920867164084e-10	2	ELMO1
SLC8A11	1.00608103548772e-14	0.486467	0.889	0.702	2.22685976394852e-10	2	SLC8A1
ATRN1	1.01002187625846e-14	0.427084434937578	0.733	0.495	2.23558242091047e-10	2	ATRN
EXOC6B	1.05568957607236e-14	0.439247	0.84	0.618	2.33666330767856e-10	2	EXOC6B
PLSCR1	1.20157935172518e-14	0.360232298822764	0.653	0.39	2.65957573710852e-10	2	PLSCR1
LPAR61	1.21039211162969e-14	0.497804373730711	0.687	0.437	2.67908189988116e-10	2	LPAR6
LOXL3	1.44673083812242e-14	0.325262520642047	0.347	0.155	3.20219403710017e-10	2	LOXL3
DOCK71	1.6222100610338e-14	0.332157581560132	0.645	0.378	3.59059974909222e-10	2	DOCK7
SLC25A13	1.66759547996391e-14	0.385406419561891	0.737	0.484	3.69105583535212e-10	2	SLC25A13
RNF135	1.73202761845996e-14	0.275907740032511	0.397	0.184	3.83366993069927e-10	2	RNF135
ZDHHC141	1.9281494649019e-14	0.383644525515432	0.748	0.508	4.26776602561386e-10	2	ZDHHC14
ARHGAP51	2.14679136891004e-14	0.374677	0.718	0.463	4.75170801594549e-10	2	ARHGAP5
PDGFC1	2.20117906842429e-14	0.331372652109995	0.615	0.342	4.87208975005033e-10	2	PDGFC
LARGE1	2.47568338665436e-14	0.450579101098039	0.538	0.308	5.47967760802076e-10	2	LARGE1
ICA1	3.03345701219272e-14	0.320913083436206	0.366	0.17	6.71425375078736e-10	2	ICA1
IL12RB2	3.14728998973575e-14	0.427479458827856	0.576	0.332	6.9662116632811e-10	2	IL12RB2
TMEM165	3.39803004487897e-14	0.385301	0.786	0.551	7.52119970133512e-10	2	TMEM165
PLEKHM2	3.48736704056135e-14	0.324893750005982	0.477	0.259	7.7189382075785e-10	2	PLEKHM2
TNRC181	3.66286237531136e-14	0.356619923909114	0.782	0.54	8.10737958151417e-10	2	TNRC18
DIP2C1	3.83062625215768e-14	0.357403422181882	0.702	0.434	8.4787081465258e-10	2	DIP2C
ATG71	3.85308544714535e-14	0.328045363367687	0.966	0.791	8.52841932871151e-10	2	ATG7
MITF1	4.41762271614527e-14	0.313811458537682	0.588	0.318	9.77796611991595e-10	2	MITF
CLPB	4.70142638416182e-14	0.264171163550222	0.37	0.17	1.04061371587038e-09	2	CLPB
PLA2G4A1	4.73006864353408e-14	0.353932656816197	0.405	0.201	1.04695339355983e-09	2	PLA2G4A
ZNF438	4.79366173679837e-14	0.478544502759053	0.687	0.443	1.06102908882295e-09	2	ZNF438
GRB2	5.89662755121364e-14	0.378933393076813	0.897	0.694	1.30515954218563e-09	2	GRB2
PPP3R1	6.96774418413142e-14	0.460950975762594	0.847	0.658	1.54224049771565e-09	2	PPP3R1
COMMD10	7.43226727138937e-14	0.430199793503929	0.897	0.65	1.64505803784932e-09	2	COMMD10
LARP4	7.53169826597495e-14	0.402834540452933	0.588	0.369	1.6670660941909e-09	2	LARP4
WDR36	8.75709515702909e-14	0.370006911848394	0.511	0.29	1.93829544205682e-09	2	WDR36
FARP1	9.90718562096638e-14	0.442454298497582	0.469	0.261	2.1928564653447e-09	2	FARP1
CAMSAP21	1.00961231091337e-13	0.335667305733396	0.515	0.289	2.23467588897564e-09	2	CAMSAP2
AKR1A1	1.15847755020122e-13	0.296797721166644	0.366	0.177	2.56417420961538e-09	2	AKR1A1
SIRPA1	1.37253540693985e-13	0.312097893986093	0.538	0.303	3.03796986972066e-09	2	SIRPA
CLCN51	1.42622005019688e-13	0.268625998829916	0.447	0.221	3.15679545910578e-09	2	CLCN5
CPED11	1.63014889674321e-13	0.367820727400232	0.542	0.302	3.60817156805142e-09	2	CPED1
TET3	1.8805401778617e-13	0.381842449893033	0.748	0.517	4.16238762967909e-09	2	TET3
RASSF41	2.29233604749049e-13	0.329531051549984	0.45	0.237	5.07385660751545e-09	2	RASSF4
IFNGR2	2.30919265786841e-13	0.338685	0.653	0.406	5.11116702892593e-09	2	IFNGR2
SNCA1	2.33950939638797e-13	0.345474842327713	0.515	0.276	5.17827009796514e-09	2	SNCA
NDUFAF2	2.60653308380082e-13	0.423153467356264	0.538	0.314	5.76930032768474e-09	2	NDUFAF2
XYLB	2.60692647494671e-13	0.274752713068264	0.26	0.103	5.77017105964705e-09	2	XYLB
CCDC170	2.7276721694086e-13	0.33861	0.286	0.119	6.03742957976899e-09	2	CCDC170
SHMT1	2.85196740475601e-13	0.287372062795316	0.424	0.212	6.31254465368696e-09	2	SHMT1
PALD11	2.86180632679369e-13	0.322431818120476	0.55	0.318	6.33432212372515e-09	2	PALD1
CTTNBP2NL1	2.90813137401073e-13	0.346313	0.431	0.222	6.43685798323535e-09	2	CTTNBP2NL
RPS6KC1	3.87306401818899e-13	0.405891571150372	0.767	0.553	8.5726398978595e-09	2	RPS6KC1
C1orf1621	4.01984614418796e-13	0.295409290512471	0.439	0.227	8.89752745554562e-09	2	C1orf162
BNC21	4.35249080167389e-13	0.263072201311723	0.683	0.4	9.63380314042498e-09	2	BNC2
CAB39	4.56379900721049e-13	0.391293665829088	0.897	0.735	1.01015127225597e-08	2	CAB39
TNS1	4.61846936912937e-13	0.262958972771065	0.347	0.156	1.02225201016309e-08	2	TNS1
ALPK11	4.73770985171449e-13	0.399727401817537	0.519	0.297	1.04864469857849e-08	2	ALPK1
ATF61	4.92149595909631e-13	0.382213063067515	0.851	0.661	1.08932391558638e-08	2	ATF6
VMP1	5.39079423204394e-13	0.301456165057484	0.916	0.68	1.19319839532061e-08	2	VMP1
FAR21	5.81797086770031e-13	0.574628	0.569	0.355	1.28774967185679e-08	2	FAR2
RNF1301	8.24465781515376e-13	0.375274164430167	0.912	0.681	1.82487256080613e-08	2	RNF130
FKBP51	9.14270686765999e-13	0.436342	0.977	0.968	2.02364673808786e-08	2	FKBP5
GASK1B	9.68188723697628e-13	0.330066430511766	0.351	0.164	2.14298892103233e-08	2	GASK1B
SNX13	1.05154975190824e-12	0.380009099822115	0.802	0.601	2.3275002208737e-08	2	SNX13
SHTN11	1.07189016563645e-12	0.302784537666017	0.664	0.426	2.37252169261972e-08	2	SHTN1
DDX10	1.08382660756773e-12	0.355339235817122	0.618	0.391	2.39894181319041e-08	2	DDX10
CERS61	1.10523863681457e-12	0.384074378381957	0.74	0.517	2.44633519872537e-08	2	CERS6
SBF2	1.13810055708227e-12	0.352608773866427	0.958	0.763	2.51907177304591e-08	2	SBF2
CLIC2	1.15144e-12	0.303403086678307	0.302	0.134	2.54860782596718e-08	2	CLIC2
DNAJB11	1.23915730793395e-12	0.281380759724661	0.309	0.14	2.74275078538102e-08	2	DNAJB11
CNTLN1	1.46823603676659e-12	0.326034671410552	0.557	0.323	3.24979364377916e-08	2	CNTLN
SCARB2	1.48418791136973e-12	0.357007221384531	0.576	0.353	3.28510152302575e-08	2	SCARB2
CALR	1.53339008273651e-12	0.348911964174169	0.393	0.203	3.39400560912898e-08	2	CALR
TGFBR11	1.93373967545508e-12	0.455301263723251	0.691	0.476	4.28013939765226e-08	2	TGFBR1
MFSD11	2.26387667272653e-12	0.295031027117922	0.63	0.379	5.0108646274129e-08	2	MFSD1
HRH11	2.53968702851176e-12	0.305715738503157	0.408	0.207	5.62134326890793e-08	2	HRH1
FNDC3B	2.55186152481215e-12	0.431488158284439	0.954	0.817	5.6482902990192e-08	2	FNDC3B
NLK	2.59870795676446e-12	0.401214543697893	0.779	0.57	5.75198019150245e-08	2	NLK
ACACA	2.72370255413772e-12	0.382269888637234	0.588	0.384	6.02864323332844e-08	2	ACACA
ABL1	2.89237452504416e-12	0.401036638220281	0.679	0.451	6.40198177373274e-08	2	ABL1
LRP5L	3.15977103016486e-12	0.318824027496643	0.374	0.192	6.99383719816689e-08	2	LRP5L
UACA1	3.70806615998751e-12	0.269053	0.405	0.203	8.20743363851635e-08	2	UACA
AP1S2	4.02926484603129e-12	0.300208349329296	0.496	0.284	8.91837481020566e-08	2	AP1S2
CCDC88A1	4.24704955567168e-12	0.301122025763184	0.779	0.536	9.40041948652371e-08	2	CCDC88A
KCNQ11	4.34085504814131e-12	0.3587	0.634	0.405	9.60804856355597e-08	2	KCNQ1
HEATR3	4.63492600402141e-12	0.260285	0.489	0.271	1.0258945217301e-07	2	HEATR3
NAALADL21	4.85024586381545e-12	0.391987072181468	0.447	0.244	1.07355341949691e-07	2	NAALADL2
SH3PXD2A	5.77623206974703e-12	0.386407	0.477	0.281	1.27851120631781e-07	2	SH3PXD2A
TMEM39A	7.57631240657832e-12	0.276062860191887	0.443	0.243	1.67694098807205e-07	2	TMEM39A
CTSC	7.87555484923196e-12	0.438161850276157	0.672	0.461	1.74318e-07	2	CTSC
PTPN2	8.35955649385536e-12	0.416549	0.733	0.554	1.85030423434995e-07	2	PTPN2
RAB10	9.97352287774891e-12	0.292492247461109	0.866	0.713	2.20753955376094e-07	2	RAB10
DTNA1	1.13039946543812e-11	0.419477081290529	0.603	0.406	2.50202617680073e-07	2	DTNA
CHSY31	1.19049947215965e-11	0.578194226205953	0.511	0.328	2.63505153167817e-07	2	CHSY3
CNRIP1	1.22158252893278e-11	0.290149565249029	0.34	0.167	2.70385076953982e-07	2	CNRIP1
FGFR1	1.30142440875182e-11	0.287579596659846	0.34	0.165	2.88057278633127e-07	2	FGFR1
CD141	1.32893076226238e-11	0.422604004745375	0.37	0.191	2.94145534919156e-07	2	CD14
KLF7	1.33403e-11	0.380285	0.607	0.373	2.95273702052861e-07	2	KLF7
SND1	1.36453990827489e-11	0.407219638761211	0.927	0.776	3.02027263297564e-07	2	SND1
DNAJC5	1.39051132359124e-11	0.381635292895962	0.729	0.541	3.07775776363685e-07	2	DNAJC5
MPPED2	1.39172927391111e-11	0.487554083975545	0.366	0.183	3.08045357487486e-07	2	MPPED2
STAT3	1.42680932830846e-11	0.380739281825112	0.798	0.613	3.15809976727795e-07	2	STAT3
STON2	1.50955030275681e-11	0.301294102939066	0.328	0.159	3.34123864012191e-07	2	STON2
LINC004721	1.5176886117007e-11	0.278474596880253	0.317	0.149	3.35925197313832e-07	2	LINC00472
ANK21	1.74309711234608e-11	0.566537879723091	0.634	0.476	3.85817114846682e-07	2	ANK2
FAR1	1.88586385939471e-11	0.344259074872913	0.744	0.526	4.17417106638425e-07	2	FAR1
SESTD1	1.95523188675382e-11	0.262051681419108	0.645	0.405	4.32771025814089e-07	2	SESTD1
SEC63	1.97113519938705e-11	0.407281409030941	0.607	0.421	4.3629106503233e-07	2	SEC63
CHSY1	2.02906779933874e-11	0.436384071683047	0.664	0.48	4.49113866705636e-07	2	CHSY1
FAM110B1	2.13186820098652e-11	0.259482192119399	0.397	0.207	4.71867707606356e-07	2	FAM110B
SEL1L	2.2402221766432e-11	0.37733	0.584	0.393	4.95850776578205e-07	2	SEL1L
PDXK	2.28806038048836e-11	0.323726270913585	0.55	0.342	5.06439284617293e-07	2	PDXK
EIF2B3	2.44518436046128e-11	0.291548587885545	0.447	0.245	5.41217106344499e-07	2	EIF2B3
SLC2A131	2.5559513959721e-11	0.299947963849386	0.691	0.45	5.65734281984464e-07	2	SLC2A13
EPN2	2.77624186420923e-11	0.295542134280464	0.454	0.256	6.14493374224071e-07	2	EPN2
PTPN12	2.94668962900462e-11	0.323672869409252	0.752	0.542	6.52220282483882e-07	2	PTPN12
SNX3	3.05194271581398e-11	0.354442422770198	0.508	0.318	6.75517000718267e-07	2	SNX3
WDR43	3.81616668064091e-11	0.273090753959949	0.496	0.288	8.44670333093059e-07	2	WDR43
LRRC69	4.17011356742085e-11	0.253579495581713	0.321	0.153	9.2301293701293e-07	2	LRRC69
CALU	4.27087692139925e-11	0.336744351021023	0.416	0.239	9.45315897782511e-07	2	CALU
RCAN1	4.60847870849062e-11	0.309777654905785	0.355	0.178	1.02004067733731e-06	2	RCAN1
UBTD2	4.92393065212806e-11	0.274253511517371	0.324	0.158	1.08986281054202e-06	2	UBTD2
SERPINB6	5.07024783008975e-11	0.31196	0.557	0.354	1.12224865471206e-06	2	SERPINB6
CTBP21	5.43341837144505e-11	0.350658225116932	0.74	0.511	1.20263282233565e-06	2	CTBP2
OLA1	5.51987847683298e-11	0.392289685360626	0.584	0.388	1.22176990206221e-06	2	OLA1
SLC39A11	5.72947217578555e-11	0.457858730412127	0.763	0.606	1.26816137138837e-06	2	SLC39A11
CHD91	5.9907830115345e-11	0.340453259065742	0.882	0.756	1.32599991177305e-06	2	CHD9
RB1	6.47606730496576e-11	0.340842844178694	0.874	0.709	1.43341273728112e-06	2	RB1
SAMD4A1	6.5510174355471e-11	0.280166880779771	0.489	0.273	1.45e-06	2	SAMD4A
SRGAP2C1	6.72545811122797e-11	0.299171185344375	0.656	0.43	1.4886128983392e-06	2	SRGAP2C
JDP21	8.74612e-11	0.329568505836195	0.473	0.271	1.93586677168168e-06	2	JDP2
GNB41	8.84196468623963e-11	0.346144453205936	0.412	0.231	1.95708046365228e-06	2	GNB4
GSN1	9.29858303895565e-11	0.359538489675775	0.489	0.291	2.05814836984244e-06	2	GSN
ASAP1	9.90740820572694e-11	0.360359026103158	0.885	0.683	2.1929057322556e-06	2	ASAP1
SUFU	1.07372528931168e-10	0.296673436290143	0.55	0.342	2.37658355536247e-06	2	SUFU
EEA1	1.15974609344408e-10	0.274340239042879	0.645	0.418	2.56698200322914e-06	2	EEA1
PVT1	1.1700890923375e-10	0.279006204713163	0.683	0.447	2.58987519697983e-06	2	PVT1
PCGF3-AS1	1.19758311130421e-10	0.293241375059809	0.542	0.342	2.65073045856073e-06	2	PCGF3-AS1
FAM168A	1.22178787929643e-10	0.354422612314229	0.683	0.491	2.70430529203472e-06	2	FAM168A
VPS50	1.3520601510136e-10	0.260677	0.63	0.399	2.99264993825351e-06	2	VPS50
ACER3	1.48627114494253e-10	0.337185	0.653	0.437	3.2897125522158e-06	2	ACER3
SLC12A7	1.57328417449283e-10	0.283860054053843	0.344	0.181	3.48230719182242e-06	2	SLC12A7
SH3GL1	1.72714417283934e-10	0.290701	0.447	0.259	3.82286091216259e-06	2	SH3GL1
LHFPL21	1.74421344332257e-10	0.383014815742489	0.618	0.433	3.86064203545018e-06	2	LHFPL2
EEF2K	1.81322927096118e-10	0.296005208321752	0.481	0.288	4.01340166834548e-06	2	EEF2K
AGAP11	1.86339490779857e-10	0.328091	0.641	0.43	4.12443828892136e-06	2	AGAP1
APBA11	2.13086695482961e-10	0.392894	0.42	0.242	4.71646091781985e-06	2	APBA1
GCNT21	2.2013105199135e-10	0.298406097155443	0.344	0.178	4.87238070477653e-06	2	GCNT2
ZMYM4	2.38069708857774e-10	0.317450666575406	0.721	0.521	5.26943493585797e-06	2	ZMYM4
TNFRSF1A	2.65328765712157e-10	0.331453384919854	0.576	0.39	5.87278690027288e-06	2	TNFRSF1A
PUM3	3.86603633570817e-10	0.358806512935145	0.504	0.317	8.55708482545647e-06	2	PUM3
PDLIM5	3.8725260177797e-10	0.325334234982167	0.588	0.375	8.5714490877536e-06	2	PDLIM5
PDIA3	3.90113628457168e-10	0.374461203350097	0.515	0.328	8.63477505227095e-06	2	PDIA3
SPATS2L1	4.25475339774608e-10	0.342555254504824	0.63	0.435	9.41747117057117e-06	2	SPATS2L
DST1	4.2771786086929e-10	0.370009348021888	0.603	0.417	9.46710713248088e-06	2	DST
ZNF7101	4.57360017279967e-10	0.345056485634129	0.668	0.465	1.01232066224748e-05	2	ZNF710
APLP2	4.99883060890953e-10	0.275428277313745	0.649	0.427	1.10644116697604e-05	2	APLP2
PTPRJ	5.72168700032115e-10	0.319916385958585	0.943	0.88	1.26643820065108e-05	2	PTPRJ
RAB7A	5.81755898318366e-10	0.339066666307729	0.775	0.611	1.28765850533787e-05	2	RAB7A
TMEM50B	6.05548679494511e-10	0.281463948137017	0.42	0.246	1.34032144719315e-05	2	TMEM50B
LRRK11	6.18419192604897e-10	0.251356845369282	0.561	0.341	1.36880904091168e-05	2	LRRK1
CTIF	6.77472377808273e-10	0.276135898057151	0.504	0.311	1.49951736104083e-05	2	CTIF
TTC281	7.00889927832254e-10	0.350532887223981	0.55	0.352	1.55134976626391e-05	2	TTC28
PMM2	8.16692816290253e-10	0.256659232500329	0.416	0.236	1.80766787957685e-05	2	PMM2
PRKN1	8.41175780061589e-10	0.408437601143946	0.645	0.45	1.86185847158832e-05	2	PRKN
LIPA	9.24664275532715e-10	0.364094	0.42	0.253	2.04665190746411e-05	2	LIPA
GTDC11	9.61583734151627e-10	0.297117149299535	0.863	0.69	2.12836943717121e-05	2	GTDC1
HDAC91	1.01521564732471e-09	0.363251417423928	0.725	0.575	2.2470783137885e-05	2	HDAC9
TBC1D41	1.02536209429677e-09	0.303158032768119	0.515	0.322	2.26953645951647e-05	2	TBC1D4
ZCCHC2	1.15981451551055e-09	0.408047	0.649	0.47	2.56713344863105e-05	2	ZCCHC2
RREB1	1.4106761002683e-09	0.344812058253054	0.809	0.62	3.12239048033386e-05	2	RREB1
PIK3AP1	1.48405243991497e-09	0.273570387158997	0.71	0.494	3.2848016705078e-05	2	PIK3AP1
LPCAT21	1.48749088004674e-09	0.279804638031771	0.492	0.302	3.29241231389545e-05	2	LPCAT2
MAN1C1	1.76963229956434e-09	0.389582953457466	0.492	0.318	3.91690413185571e-05	2	MAN1C1
CYTH4	1.85061758993107e-09	0.335650479412763	0.504	0.327	4.09615697355342e-05	2	CYTH4
CTSZ	1.88724915706586e-09	0.27463	0.45	0.276	4.17723728424958e-05	2	CTSZ
PDK41	1.92474874524848e-09	0.486735075878059	0.397	0.23	4.26023887273298e-05	2	PDK4
NEDD4L1	2.13011593125893e-09	0.302087683031926	0.504	0.319	4.71479860224852e-05	2	NEDD4L
IBTK	2.31619882521498e-09	0.270153	0.588	0.391	5.12667447973084e-05	2	IBTK
USP32	2.37193878133007e-09	0.278182042999297	0.782	0.574	5.25004929859598e-05	2	USP32
IL4R	2.72358129211574e-09	0.291865890068907	0.557	0.361	6.02837483196898e-05	2	IL4R
BZW2	2.9337681924496e-09	0.254993277952849	0.275	0.138	6.49360251716794e-05	2	BZW2
GASK1B-AS11	3.02297812912036e-09	0.275089306132875	0.347	0.187	6.69105979099501e-05	2	GASK1B-AS1
ZFYVE16	3.02997540880136e-09	0.282463	0.611	0.407	6.70654756984093e-05	2	ZFYVE16
RNLS	3.20416902005442e-09	0.432972102813947	0.282	0.144	7.09210770898845e-05	2	RNLS
DTNBP1	3.80731699716548e-09	0.304248226367616	0.618	0.429	8.42711544152608e-05	2	DTNBP1
CLTA	3.95328014688377e-09	0.276111257223645	0.511	0.326	8.75019027711253e-05	2	CLTA
IFI44L1	4.20369796323439e-09	0.302351821554933	0.458	0.271	9.30447e-05	2	IFI44L
PMS1	4.22443434935608e-09	0.285523561916268	0.599	0.402	9.35036298886474e-05	2	PMS1
TMEM144	4.3363261018582e-09	0.288790860418468	0.351	0.194	9.59802419385293e-05	2	TMEM144
NPC21	4.4498663296002e-09	0.256146181616514	0.416	0.242	9.84933413393708e-05	2	NPC2
PIM1	4.50821243207749e-09	0.284289871351099	0.389	0.228	9.97847739716032e-05	2	PIM1
IKBKB	4.50856495802566e-09	0.277594466949542	0.664	0.48	9.97925767809401e-05	2	IKBKB
MSRA	4.70842108244439e-09	0.319158555782166	0.664	0.461	0.000104216192238824	2	MSRA
NSMCE2	4.85882884993786e-09	0.307373217469245	0.817	0.638	0.000107545317764525	2	NSMCE2
ARRDC3-AS1	4.93401187633309e-09	0.302815862943259	0.275	0.137	0.000109209418870757	2	ARRDC3-AS1
ITGAM	5.00781297187525e-09	0.269993943496781	0.439	0.264	0.000110842932319487	2	ITGAM
PELI11	5.08863148650396e-09	0.283928	0.733	0.521	0.000112631769322279	2	PELI1
FBXL5	5.50165281589355e-09	0.280560351022054	0.668	0.481	0.000121773583426988	2	FBXL5
NFE2L2	6.73557236616023e-09	0.268164645065736	0.725	0.551	0.00014908515875259	2	NFE2L2
NF11	6.91930393042679e-09	0.289056266247118	0.851	0.687	0.000153151873196067	2	NF1
PARP14	7.4751220714096e-09	0.313583346096119	0.752	0.588	0.00016545435192858	2	PARP14
BAZ2B1	7.76242729494389e-09	0.266814	0.844	0.659	0.000171813565746288	2	BAZ2B
LINC013741	9.36115982642113e-09	0.28001	0.469	0.284	0.000207199911598005	2	LINC01374
SGMS1	9.98438779266469e-09	0.291445630426348	0.893	0.785	0.00022099443940284	2	SGMS1
SH3BGRL	1.04368583838304e-08	0.369793229556068	0.786	0.621	0.000231009423467702	2	SH3BGRL
CMTM7	1.0523739476688e-08	0.278742815337423	0.737	0.535	0.000232932449577013	2	CMTM7
PXK	1.2301049455795e-08	0.288567817857689	0.511	0.34	0.000272271428654567	2	PXK
RUNX1	1.23267940929002e-08	0.398864357324831	0.954	0.93	0.000272841260452253	2	RUNX1
TBCA	1.24284929832668e-08	0.285519511671838	0.576	0.403	0.000275092263691626	2	TBCA
MGAT4A1	1.31688130732875e-08	0.317268560994601	0.901	0.756	0.000291478508564145	2	MGAT4A
MFHAS1	1.50038058728435e-08	0.344700151524244	0.504	0.337	0.000332094239189518	2	MFHAS1
GNG12-AS1	1.56574963861374e-08	0.292204583753319	0.26	0.128	0.000346563025010766	2	GNG12-AS1
UBE2E1	1.73792623593281e-08	0.306968096342559	0.744	0.533	0.000384672593061368	2	UBE2E1
VAV1	1.99065967490331e-08	0.293457759796469	0.656	0.461	0.000440612612443098	2	VAV1
PSTPIP2	1.99902986898946e-08	0.405664	0.45	0.291	0.000442465271202128	2	PSTPIP2
YWHAG	2.1183977544436e-08	0.306981324408944	0.504	0.332	0.000468886158968547	2	YWHAG
SUMF11	2.22296478413399e-08	0.329023941947259	0.782	0.593	0.000492031025320217	2	SUMF1
DPH6	2.61224815021346e-08	0.321270810777652	0.397	0.239	0.000578195005568248	2	DPH6
RBFOX21	2.6538238909938e-08	0.278288158628846	0.424	0.267	0.000587397380032568	2	RBFOX2
MAGT1	2.73128979761545e-08	0.280742338727151	0.427	0.271	0.000604543683804204	2	MAGT1
DIAPH21	2.79392301805591e-08	0.265782135991337	0.924	0.838	0.000618406920816495	2	DIAPH2
RERE1	3.24319740421078e-08	0.260803	0.958	0.876	0.000717849313448015	2	RERE
SWAP701	3.36559628852794e-08	0.271349566587807	0.489	0.309	0.000744941082502773	2	SWAP70
CTNNA1	3.55205898835242e-08	0.304306	0.63	0.463	0.000786212736481925	2	CTNNA1
ABCC51	3.60492558197063e-08	0.258490206145784	0.511	0.34	0.000797914228313379	2	ABCC5
ABHD3	3.7363568513139e-08	0.363892443054467	0.71	0.541	0.000827005225469819	2	ABHD3
ARHGAP121	3.74630671868926e-08	0.255455127283017	0.706	0.499	0.000829207529114681	2	ARHGAP12
TUBA1B	4.0920132488974e-08	0.279286669453989	0.462	0.295	0.000905726212510951	2	TUBA1B
ATXN10	4.41124042696481e-08	0.256911386676942	0.714	0.511	0.000976383956104391	2	ATXN10
TMCC11	4.76846394425216e-08	0.324570155435566	0.775	0.601	0.00105545180942077	2	TMCC1
BRI3	5.01481542475565e-08	0.254746824327514	0.469	0.297	0.00110997924611542	2	BRI3
CMSS1	5.84462973884792e-08	0.343400072143821	0.523	0.357	0.0012936503463966	2	CMSS1
DPH6-DT	6.26616674537329e-08	0.267844443309184	0.275	0.144	0.00138695334742093	2	DPH6-DT
CD200R1	6.46134090353227e-08	0.252762105462637	0.328	0.184	0.00143015319558783	2	CD200R1
HERPUD11	6.61488376004486e-08	0.348547	0.511	0.348	0.00146413837144833	2	HERPUD1
PLXND11	7.18795452735385e-08	0.269492174805592	0.656	0.478	0.0015909818550845	2	PLXND1
KCNMA11	7.75873867420607e-08	0.280872381992626	0.748	0.626	0.00171731921814877	2	KCNMA1
EIF4A1	8.01583911363778e-08	0.251934400902895	0.534	0.365	0.00177422582941259	2	EIF4A1
SNAP231	8.54716363177714e-08	0.261362850311605	0.508	0.343	0.00189182919825755	2	SNAP23
PRELID21	1.13840488384509e-07	0.299238743573534	0.321	0.18	0.00251974536990272	2	PRELID2
BCL2L1	1.2258778003187e-07	0.277458217754228	0.511	0.342	0.00271335792322542	2	BCL2L1
EPB41L21	1.29198089019536e-07	0.32631	0.664	0.535	0.0028596705023584	2	EPB41L2
DPYSL21	1.29803148464321e-07	0.292109901681314	0.462	0.301	0.00287306288810928	2	DPYSL2
NR6A11	1.75472916239383e-07	0.337780864432818	0.37	0.226	0.00388391752804251	2	NR6A1
ARMH3	1.81864651946825e-07	0.276902956862373	0.74	0.576	0.00402539220619103	2	ARMH3
LARP4B	1.84587675002409e-07	0.261870221473576	0.794	0.637	0.00408566359850332	2	LARP4B
ADGRG11	1.92432918361524e-07	0.254578480534091	0.305	0.17	0.00425931021501398	2	ADGRG1
DNMT3A	2.15894421969829e-07	0.275512174895136	0.569	0.393	0.0047786071358802	2	DNMT3A
AFF1	2.23710411462537e-07	0.264705683133574	0.901	0.811	0.00495160624731178	2	AFF1
DERA	2.57401496990117e-07	0.279035001308757	0.469	0.313	0.00569732473437924	2	DERA
EFR3A	2.69767672577566e-07	0.287476062940158	0.725	0.576	0.00597103766483184	2	EFR3A
RPS6KA21	2.81142105754886e-07	0.346073444587904	0.576	0.436	0.00622279936877865	2	RPS6KA2
TPK1	2.82423329916187e-07	0.293717602126939	0.637	0.466	0.00625115798436489	2	TPK1
PLAGL11	3.01120561752009e-07	0.289682429895099	0.378	0.237	0.00666500251381897	2	PLAGL1
HCLS11	3.27501925731423e-07	0.282635358262948	0.782	0.625	0.00724892762413931	2	HCLS1
CELF1	3.30851116935755e-07	0.257036163102498	0.908	0.772	0.007323058622256	2	CELF1
ARSB	3.32036164236285e-07	0.250880753901064	0.534	0.357	0.00734928845920593	2	ARSB
MEF2C-AS11	3.33317153835733e-07	0.316057593205266	0.416	0.273	0.00737764188300012	2	MEF2C-AS1
MLXIP	3.37344645465603e-07	0.291547520551185	0.534	0.39	0.00746678638273565	2	MLXIP
PDIA6	3.98824379441813e-07	0.262565244270588	0.397	0.257	0.00882757881456509	2	PDIA6
TTTY14	4.03261747011694e-07	0.374265639369251	0.263	0.145	0.00892579550835684	2	TTTY14
TBC1D5	5.04357924637021e-07	0.290409106636764	0.966	0.944	0.0111634583039158	2	TBC1D5
PAX8-AS1	5.31718423082925e-07	0.267310871080789	0.359	0.222	0.0117690555765175	2	PAX8-AS1
RHOQ1	6.14557581403938e-07	0.257335059103126	0.622	0.441	0.0136026175067948	2	RHOQ
XRN2	9.54361457563423e-07	0.257346719392636	0.645	0.493	0.0211238365017088	2	XRN2
CENPP1	1.36424739388257e-06	0.370008656471377	0.405	0.27	0.0301962518161967	2	CENPP
SEC31A	1.5807637996406e-06	0.276645535503253	0.607	0.466	0.0349886259412449	2	SEC31A
MAGI1	3.57176839752383e-06	0.481391487356264	0.347	0.232	0.0790575217107924	2	MAGI1
PPARD	3.65287647146283e-06	0.293829648029773	0.469	0.33	0.0808527678193584	2	PPARD
TPRG1	3.79578751469179e-06	0.515215950752452	0.37	0.253	0.0840159608501882	2	TPRG1
PHACTR11	4.50365259640491e-06	0.307714206029444	0.584	0.465	0.0996838465688264	2	PHACTR1
BNIP3L	4.84878998200256e-06	0.282043749226949	0.485	0.357	0.107323117461645	2	BNIP3L
XIST1	5.6071007102412e-06	0.440352337703216	0.584	0.509	0.124107567120479	2	XIST
RASGEF1B	6.36166452168492e-06	0.253372343540939	0.431	0.29	0.140809082522974	2	RASGEF1B
EPSTI11	1.23960119758345e-05	0.264987	0.58	0.422	0.274373	2	EPSTI1
SREBF2	1.25586403944017e-05	0.302314823062029	0.569	0.438	0.277972946489688	2	SREBF2
CPEB31	1.54793479516614e-05	0.257886	0.683	0.555	0.342619887562073	2	CPEB3
ENTPD11	2.52656362658357e-05	0.285138143621395	0.427	0.297	0.559229593108007	2	ENTPD1
GLUL	2.61040839461267e-05	0.253696329450857	0.401	0.278	0.577787794063568	2	GLUL
MACROD21	3.67724738119826e-05	0.423695987631801	0.458	0.364	0.813921935354422	2	MACROD2
KHDRBS21	4.7046954780912e-05	0.300995402645298	0.542	0.45	1	2	KHDRBS2
DTNB	0.000143689068117751	0.252947647378987	0.626	0.507	1	2	DTNB
DLEU11	0.00062276732429247	0.286706342586661	0.656	0.599	1	2	DLEU1
KCNQ31	0.000640800933917876	0.519357014869351	0.496	0.436	1	2	KCNQ3
APP	0.00156461357463232	0.295537	0.489	0.41	1	2	APP
SCN9A	6.39188512202282e-144	1.78574	0.808	0.138	1.41477985290853e-139	3	SCN9A
SELENOP1	1.42122576021425e-128	2.12151	0.987	0.316	3.14574109765823e-124	3	SELENOP
PDGFC2	1.04806228720179e-115	2.05551	0.944	0.306	2.31978106649244e-111	3	PDGFC
COLEC121	4.0689542091319e-107	1.89423	0.974	0.333	9.00622324649256e-103	3	COLEC12
MRC12	1.13291417017674e-98	1.87075	1	0.415	2.5075922242692e-94	3	MRC1
SLC38A61	4.13666559594173e-98	1.41107	0.919	0.315	9.15609563005742e-94	3	SLC38A6
SIGLEC11	4.82206827027878e-97	1.17088	0.936	0.277	1.0673165909435e-92	3	SIGLEC1
MAN1A11	4.60385182554307e-88	1.85885	0.966	0.616	1.0190165630657e-83	3	MAN1A1
WLS2	1.49442776791965e-85	1.17783	0.876	0.27	3.30776642151334e-81	3	WLS
LGMN2	4.53875546761136e-84	1.57565	0.799	0.236	1.0046081352011e-79	3	LGMN
EDA2	8.2588238590499e-81	1.47504	0.944	0.347	1.82800807296211e-76	3	EDA
CSGALNACT11	1.28555254237572e-80	1.58675	1	0.563	2.84544199729443e-76	3	CSGALNACT1
CPM2	2.25319752872287e-78	1.67347	0.902	0.359	4.98722741007521e-74	3	CPM
LILRB51	6.93726307786527e-78	0.901504856635475	0.731	0.187	1.5354938096547e-73	3	LILRB5
EYA22	1.81030141559907e-77	1.28245	0.786	0.229	4.00692115328698e-73	3	EYA2
MS4A4A2	8.7663928791735e-77	1.27848	0.949	0.393	1.94035339987626e-72	3	MS4A4A
ATG72	3.90176745166885e-76	1.28288	1	0.789	8.63617207752384e-72	3	ATG7
NRP11	6.38997841371175e-76	1.35213	0.893	0.322	1.41435782209096e-71	3	NRP1
HRH12	7.21238222937143e-73	1.24378	0.684	0.176	1.59638868264907e-68	3	HRH1
RGL12	3.78355386267948e-72	1.47548	0.974	0.459	8.37451811965477e-68	3	RGL1
ABCA11	6.34825448377384e-72	1.35109	0.889	0.339	1.4051226474385e-67	3	ABCA1
FRMD4B2	1.19896898535515e-71	1.32236	0.996	0.535	2.65379795218509e-67	3	FRMD4B
PEAK12	8.39549878235699e-71	1.34258	0.974	0.602	1.8582597004869e-66	3	PEAK1
DNAAF92	1.3632191044181e-70	1.15425	0.983	0.65	3.01734916571902e-66	3	DNAAF9
STARD132	6.7007418455839e-70	1.36362	0.996	0.476	1.48314220010154e-65	3	STARD13
OSBPL1A1	2.88102099170919e-67	0.998022491378958	0.85	0.319	6.37685186304913e-63	3	OSBPL1A
DAB21	1.14175719297721e-65	0.872669103266188	0.735	0.217	2.52716537093575e-61	3	DAB2
MAMDC21	1.11786369328908e-64	0.878098156909781	0.53	0.111	2.47427949872605e-60	3	MAMDC2
SLC18B11	1.41876152920019e-64	1.01583	0.671	0.196	3.1402867687317e-60	3	SLC18B1
STON21	3.82208283362824e-63	0.807364943870184	0.568	0.132	8.45979814395275e-59	3	STON2
FCHO22	5.28002864160161e-63	1.22051	0.957	0.501	1.1686815395321e-58	3	FCHO2
MS4A4E2	3.96291755780448e-62	1.12917	0.735	0.245	8.77152172244444e-58	3	MS4A4E
MAF2	7.67862039144082e-62	1.07826	0.949	0.537	1.69958583744151e-57	3	MAF
RNASE12	9.49702232259711e-62	0.991045	0.714	0.218	2.10207092088364e-57	3	RNASE1
ARHGAP242	1.74808175917076e-61	1.2534	0.991	0.704	3.86920416574855e-57	3	ARHGAP24
MITF2	1.85843366564178e-61	1.1517	0.791	0.297	4.11345707553151e-57	3	MITF
SLC9A92	1.87390383561008e-61	1.16225	1	0.808	4.14769874973935e-57	3	SLC9A9
LINC013742	5.75614261608316e-61	1.53299	0.718	0.256	1.27406460664385e-56	3	LINC01374
F13A11	7.55879611073649e-61	1.2409	0.996	0.437	1.67306393115042e-56	3	F13A1
CD163L11	1.10041878494072e-59	1.27507	0.808	0.286	2.43566693858778e-55	3	CD163L1
MS4A6A2	4.57952836256352e-59	1.07165	0.919	0.426	1.01363280776981e-54	3	MS4A6A
ITSN12	8.23313528405293e-59	1.07485	0.97	0.492	1.82232216377227e-54	3	ITSN1
ABCC52	5.03669158399941e-57	0.957555952962411	0.778	0.309	1.11482131520243e-52	3	ABCC5
HNMT2	9.41437262266347e-57	0.861802	0.739	0.251	2.08377723630033e-52	3	HNMT
SNX291	1.33357389592528e-56	1.0442	0.97	0.668	2.95173246124102e-52	3	SNX29
DAPK1	8.61206254583028e-56	1.06383	0.885	0.432	1.90619392389407e-51	3	DAPK1
CD200R11	9.26989119203114e-56	0.777848	0.581	0.155	2.05179771644417e-51	3	CD200R1
RNF1502	1.89707600103775e-55	1.14143	0.761	0.289	4.19898802069695e-51	3	RNF150
MYO5A1	1.91404387312417e-55	0.994461443453206	0.987	0.763	4.23654470877304e-51	3	MYO5A
LYVE12	2.68483192646967e-55	1.0028	0.902	0.347	5.94260698604796e-51	3	LYVE1
DISC12	4.47456146868719e-55	0.975903101655482	1	0.806	9.90399435479224e-51	3	DISC1
CTDSPL	9.9167284258909e-55	0.930291657001159	0.62	0.191	2.19496866978669e-50	3	CTDSPL
TBC1D122	1.4779977978301e-54	0.819590832863807	0.803	0.308	3.27140032571714e-50	3	TBC1D12
CPED12	1.38295370907844e-53	0.925717118380997	0.765	0.278	3.06102973967422e-49	3	CPED1
FCGR2B1	2.02381574804994e-53	0.723675845321942	0.628	0.192	4.47951377673374e-49	3	FCGR2B
TNFAIP2	2.09660874240315e-53	0.818986863511708	0.611	0.182	4.64063379043513e-49	3	TNFAIP2
NPL2	3.47809676868142e-53	1.03209	0.825	0.378	7.69841938779945e-49	3	NPL
HDAC92	8.8056431409159e-53	1.42585	0.893	0.557	1.94904105281033e-48	3	HDAC9
SPRED12	1.54671392169758e-52	1.03379	0.923	0.456	3.42349659428543e-48	3	SPRED1
MS4A72	2.13414030246837e-52	0.954382146513497	0.897	0.392	4.72370614548349e-48	3	MS4A7
LPAR1	5.35657542079484e-52	0.834843	0.568	0.156	1.18562440363873e-47	3	LPAR1
ZFHX32	5.3710105567634e-52	0.970543127185656	0.962	0.608	1.18881947663401e-47	3	ZFHX3
ARHGAP8	1.67719196851039e-51	0.724701828164864	0.333	0.052	3.7122967031009e-47	3	ARHGAP8
DIP2C2	2.52805858618914e-51	1.02142	0.855	0.419	5.59560487467104e-47	3	DIP2C
ADAP22	8.47333221657088e-51	0.847405196383259	0.829	0.337	1.8754873528158e-46	3	ADAP2
TNS11	1.33205757955906e-50	0.741822049223547	0.526	0.137	2.94837624659602e-46	3	TNS1
SLC2A92	2.38764568368441e-50	0.860270371616477	0.803	0.323	5.28481495626708e-46	3	SLC2A9
ELMO12	3.13228536699413e-50	0.821027955011258	1	0.936	6.93300043130481e-46	3	ELMO1
GAS2L3	5.59367044594227e-49	0.661091396849196	0.496	0.122	1.23810301650486e-44	3	GAS2L3
CABLES11	1.22564880851548e-48	0.703092452099187	0.62	0.192	2.71285107276816e-44	3	CABLES1
MPPED21	1.50111708700188e-48	1.27999	0.551	0.163	3.32257256036997e-44	3	MPPED2
WWP1	1.50598362829044e-48	1.10084	0.91	0.571	3.33334416285806e-44	3	WWP1
FAM13A2	6.63444911887234e-48	1.03871	0.902	0.476	1.4684689679712e-43	3	FAM13A
SLCO2B12	1.18648962401763e-47	0.935835	0.991	0.556	2.62617613380062e-43	3	SLCO2B1
EPS82	1.62335468049804e-47	1.04658	0.846	0.394	3.59313324981437e-43	3	EPS8
AP2A21	9.65846552486681e-47	0.937140430315043	0.897	0.537	2.13780475927402e-42	3	AP2A2
ADGRG62	2.68368033856805e-46	0.803310010527126	0.65	0.222	5.94005806138651e-42	3	ADGRG6
FGD6	5.09140639398145e-46	0.659152213659815	0.564	0.171	1.12693189124385e-41	3	FGD6
STX71	5.38763947578399e-46	0.838967380392311	0.923	0.553	1.19250012157003e-41	3	STX7
CXCL12	7.88741520718532e-46	0.536407935173177	0.376	0.074	1.7458004819584e-41	3	CXCL12
HS3ST2	8.57098453913668e-46	1.98852	0.415	0.096	1.89710171789251e-41	3	HS3ST2
NRP22	1.3746922579478e-45	0.766567508618689	0.688	0.248	3.04274384374166e-41	3	NRP2
PMP221	1.71458949956917e-45	0.914826	0.641	0.214	3.7950723983464e-41	3	PMP22
MERTK2	2.47644420617388e-45	0.949994324944474	0.991	0.556	5.48136160594526e-41	3	MERTK
LRMDA2	2.51828471454152e-45	1.04888	0.991	0.749	5.5739713871662e-41	3	LRMDA
SPATS2L2	3.77846478407939e-45	0.915049251006521	0.825	0.414	8.36325395308133e-41	3	SPATS2L
RAPH12	6.62172882149853e-45	0.824479754866837	0.774	0.333	1.46565345735048e-40	3	RAPH1
UACA2	2.05125241681779e-44	0.803986	0.577	0.184	4.54024209938449e-40	3	UACA
WDFY32	2.10657460559622e-44	0.774670106370629	0.996	0.634	4.66269223202667e-40	3	WDFY3
CMKLR11	3.60120708191638e-44	0.725027760980601	0.641	0.217	7.97091175511371e-40	3	CMKLR1
TNS31	3.91426008894864e-44	0.845955	0.936	0.491	8.66382328087892e-40	3	TNS3
WDR361	6.04237581781105e-44	0.757076830137178	0.692	0.271	1.3374194635143e-39	3	WDR36
HPGDS	6.65779013020816e-44	0.516255944766206	0.359	0.069	1.47363526742027e-39	3	HPGDS
FHIT2	8.44046664346298e-44	1.1633	0.927	0.654	1.8682128868641e-39	3	FHIT
MEF2C2	1.70002228835655e-43	0.830353718154195	0.983	0.737	3.76282933304838e-39	3	MEF2C
AXL1	2.32265498262112e-43	0.675585381894068	0.547	0.162	5.14096453853359e-39	3	AXL
CRYL1	2.36999796207939e-43	0.731201992116976	0.632	0.232	5.24575348926653e-39	3	CRYL1
FCHSD22	3.64589069201934e-43	0.896022876742325	0.996	0.861	8.06981445771561e-39	3	FCHSD2
GPNMB	4.38046106902479e-43	0.662829656430085	0.423	0.102	9.69571253017946e-39	3	GPNMB
RHOBTB1	4.62338384534049e-43	0.613158199713952	0.517	0.147	1.02333978032766e-38	3	RHOBTB1
LINC004722	5.41419633855798e-43	0.637824357040064	0.487	0.131	1.19837821757642e-38	3	LINC00472
TRPM22	5.53484555048536e-43	0.739371578541641	0.833	0.389	1.22508271414443e-38	3	TRPM2
FGF131	6.52829543865389e-43	1.47972	0.632	0.24	1.44497291239165e-38	3	FGF13
SCN1A-AS1	6.88685771471809e-43	0.531690289596136	0.363	0.075	1.5243370865757e-38	3	SCN1A-AS1
MFSD12	9.67251305475866e-43	0.762299037654539	0.803	0.361	2.14091403954028e-38	3	MFSD1
EPS152	3.76745215713194e-42	0.809914058249035	0.983	0.839	8.33887860459585e-38	3	EPS15
DEPTOR1	4.24752791739469e-42	0.710730693265684	0.496	0.146	9.4014782923614e-38	3	DEPTOR
ALDH1A1	5.43957583750355e-42	0.563887459341555	0.368	0.078	1.20399571587304e-37	3	ALDH1A1
BNC22	7.3641252077532e-42	1.00504	0.808	0.389	1.62997547348409e-37	3	BNC2
TBC1D91	7.62304712840394e-42	0.732749205696739	0.654	0.242	1.68728525140093e-37	3	TBC1D9
SPIRE12	7.90383003040962e-42	0.806069149604681	0.744	0.342	1.74943373893087e-37	3	SPIRE1
SGMS11	9.09043634020933e-42	0.892555752690073	0.974	0.777	2.01207717954193e-37	3	SGMS1
LDLRAD42	1.9911069604149e-41	0.871558885108689	0.987	0.816	4.40711614618234e-37	3	LDLRAD4
MTSS11	2.18394903741737e-41	0.961872	0.983	0.603	4.8339527994196e-37	3	MTSS1
TBC1D42	2.24939759571278e-41	0.821119693323208	0.722	0.3	4.97881663835066e-37	3	TBC1D4
CNRIP11	4.86849525283553e-41	0.581919892669923	0.509	0.149	1.07759273926262e-36	3	CNRIP1
PID1	1.05603269688861e-40	0.813341244661677	0.782	0.34	2.33742277129325e-36	3	PID1
RPH3AL	4.07926957204874e-40	0.674571029970266	0.543	0.177	9.02905527077269e-36	3	RPH3AL
AKR1B11	4.3392453704737e-40	0.537650743165127	0.538	0.166	9.60448570300649e-36	3	AKR1B1
SNX241	2.05710624334889e-39	0.801767764421191	0.709	0.304	4.55319895902844e-35	3	SNX24
ATG4C1	2.49231662186947e-39	0.636525031369095	0.675	0.26	5.51649361084589e-35	3	ATG4C
BCAT11	6.37250533570083e-39	0.786383757629546	0.692	0.283	1.41049033100402e-34	3	BCAT1
SLC1A32	1.00333145405196e-38	0.922737818286068	0.987	0.67	2.2207738403986e-34	3	SLC1A3
MANBA1	1.05798963354876e-38	0.801271364419711	0.872	0.507	2.34175425489683e-34	3	MANBA
RASGEF1B1	1.27327546508516e-38	0.742825698334603	0.662	0.264	2.8182679144195e-34	3	RASGEF1B
NFIA2	1.84178846049978e-38	0.849736389252649	0.936	0.555	4.07661457847021e-34	3	NFIA
RNF131	1.91544912968576e-38	0.816027224072055	0.957	0.67	4.23965510364646e-34	3	RNF13
FMN12	5.7647549933842e-38	0.907954220316105	1	0.663	1.27597087023566e-33	3	FMN1
DIP2B2	9.30893417614751e-38	0.745057713113954	0.966	0.724	2.06043949054849e-33	3	DIP2B
RNF1302	1.04082181877217e-37	0.710612389149036	0.979	0.677	2.30375501367032e-33	3	RNF130
CD1632	2.37378047064086e-37	0.818092610076472	0.987	0.488	5.25412569371648e-33	3	CD163
ESR12	2.79760365196536e-37	0.754694052562284	0.603	0.226	6.19221592326012e-33	3	ESR1
SHMT11	5.85480295209391e-37	0.565771	0.564	0.198	1.29590208541647e-32	3	SHMT1
CREG11	9.6989085051291e-37	0.567806801802868	0.526	0.175	2.14675640852527e-32	3	CREG1
BLVRB1	2.02110395205911e-36	0.546301593507026	0.551	0.188	4.47351148748762e-32	3	BLVRB
SAMD4A2	2.3714717651954e-36	0.974081172912448	0.632	0.259	5.24901560508349e-32	3	SAMD4A
TMCC12	2.56954488737672e-36	0.848044528896993	0.906	0.587	5.68743065371964e-32	3	TMCC1
SH3PXD2A1	3.08374983521952e-36	0.683409168347451	0.645	0.263	6.82557188527489e-32	3	SH3PXD2A
DIRC31	8.57289437943348e-36	1.3605	0.731	0.35	1.89752444194381e-31	3	DIRC3
BMP2K2	1.00627520698449e-35	0.803876660976984	0.957	0.69	2.22728954313948e-31	3	BMP2K
BCAR32	1.3522872662142e-35	0.696938	0.611	0.233	2.99315263503851e-31	3	BCAR3
PLXDC22	1.80865589118755e-35	0.846525566395492	0.996	0.77	4.00327894955453e-31	3	PLXDC2
PDK42	2.12973548260112e-35	1.0642	0.573	0.211	4.71395651718932e-31	3	PDK4
THRB2	3.03691878554364e-35	0.806403139071473	0.846	0.45	6.72191603992229e-31	3	THRB
PPFIBP21	5.34761612816285e-35	0.549395781301464	0.466	0.144	1.18364135380757e-30	3	PPFIBP2
TPCN11	5.39076171111717e-35	0.731269905220723	0.637	0.274	1.19319119713867e-30	3	TPCN1
ITPR22	5.44290614879889e-35	0.719012446682541	0.996	0.883	1.20473284697515e-30	3	ITPR2
ASTN2	5.66386850836196e-35	0.942064304730676	0.615	0.264	1.25364065564084e-30	3	ASTN2
GAB22	8.23037e-35	0.750821888916758	0.957	0.653	1.82170900147888e-30	3	GAB2
ASAH11	1.07791684259707e-34	0.665318245231591	0.769	0.365	2.38586113940436e-30	3	ASAH1
TFEC2	1.21838917849809e-34	0.645519680016489	0.735	0.33	2.69678260768768e-30	3	TFEC
ZC3H12C2	1.62636469198934e-34	0.555112496326499	0.513	0.169	3.59979560924921e-30	3	ZC3H12C
RCN31	1.93807019029879e-34	0.451365098503927	0.423	0.12	4.28972455920735e-30	3	RCN3
SESN11	2.06366861771456e-34	0.818759685329854	0.808	0.455	4.5677241184494e-30	3	SESN1
SH3RF12	2.66271580154805e-34	0.668637968592176	0.615	0.236	5.89365515514646e-30	3	SH3RF1
KCNMA12	2.69599540010224e-34	1.17082	0.838	0.617	5.9673162185863e-30	3	KCNMA1
ZBED3-AS1	3.06318970637237e-34	0.515585076410577	0.35	0.086	6.7800640960846e-30	3	ZBED3-AS1
ADGRA31	3.09936149005856e-34	0.611445618826536	0.487	0.158	6.86012672209562e-30	3	ADGRA3
PLPP31	3.43416025666032e-34	0.679390036808617	0.346	0.085	7.60117031209196e-30	3	PLPP3
ARHGAP181	3.75871991989974e-34	0.733294591493799	0.927	0.543	8.31955067070608e-30	3	ARHGAP18
GAB11	1.07687758757383e-33	0.730781022300444	0.701	0.319	2.38356085233592e-29	3	GAB1
RBM472	1.39418550894044e-33	0.726161	0.996	0.626	3.08589020548877e-29	3	RBM47
TCF122	2.03685037828894e-33	0.648277528160924	0.996	0.941	4.50836462730473e-29	3	TCF12
ITGA92	2.05250248263708e-33	0.556739721442078	0.628	0.237	4.54300899506891e-29	3	ITGA9
ATP1B1	2.1600663949448e-33	0.616135142252063	0.667	0.291	4.78109095857083e-29	3	ATP1B1
HEXA1	2.75922643359418e-33	0.633428084936485	0.718	0.349	6.10727178811736e-29	3	HEXA
COBLL1	3.12800077124588e-33	0.590682551847415	0.303	0.067	6.92351690707564e-29	3	COBLL1
BAZ2B2	4.09372598358169e-33	0.707727	0.936	0.651	9.06105309205972e-29	3	BAZ2B
SCARB11	4.53894260658524e-33	0.548538451429245	0.5	0.169	1.00464955654158e-28	3	SCARB1
QKI2	7.87752317627383e-33	0.670770578895342	0.996	0.841	1.74361097983645e-28	3	QKI
ZNF6181	7.93280500142969e-33	0.432473016765067	0.466	0.141	1.75584705901645e-28	3	ZNF618
GAS62	1.89162890858792e-32	0.504091728956308	0.564	0.204	4.18693142626851e-28	3	GAS6
IQGAP21	1.89800878196479e-32	0.799153279680068	0.979	0.793	4.20105263800086e-28	3	IQGAP2
SLC7A8	3.51550223185655e-32	0.521873	0.41	0.121	7.7812126399913e-28	3	SLC7A8
AFF3	4.20580014237206e-32	0.922359	0.585	0.255	9.30911803512632e-28	3	AFF3
PDGFB1	4.72215901483398e-32	0.467870946078631	0.385	0.102	1.04520267634335e-27	3	PDGFB
MEF2A2	8.72595152774153e-32	0.589556606681902	0.996	0.839	1.93140211115031e-27	3	MEF2A
APBA12	8.78891603403475e-32	0.631480802966005	0.585	0.224	1.94533867497325e-27	3	APBA1
CPEB42	8.85627069174526e-32	0.645504042656207	0.897	0.548	1.9602469549109e-27	3	CPEB4
TIMP21	9.00654579762648e-32	0.582126413987236	0.705	0.308	1.99350884684665e-27	3	TIMP2
ANKH	1.24774680028482e-31	0.903243474908141	0.808	0.506	2.76176276775042e-27	3	ANKH
RYR12	1.78902142629511e-31	0.526695910356257	0.667	0.279	3.95982002496159e-27	3	RYR1
NHSL12	1.89978361653631e-31	1.06025	0.748	0.393	4.20498105684146e-27	3	NHSL1
ACSM5	2.84989027116603e-31	0.316947995536552	0.261	0.051	6.30794712619889e-27	3	ACSM5
PLXND12	2.9203109052242e-31	0.593220651723465	0.821	0.46	6.46381615762325e-27	3	PLXND1
TTL	4.47941015905581e-31	0.619314518675344	0.538	0.213	9.91472644605413e-27	3	TTL
FER2	4.92314452167919e-31	0.736290096066126	0.88	0.619	1.08968880842847e-26	3	FER
CPNE81	5.45833228391651e-31	0.676465051261046	0.808	0.45	1.20814726772208e-26	3	CPNE8
DOCK72	8.66366163488942e-31	0.626456	0.752	0.368	1.91761486626642e-26	3	DOCK7
BLVRA	1.38524371263438e-30	0.424548568690434	0.44	0.142	3.06609843354493e-26	3	BLVRA
DISP12	2.03277830607023e-30	0.782275230731978	0.697	0.338	4.49935150265586e-26	3	DISP1
SLC40A1	3.00453959439723e-30	0.393407483307301	0.274	0.058	6.65024793823883e-26	3	SLC40A1
GNG121	3.2250823945019e-30	0.589742328633275	0.44	0.143	7.1383973719905e-26	3	GNG12
IL182	3.53037078150057e-30	0.568606172785024	0.598	0.242	7.81412268777337e-26	3	IL18
NSUN7	3.88970109872496e-30	0.369332324645372	0.274	0.057	8.60946441191782e-26	3	NSUN7
TRPS11	4.17493920855827e-30	0.762333200535364	0.987	0.72	9.24081044422287e-26	3	TRPS1
LIMD1	4.63571099237146e-30	0.671397005743089	0.761	0.42	1.0260682710515e-25	3	LIMD1
FNIP21	7.5905067290243e-30	0.625648226807846	0.825	0.462	1.68008275940224e-25	3	FNIP2
CD3021	9.38412813504922e-30	0.498880975342764	0.624	0.256	2.0770829214118e-25	3	CD302
TSPAN4	1.92281218705314e-29	0.385147742363854	0.333	0.087	4.25595249482341e-25	3	TSPAN4
BLNK1	2.68747172060365e-29	0.526026081606841	0.5	0.18	5.94844990638412e-25	3	BLNK
TDRD101	5.40921170215244e-29	0.534977964046358	0.427	0.141	1.19727491815442e-24	3	TDRD10
SNX21	5.81360736686603e-29	0.597391	0.782	0.424	1.28678385458213e-24	3	SNX2
KCNJ5	5.92660632698116e-29	0.364962	0.316	0.079	1.31179504441401e-24	3	KCNJ5
ZMIZ1	6.26987857834701e-29	0.549722357759533	0.761	0.383	1.38777492453133e-24	3	ZMIZ1
STAB12	7.07173046197428e-29	0.549872823561209	0.85	0.403	1.56525682045339e-24	3	STAB1
CNTLN2	7.39605034369363e-29	0.603170468619031	0.679	0.311	1.63704178307315e-24	3	CNTLN
RIMKLB1	7.47077646033539e-29	0.457119676502564	0.573	0.226	1.65358166173064e-24	3	RIMKLB
NPAS31	7.57852677426406e-29	0.978290180509077	0.679	0.37	1.67743111621561e-24	3	NPAS3
LYPLAL11	8.37102370850512e-29	0.604325441064748	0.598	0.263	1.85284238764052e-24	3	LYPLAL1
LY961	1.07244124016008e-28	0.483031344917593	0.62	0.251	2.37374144097033e-24	3	LY96
FGD22	1.2123010610752e-28	0.528913204925563	0.829	0.413	2.68330716858385e-24	3	FGD2
SRGAP12	1.93976272188724e-28	0.584120024916709	0.91	0.543	4.29347080862523e-24	3	SRGAP1
TMEM273	1.98826924000178e-28	0.429398873175118	0.487	0.175	4.40083513581994e-24	3	TMEM273
KANK2	2.70368994326587e-28	0.346861290061049	0.291	0.069	5.98434732042468e-24	3	KANK2
[truncated: 5,522 more rows]
