# Supplementary material for: Switch of innate to adaptative immune responses in the brain of patients with Alzheimer’s disease correlates with tauopathy progression
Source: NPJ Aging. 2024 Mar 18;10(1):19. doi: 10.1038/s41514-024-00145-5 (PMC10948755; doi:10.1038/s41514-024-00145-5)
Supplement: Supplementary file 5 — Supplementary Table 4 [file 41514_2024_145_MOESM5_ESM.xlsx]

## Sheet: Folha 1
Supplementary Table 4_Adaptative_GLM_Braak
	contrast	seurat_clusters	odds.ratio	SE	df	asymp.LCL	asymp.UCL	null	z.ratio	p.value
1	mid / low	0	1.56646	0.237941103107266	Inf	1.09726	2.23629	1	2.95473	0.00878649821308342
2	high / low	0	1.00836	0.152598364371071	Inf	0.707264	1.43765	1	0.0550314784981411	0.998331724301734
3	high / mid	0	0.643721925504484	0.0332715523155355	Inf	0.570281340379741	0.726620157516066	1	-8.52236	2.76445533131664e-14
4	mid / low	1	1.51387	0.259230637364675	Inf	1.01343	2.26143	1	2.42161	0.0409241502807165
5	high / low	1	1.48515	0.246794718099597	Inf	1.00607	2.19236	1	2.38009	0.0455693833888864
6	high / mid	1	0.981026562325612	0.061637291155176	Inf	0.8467	1.13666	1	-0.304885	0.950051880028141
7	mid / low	2	0.926111467581944	0.103284251454893	Inf	0.713094699336728	1.20276	1	-0.688284433562487	0.770339
8	high / low	2	0.831166	0.0896923097704132	Inf	0.645430219809314	1.07035	1	-1.71368	0.200004045750632
9	high / mid	2	0.897479183846654	0.061638652139868	Inf	0.764043817340196	1.05422	1	-1.57492	0.256516276202893
10	mid / low	3	1.08802	0.304058442660652	Inf	0.565181440907459	2.09454	1	0.301873750884973	0.951009046990846
11	high / low	3	0.740350430014075	0.207227642557748	Inf	0.384179761800041	1.42672	1	-1.07405	0.530213646099352
12	high / mid	3	0.680455249133325	0.0492464606072096	Inf	0.574294	0.806240643377473	1	-5.31958	3.11523034812744e-07
13	mid / low	4	0.491109828731966	0.0660532142292882	Inf	0.358326687518019	0.673097685097798	1	-5.28698	3.72428996420204e-07
14	high / low	4	0.396501359293989	0.0492619935313879	Inf	0.296336069297961	0.530523767472617	1	-7.44578	3.08753023148256e-13
15	high / mid	4	0.807357817125644	0.0599050479497774	Inf	0.678488138232819	0.960704554941262	1	-2.88398	0.0109584290290772
16	mid / low	5	NA	NA	NA	NA	NA	1	NA	NA
17	high / low	5	NA	NA	NA	NA	NA	1	NA	NA
18	high / mid	5	4.92141	3.31489	Inf	1.01507	23.8606	1	2.36591	0.0472547941510737
19	mid / low	6	1.23734	0.254116764949991	Inf	0.764622882697629	2.0023	1	1.03695	0.553499372671002
20	high / low	6	0.523927077422599	0.108600807107245	Inf	0.322320010149733	0.851636801354865	1	-3.11847	0.00516822764490055
21	high / mid	6	0.423430907656863	0.0351961095633486	Inf	0.348479363898179	0.514503158963244	1	-10.3387	2.8643754035329e-14
22	mid / low	7	1.92864	0.409863	Inf	1.17204	3.17366	1	3.09071	0.00566551871693777
23	high / low	7	1.05446	0.226689301550703	Inf	0.637099584750137	1.74522	1	0.246647228450438	0.967020383366421
24	high / mid	7	0.546734182548795	0.0526182914763747	Inf	0.436331571479393	0.685071367524034	1	-6.27375	1.05715391995886e-09
25	mid / low	8	0.662581004052662	0.197265786551221	Inf	0.329761150405418	1.33131	1	-1.38253	0.350058432901776
26	high / low	8	0.351117928936088	0.102204035116458	Inf	0.177489878630864	0.694596226958765	1	-3.59567	0.000943727540991701
27	high / mid	8	0.529924532681261	0.0744118021834801	Inf	0.381317764967762	0.736446177274731	1	-4.52231	1.82285718219877e-05
28	mid / low	9	1.11543	0.461910913348271	Inf	0.422606338487608	2.94406	1	0.263789193042227	0.962368
29	high / low	9	1.6087	0.631660485431779	Inf	0.640934226174182	4.03775	1	1.21082	0.446715620020895
30	high / mid	9	1.44223	0.279354586157301	Inf	0.915967514590871	2.27086	1	1.89055	0.141376242506088
31	mid / low	10	4.73073	4.87398	Inf	0.422913721754296	52.9182	1	1.50841	0.286913817825714
32	high / low	10	27.1381	28.5112	Inf	2.31327	318.371	1	3.14197	0.00477842625258162
33	high / mid	10	5.73656	1.33116	Inf	3.33012	9.88197	1	7.528	1.74193992563687e-13
