# Supplementary material for: Switch of innate to adaptative immune responses in the brain of patients with Alzheimer’s disease correlates with tauopathy progression
Source: NPJ Aging. 2024 Mar 18;10(1):19. doi: 10.1038/s41514-024-00145-5 (PMC10948755; doi:10.1038/s41514-024-00145-5)
Supplement: Supplementary file 6 — Supplementary Table 5 [file 41514_2024_145_MOESM6_ESM.xlsx]

## Sheet: Folha 1
Supplementary Table 5_DEGsclusters5vs0_DESeq2
	p_val	avg_log2FC	cluster 5	cluster 0	p_val_adj
CCL5	1.33e-71	1.52389	0.93	0.665	2.95e-67
HLA-A	5.7e-57	1.22855	0.95	0.656	1.26e-52
B2M	2.57e-56	1.26668	0.985	0.858	5.68e-52
HLA-C	9.84e-54	1.16506	0.899	0.499	2.18e-49
ACTG1	6.08e-50	1.23105	0.769	0.306	1.35e-45
MALAT1	1.21e-44	0.690938	1	1	2.68e-40
CD2	1.99e-43	0.96992	0.95	0.706	4.41e-39
PARP8	4.44e-43	-1.13661	1	1	9.83e-39
ITGA1	6.71e-43	1.4041	0.824	0.356	1.48e-38
TRAC	1.13e-40	0.970365	0.864	0.439	2.51e-36
ACTB	1.59e-40	1.14045	0.91	0.555	3.53e-36
IL7R	4.97e-40	-2.14785	0.01	0.528	1.1e-35
KLRD1	3.97e-38	-1.4601	0.075	0.605	8.79e-34
CCND3	6.66e-38	-1.26395	0.829	0.985	1.47e-33
PHTF2	2.17e-36	1.03336	0.814	0.499	4.79e-32
XIST	2.81e-36	-1.79022	0.065	0.585	6.23e-32
SYTL3	3.14e-36	-1.36096	0.553	0.902	6.94e-32
PTPRJ	1.36e-34	1.05764	0.98	0.766	3.01e-30
TMSB4X	6.49e-34	1.03577	0.889	0.614	1.44e-29
MAF	1.11e-30	0.958566	0.678	0.297	2.45e-26
AUTS2	1.16e-30	-1.44771	0.352	0.789	2.56e-26
CLEC2D	1.34e-28	0.738362	0.96	0.81	2.96e-24
GZMA	8.22e-28	0.786399	0.724	0.273	1.82e-23
HLA-B	1.21e-27	0.840763	0.975	0.727	2.67e-23
FKBP5	1.72e-27	-1.17192	0.894	0.982	3.8e-23
RPL30	1.56e-26	0.77541	0.754	0.377	3.45e-22
UBASH3B	1.62e-26	1.08388	0.709	0.297	3.58e-22
CD3G	1.74e-25	0.745625	0.663	0.329	3.84e-21
EPSTI1	2.97e-25	0.927521	0.638	0.187	6.57e-21
SON	5.89e-25	0.6699	0.884	0.659	1.3e-20
CRYBG1	8.46e-25	-1.07674	0.241	0.635	1.87e-20
OVCH1-AS1	9.37e-25	1.33022	0.482	0.08	2.08e-20
DENND1B	2.02e-24	0.793961	0.884	0.694	4.47e-20
RORA-AS1	3.63e-24	0.837256	0.543	0.163	8.03e-20
RNF213	4.1e-24	0.697462	0.935	0.807	9.07e-20
CORO1A	5.57e-24	0.706242	0.719	0.401	1.23e-19
LIME1	2.86e-23	0.674119	0.603	0.255	6.34e-19
FYN	3.54e-23	-1.07953	0.905	0.991	7.84e-19
MTFR1	4.32e-23	0.716069	0.618	0.24	9.57e-19
FNDC3B	1.75e-22	0.856052	0.889	0.608	3.87e-18
DELEC1	2.49e-22	1.33416	0.472	0.092	5.51e-18
AKT3	3.57e-22	-1.18204	0.648	0.89	7.9e-18
MIR4435-2HG	1.25e-21	0.826157	0.613	0.243	2.77e-17
CCL4	3.12e-21	0.691202	0.678	0.365	6.92e-17
MPP7	4.89e-21	-1.02038	0.171	0.62	1.08e-16
UTY	9.57e-21	0.921135	0.784	0.291	2.12e-16
SAMD9L	1.46e-20	0.624734	0.598	0.228	3.23e-16
LYST	1.48e-20	0.9721	0.789	0.442	3.29e-16
NFIA	1.9e-20	-1.37238	0.156	0.519	4.21e-16
PREX1	2.64e-20	0.577953	0.945	0.869	5.84e-16
CD38	4.47e-20	0.807406	0.523	0.092	9.9e-16
CPB2-AS1	6.72e-20	0.791209	0.533	0.205	1.49e-15
CXCR6	1.26e-19	0.668291	0.543	0.145	2.79e-15
PDE7A	2.25e-19	0.499397	0.975	0.932	4.98e-15
USP9Y	2.51e-19	0.788601	0.714	0.246	5.55e-15
GBP5	3.29e-19	0.626356	0.663	0.356	7.28e-15
MCL1	3.48e-19	0.567335	0.613	0.306	7.7e-15
HLA-E	7.51e-19	0.549574	0.91	0.685	1.66e-14
XAF1	1.03e-18	0.676277	0.583	0.258	2.28e-14
SLFN12L	1.15e-18	0.546323	0.96	0.926	2.54e-14
STK17B	1.59e-18	0.556857	0.899	0.766	3.51e-14
RBPJ	1.69e-18	0.843871	0.799	0.463	3.73e-14
ID2	3.22e-18	0.673156	0.704	0.362	7.14e-14
RNF144A	3.49e-18	-0.859946	0.111	0.543	7.72e-14
ITGB1	7.15e-18	0.69115	0.709	0.409	1.58e-13
IFI44L	7.32e-18	1.03007	0.467	0.056	1.62e-13
SLF1	1.12e-17	0.675172	0.658	0.347	2.48e-13
IVNS1ABP	1.55e-17	0.581069	0.533	0.285	3.44e-13
SRGAP3	1.63e-17	0.87268	0.472	0.234	3.61e-13
H3-3B	2.47e-17	0.618173	0.583	0.237	5.47e-13
SEL1L3	2.48e-17	0.619844	0.784	0.537	5.5e-13
APOBEC3G	7.09e-17	0.558517	0.528	0.202	1.57e-12
LINC01871	8.29e-17	0.571468	0.588	0.315	1.83e-12
MYL12A	1.39e-16	0.571693	0.543	0.19	3.07e-12
CYTOR	1.98e-16	0.627254	0.759	0.389	4.37e-12
HAVCR2	2.33e-16	0.669072	0.482	0.122	5.15e-12
ARGLU1	2.66e-16	0.481411	0.794	0.697	5.89e-12
PDE3B	4.09e-16	-1.45537	0.472	0.757	9.05e-12
SFMBT2	4.32e-16	0.503415	0.975	0.955	9.55e-12
TRBC2	4.54e-16	0.564111	0.578	0.338	1e-11
PRKY	4.55e-16	0.714715	0.648	0.231	1.01e-11
JUND	6.77e-16	0.564161	0.633	0.338	1.5e-11
MVB12B	9.25e-16	-0.942723	0.462	0.742	2.05e-11
ZBTB16	1.32e-15	-1.00702	0.226	0.576	2.92e-11
IL2RB	1.58e-15	0.507547	0.543	0.279	3.49e-11
CRIM1	1.67e-15	0.704445	0.688	0.475	3.7e-11
TRBC1	1.98e-15	0.784522	0.402	0.154	4.38e-11
NKG7	2e-15	0.612782	0.513	0.184	4.43e-11
SLC38A1	2.09e-15	-0.831296	0.754	0.929	4.63e-11
LAPTM5	3.41e-15	0.518319	0.714	0.463	7.54e-11
PARP14	3.8e-15	0.567335	0.678	0.389	8.4e-11
AOAH	4.25e-15	-1.00015	0.859	0.89	9.41e-11
MAST4	9.18e-15	0.631806	0.462	0.223	2.03e-10
CD3D	9.68e-15	0.579177	0.462	0.181	2.14e-10
ITGB2	1.83e-14	0.487727	0.528	0.288	4.04e-10
PPP2R5C	2.38e-14	-0.888567	0.749	0.926	5.26e-10
ATP10D	5.38e-14	0.583361	0.533	0.255	1.19e-09
NCOR1	5.92e-14	0.446424	0.824	0.76	1.31e-09
NIBAN1	7.13e-14	-1.02497	0.568	0.76	1.58e-09
ATP8B4	9.74e-14	0.680441	0.548	0.309	2.16e-09
H2AC6	1.42e-13	0.853521	0.578	0.359	3.14e-09
PLCB1	1.45e-13	-1.03803	0.663	0.872	3.22e-09
MYO1E	1.62e-13	0.889263	0.372	0.095	3.58e-09
LY6E	2.33e-13	0.572557	0.452	0.145	5.17e-09
RASAL3	2.41e-13	0.483033	0.613	0.341	5.34e-09
IMMP2L	2.64e-13	-1.21116	0.392	0.709	5.85e-09
NLRC3	2.9e-13	0.447843	0.618	0.377	6.42e-09
DIAPH1	3.13e-13	0.40524	0.864	0.754	6.93e-09
HCST	3.47e-13	0.508441	0.492	0.19	7.68e-09
ACTR3	4.04e-13	0.480418	0.774	0.591	8.95e-09
TBL1XR1	4.27e-13	0.486962	0.96	0.772	9.46e-09
ARL4C	5.24e-13	0.448129	0.603	0.407	1.16e-08
SLCO3A1	5.65e-13	-0.896478	0.151	0.516	1.25e-08
MT-CO1	6.13e-13	0.557291	0.94	0.872	1.36e-08
SYNRG	6.23e-13	0.42203	0.874	0.745	1.38e-08
TMC8	1.29e-12	0.446121	0.704	0.507	2.85e-08
CEP85L	1.86e-12	0.46033	0.894	0.777	4.11e-08
APBA2	1.89e-12	-0.904681	0.372	0.662	4.19e-08
LINC02694	2.09e-12	1.3245	0.628	0.166	4.62e-08
GNPTAB	2.41e-12	0.529143	0.784	0.546	5.34e-08
RPL28	2.61e-12	0.540396	0.899	0.671	5.78e-08
RAC2	3.41e-12	0.429382	0.518	0.282	7.55e-08
RBL2	5.07e-12	0.390396	0.874	0.724	1.12e-07
PLCL2	5.2e-12	-0.816099	0.653	0.855	1.15e-07
CTSC	5.22e-12	0.527938	0.583	0.297	1.16e-07
BACH2	5.63e-12	-1.0781	0.04	0.371	1.25e-07
PLCL1	6.85e-12	-0.985836	0.146	0.439	1.52e-07
TLN1	7.56e-12	0.422152	0.558	0.294	1.67e-07
PFN1	7.63e-12	0.450849	0.518	0.291	1.69e-07
GIMAP7	8.15e-12	0.453482	0.477	0.285	1.8e-07
CHASERR	8.23e-12	0.455908	0.578	0.359	1.82e-07
ARPC2	1.05e-11	0.389967	0.719	0.579	2.33e-07
CTSD	1.09e-11	0.44224	0.492	0.208	2.41e-07
NCK2	1.32e-11	-0.7323	0.693	0.887	2.92e-07
TTC39C	1.41e-11	-0.837582	0.558	0.828	3.13e-07
TRIM22	1.45e-11	0.432065	0.693	0.534	3.21e-07
FMNL3	1.53e-11	0.472748	0.558	0.285	3.38e-07
ARPC1B	1.69e-11	0.398622	0.593	0.371	3.74e-07
IFI44	1.74e-11	0.543917	0.432	0.166	3.85e-07
GNAO1	1.83e-11	-0.696794	0.171	0.484	4.06e-07
CFL1	2.7e-11	0.402428	0.583	0.326	5.97e-07
KIAA0825	2.71e-11	0.784898	0.598	0.252	5.99e-07
ZFYVE28	2.79e-11	0.481004	0.784	0.668	6.17e-07
ATM	3.02e-11	-0.695309	0.678	0.929	6.69e-07
CDC14A	3.37e-11	-0.884066	0.296	0.522	7.46e-07
SMAD3	3.85e-11	-0.759509	0.266	0.558	8.52e-07
TOX	5.36e-11	0.447892	0.965	0.869	1.19e-06
NR3C2	6.27e-11	-0.96524	0.457	0.703	1.39e-06
BTN3A1	1.2e-10	0.377609	0.568	0.412	2.66e-06
ARHGEF6	1.25e-10	0.420395	0.643	0.451	2.77e-06
IL32	1.33e-10	0.426024	0.618	0.359	2.94e-06
CAMK4	1.38e-10	-0.913437	0.824	0.905	3.05e-06
PCAT1	1.41e-10	-1.0198	0.09	0.38	3.13e-06
ZNF683	1.77e-10	0.618349	0.397	0.101	3.92e-06
ST8SIA4	1.9e-10	0.438903	0.824	0.564	4.2e-06
GPRIN3	1.9e-10	0.422012	0.889	0.745	4.21e-06
RAP1GDS1	1.93e-10	-0.752854	0.698	0.864	4.26e-06
TAP1	2.58e-10	0.465188	0.442	0.151	5.71e-06
MYBL1	3.08e-10	-0.808699	0.256	0.537	6.82e-06
STAT1	3.35e-10	0.524403	0.462	0.202	7.42e-06
ANKRD12	3.42e-10	0.334007	0.92	0.875	7.57e-06
HSPH1	3.81e-10	-0.979082	0.206	0.427	8.43e-06
FNBP1	4.56e-10	0.259807	0.975	0.932	1.01e-05
APOBEC3C	4.74e-10	0.549083	0.422	0.098	1.05e-05
TNRC6C	5.82e-10	-0.686766	0.558	0.772	1.29e-05
HLA-F	6.2e-10	0.362576	0.573	0.374	1.37e-05
TRERF1	6.33e-10	-0.78118	0.538	0.763	1.4e-05
SMAP2	6.55e-10	-0.657543	0.603	0.825	1.45e-05
GZMH	6.95e-10	0.501518	0.427	0.116	1.54e-05
CBLB	7.16e-10	0.212988	0.995	0.982	1.58e-05
TPRG1	8.41e-10	-0.69845	0.181	0.454	1.86e-05
MIS18BP1	1.27e-09	0.481264	0.437	0.19	2.82e-05
CNOT6L	1.65e-09	-0.86566	0.819	0.861	3.65e-05
CGGBP1	1.74e-09	0.372957	0.528	0.371	3.85e-05
LCP1	1.84e-09	0.276623	0.899	0.846	4.07e-05
IFI16	1.92e-09	0.326867	0.814	0.724	4.25e-05
TBC1D2B	1.99e-09	0.370328	0.704	0.522	4.41e-05
IQGAP1	2.02e-09	0.314049	0.905	0.697	4.47e-05
ORMDL1	2.15e-09	0.366253	0.467	0.255	4.76e-05
DTHD1	2.68e-09	-1.04815	0.126	0.356	5.94e-05
DDX24	3.16e-09	0.354268	0.538	0.362	6.99e-05
SRSF11	3.4e-09	0.352045	0.744	0.614	7.52e-05
MAML3	3.75e-09	-0.770535	0.317	0.442	8.29e-05
TSC22D3	3.86e-09	-0.585975	0.241	0.51	8.55e-05
RASA3	4.18e-09	-0.652254	0.337	0.629	9.26e-05
GAPDH	4.41e-09	0.386884	0.452	0.243	9.77e-05
IL18R1	5.14e-09	-0.660596	0.166	0.469	0.000113767
CUX1	5.61e-09	-0.728028	0.352	0.653	0.000124141
PTPRC	5.8e-09	0.0775595	1	1	0.000128278
ANK3	6.06e-09	-0.97451	0.523	0.736	0.000134032
PPP1R12A	6.56e-09	0.295107	0.894	0.795	0.000145121
PATJ	7.02e-09	-0.693192	0.432	0.703	0.000155353
OPRM1	7.09e-09	0.469362	0.407	0.181	0.000156824
TMEM63A	7.32e-09	-0.553543	0.171	0.469	0.000161962
TMC6	1.06e-08	0.345968	0.447	0.3	0.000235456
MIR29B2CHG	1.07e-08	-0.60441	0.387	0.567	0.000237083
TXK	1.18e-08	-0.943352	0.08	0.32	0.000261437
CD52	1.19e-08	0.490114	0.397	0.116	0.000263438
GPR174	1.2e-08	0.392703	0.648	0.427	0.000266202
OSBPL3	1.36e-08	0.404321	0.769	0.614	0.000300171
UBC	1.36e-08	0.428291	0.422	0.267	0.000300313
PDE4DIP	1.52e-08	0.37811	0.417	0.217	0.000336071
FUT8	1.57e-08	0.470318	0.774	0.629	0.000346666
MIR142HG	1.68e-08	0.437148	0.387	0.157	0.000371414
PARP15	1.77e-08	0.365787	0.492	0.285	0.000391627
WDR1	1.97e-08	0.352732	0.452	0.22	0.00043654
VIM	2.07e-08	0.313547	0.543	0.383	0.000457754
CXCR4	2.23e-08	-0.613127	0.251	0.552	0.000493104
RPS28	2.32e-08	0.397222	0.849	0.668	0.000514502
PLEKHA5	2.33e-08	-0.679098	0.291	0.552	0.000516783
LINC00278	2.37e-08	0.595486	0.477	0.128	0.000524617
PAM	2.51e-08	0.408385	0.834	0.697	0.000556531
DDIT4	2.71e-08	0.444319	0.387	0.151	0.000599984
ERMP1	3.01e-08	0.337102	0.477	0.32	0.000666982
CDKN1B	3.15e-08	0.39347	0.387	0.202	0.000697571
RFX7	3.35e-08	0.456702	0.724	0.537	0.000741805
MBNL1	3.36e-08	-0.5133	1	1	0.000744456
TAFA1	3.88e-08	-0.832011	0.221	0.368	0.000859645
HSPA8	4.02e-08	0.362791	0.467	0.294	0.000889023
CKLF	4.33e-08	0.32974	0.638	0.487	0.000959363
ST6GAL1	4.93e-08	-0.639664	0.744	0.932	0.00109113
MXD4	5.64e-08	0.375316	0.407	0.202	0.00124929
CSF1	5.84e-08	0.689993	0.337	0.056	0.0012921
APOL6	5.84e-08	0.306875	0.518	0.377	0.00129343
SUN2	5.93e-08	0.303368	0.598	0.469	0.00131323
RAB8B	6.1e-08	0.332311	0.744	0.585	0.00134972
TNFAIP3	6.44e-08	0.406163	0.407	0.205	0.00142488
SIRPG	6.57e-08	0.455126	0.392	0.128	0.00145322
SAMSN1	6.63e-08	0.390873	0.759	0.596	0.0014674
CAB39	7.04e-08	0.364051	0.759	0.617	0.00155771
S100A4	7.31e-08	0.342785	0.447	0.24	0.00161708
LPXN	8.26e-08	0.342387	0.613	0.38	0.00182858
ARHGAP30	8.56e-08	0.301511	0.578	0.448	0.00189509
ARPC3	8.86e-08	0.344943	0.417	0.231	0.00196116
PRF1	9.32e-08	0.332279	0.558	0.377	0.0020628
ZNF644	9.66e-08	0.359147	0.769	0.68	0.00213721
RNF213-AS1	1e-07	0.469237	0.387	0.113	0.00221996
IRF1	1.32e-07	0.310324	0.467	0.315	0.00292398
RPS15A	1.34e-07	0.351414	0.492	0.315	0.00296403
GBP2	1.54e-07	0.342128	0.513	0.32	0.00340395
TBC1D10C	1.55e-07	0.301353	0.477	0.264	0.00342693
LSP1	1.8e-07	0.311038	0.553	0.38	0.00398824
IRF1-AS1	2e-07	0.32754	0.704	0.534	0.00443179
CD58	2.17e-07	0.361896	0.538	0.38	0.00479391
CCSER1	2.3e-07	-0.640397	0.246	0.427	0.0050956
SSH2	2.38e-07	-0.614046	0.915	0.95	0.00527477
LAG3	2.42e-07	0.430673	0.377	0.139	0.00536249
GOLGA8B	2.44e-07	0.317818	0.553	0.347	0.00539465
RNF166	2.52e-07	0.316129	0.487	0.264	0.0055832
DOCK9	2.53e-07	-0.614817	0.412	0.629	0.0055987
ARL15	2.57e-07	0.393812	0.899	0.76	0.0056784
TRAF5	2.61e-07	0.309319	0.623	0.481	0.00578442
CD3E	2.68e-07	0.290668	0.678	0.487	0.00593003
KIF5B	2.84e-07	0.322262	0.588	0.412	0.00627692
RNF111	3.03e-07	0.306215	0.643	0.519	0.00671284
SORL1	3.04e-07	-0.627486	0.508	0.733	0.00672102
IL2RG	3.59e-07	0.309537	0.422	0.243	0.00794301
BIRC6	3.76e-07	0.196206	0.945	0.911	0.00831749
IQGAP2	3.83e-07	-0.613114	0.874	0.95	0.00847982
SCML4	4.02e-07	-0.64866	0.558	0.754	0.00889311
GRAMD1B	4.31e-07	0.435068	0.578	0.353	0.0095287
NLRC5	4.39e-07	0.285277	0.809	0.653	0.00971354
N4BP1	4.45e-07	0.337014	0.633	0.487	0.00985273
ZHX2	4.48e-07	-0.651698	0.492	0.745	0.00990812
ABLIM1	4.9e-07	-0.526812	0.201	0.49	0.0108495
SMYD3	5.07e-07	-0.769074	0.719	0.825	0.0112148
ZNRF1	5.13e-07	0.450579	0.357	0.169	0.0113632
ARHGEF1	5.17e-07	0.286808	0.618	0.558	0.0114339
UST	5.25e-07	-0.829599	0.025	0.294	0.0116177
SLAMF1	5.6e-07	0.309852	0.543	0.362	0.0123844
LASP1	5.74e-07	0.285442	0.548	0.389	0.0126964
PLXND1	6.02e-07	-0.51763	0.146	0.424	0.0133204
SLFN5	6.08e-07	0.29371	0.764	0.656	0.013456
MYO1D	6.13e-07	-0.634244	0.231	0.457	0.0135657
TIGIT	6.19e-07	0.373489	0.397	0.166	0.0136921
NCAM1	6.23e-07	-0.66431	0.191	0.412	0.0138002
IL6ST	6.49e-07	-0.540088	0.201	0.448	0.0143618
EVL	6.5e-07	0.21632	0.889	0.866	0.0143905
ANKUB1	7.07e-07	0.468568	0.347	0.142	0.0156554
YEATS2	7.29e-07	0.314971	0.492	0.365	0.0161372
C12orf75	7.41e-07	0.406822	0.462	0.234	0.0164057
GPSM3	7.75e-07	0.328029	0.397	0.214	0.0171641
CCDC85B	8.07e-07	0.360449	0.387	0.163	0.0178664
RASA2	8.38e-07	-0.595386	0.844	0.926	0.0185557
PITPNC1	8.39e-07	-0.609803	0.925	0.97	0.0185729
RAB11A	8.86e-07	0.379158	0.437	0.276	0.0196047
STK10	9.01e-07	0.196135	0.864	0.858	0.0199531
PVT1	9.04e-07	0.583361	0.528	0.409	0.0200118
SET	9.68e-07	0.273338	0.447	0.309	0.0214282
SMC4	1e-06	0.389024	0.362	0.166	0.0222052
XRN1	1.01e-06	0.258582	0.759	0.674	0.0222577
PDCD1	1.01e-06	0.475181	0.347	0.095	0.0223289
H1-4	1.05e-06	0.489084	0.352	0.089	0.0231751
RFX3	1.1e-06	-0.712773	0.472	0.685	0.0243329
ASXL2	1.25e-06	0.287153	0.693	0.602	0.0277561
EVA1C	1.26e-06	-0.543459	0.206	0.457	0.0279559
ITPR1	1.28e-06	0.295041	0.698	0.611	0.0283391
RPL34	1.3e-06	0.275763	0.462	0.285	0.028849
ITM2C	1.49e-06	0.376333	0.387	0.136	0.0330684
SLC2A3	1.5e-06	0.456649	0.422	0.231	0.033093
COTL1	1.53e-06	0.384852	0.477	0.255	0.0337912
NDUFV2	1.6e-06	0.287529	0.457	0.297	0.0353061
FAM111A	1.61e-06	0.32467	0.397	0.202	0.0357279
CCDC91	1.69e-06	0.215618	0.874	0.813	0.0374568
TULP4	1.71e-06	0.299453	0.467	0.3	0.0379284
PRKN	1.87e-06	-0.61519	0.201	0.368	0.041283
PSME4	1.92e-06	0.270096	0.714	0.57	0.0424666
SHISA5	1.92e-06	0.287699	0.422	0.237	0.0425963
DGKD	2.01e-06	-0.513038	0.332	0.546	0.0444638
CLIC1	2.42e-06	0.429507	0.357	0.116	0.0536108
POC1B	2.42e-06	0.325779	0.528	0.392	0.0536361
CHORDC1	2.53e-06	-0.567185	0.271	0.427	0.0559614
ALOX5AP	2.73e-06	0.284799	0.407	0.261	0.0603649
SAMD9	2.73e-06	0.361431	0.357	0.166	0.0603913
PDCD4	2.74e-06	0.215439	0.824	0.772	0.0606841
PSMB9	2.79e-06	0.302555	0.382	0.255	0.0617344
RFTN1	3.04e-06	0.27909	0.663	0.593	0.0673536
PIK3CG	3.08e-06	0.293868	0.427	0.258	0.068232
ACTN4	3.22e-06	0.244296	0.709	0.614	0.0712325
JUN	3.23e-06	0.501518	0.317	0.089	0.0715654
OTULIN	3.54e-06	0.300181	0.442	0.285	0.0783746
DIPK1A	3.61e-06	-0.650918	0.367	0.522	0.0799111
LIMD2	3.62e-06	0.349696	0.362	0.172	0.0801071
SNHG14	3.71e-06	-0.529148	0.839	0.932	0.08208
HELZ	3.75e-06	0.226057	0.809	0.804	0.0830861
CAPZA1	3.87e-06	0.254879	0.663	0.582	0.0857431
MYCBP2-AS1	3.98e-06	0.507881	0.337	0.077	0.0881989
DGKH	4.01e-06	0.422831	0.538	0.407	0.0886863
MALT1	4.05e-06	-0.531995	0.266	0.519	0.0897077
RPS26	4.13e-06	0.300549	0.422	0.24	0.091388
SPG7	4.17e-06	0.273942	0.417	0.3	0.0923457
BCL11B	4.32e-06	0.146025	0.975	0.953	0.0956009
TAPBP	4.45e-06	0.263337	0.578	0.478	0.0984529
FLI1	4.54e-06	-0.542297	0.709	0.872	0.100494
RBFOX1	4.99e-06	-0.528083	0.714	0.801	0.110372
MARK2	5.16e-06	0.264887	0.583	0.448	0.114129
XRRA1	5.37e-06	0.285898	0.492	0.335	0.11883
ARHGAP18	5.46e-06	0.353866	0.538	0.347	0.120791
NR3C1	5.51e-06	-0.641818	0.618	0.757	0.121878
TMLHE-AS1	5.51e-06	0.59141	0.291	0.089	0.121972
TNRC6B	5.66e-06	-0.495346	0.93	0.994	0.125169
CCL3-AS1	5.83e-06	0.565602	0.337	0.047	0.12911
LNPEP	6.16e-06	0.217995	0.794	0.721	0.136419
ARHGAP12	6.58e-06	-0.532494	0.231	0.469	0.145623
CFH	6.59e-06	-0.649255	0.055	0.318	0.145855
WWOX	6.59e-06	-0.894092	0.503	0.65	0.145925
NSD1	7.17e-06	0.240546	0.729	0.641	0.158796
ITGAL	7.52e-06	0.246453	0.749	0.641	0.166368
CCND2	7.61e-06	0.286808	0.578	0.49	0.168424
BBX	7.91e-06	-0.552262	0.618	0.813	0.17512
SH3BGRL3	7.91e-06	0.315289	0.387	0.187	0.175174
CCR5	7.93e-06	0.317462	0.372	0.202	0.175573
RNF130	8.01e-06	-0.526071	0.291	0.439	0.177279
CDC42	8.48e-06	0.237729	0.588	0.484	0.187712
PIP4K2A	8.51e-06	-0.524104	0.98	0.994	0.188312
KIF13B	8.8e-06	-0.552069	0.442	0.682	0.194673
YPEL1	9.18e-06	-0.461699	0.327	0.516	0.203125
CHST12	9.21e-06	0.245047	0.573	0.445	0.203749
H3-3A	9.3e-06	0.256995	0.427	0.329	0.20591
PKD2	9.58e-06	0.322145	0.407	0.237	0.212045
ANKRD10	1.02e-05	0.248599	0.462	0.365	0.22473
IGF2R	1.04e-05	0.245707	0.668	0.546	0.230177
NEAT1	1.1e-05	0.278322	0.985	0.953	0.242437
GOLGA8A	1.11e-05	0.231541	0.442	0.306	0.244589
CAP1	1.15e-05	0.259551	0.492	0.356	0.253706
RPS7	1.16e-05	0.250306	0.497	0.326	0.256844
MCTP2	1.29e-05	0.251592	0.709	0.573	0.284948
FERMT3	1.38e-05	0.350987	0.352	0.151	0.304658
PKM	1.39e-05	0.267168	0.417	0.261	0.307126
GTF2I	1.4e-05	0.223927	0.693	0.558	0.310043
RERE	1.46e-05	-0.549674	0.658	0.872	0.322415
PTPN7	1.49e-05	0.269452	0.457	0.344	0.3301
SATB1-AS1	1.5e-05	-0.571714	0.191	0.362	0.331915
ESYT2	1.53e-05	0.24569	0.663	0.546	0.338539
ZBED4	1.57e-05	-0.450587	0.171	0.412	0.348053
MT-CYB	1.71e-05	-0.696382	0.759	0.801	0.378648
FAU	1.8e-05	0.264943	0.432	0.267	0.398516
LPIN1	1.81e-05	0.224648	0.593	0.499	0.399952
SAMHD1	1.84e-05	0.270014	0.543	0.398	0.406684
MYO9B	1.84e-05	0.264421	0.704	0.576	0.406779
MIA2	1.85e-05	0.295949	0.523	0.368	0.408387
FXR1	1.86e-05	-0.478807	0.372	0.57	0.412245
CCDC144A	1.86e-05	0.303915	0.402	0.184	0.412691
PSTPIP2	1.88e-05	0.301334	0.382	0.226	0.417021
JAK2	1.94e-05	0.308501	0.583	0.371	0.430325
KCMF1	1.95e-05	0.284089	0.528	0.374	0.431039
SLC25A6	1.95e-05	0.285071	0.377	0.187	0.431497
PPM1B	1.96e-05	0.220532	0.704	0.567	0.434092
S100A6	2.07e-05	0.273241	0.377	0.228	0.458943
COLGALT2	2.11e-05	0.32733	0.377	0.217	0.467188
IDS	2.16e-05	0.218757	0.598	0.493	0.478536
NUTM2B-AS1	2.22e-05	0.262074	0.603	0.43	0.490482
ARL6IP1	2.23e-05	0.284301	0.367	0.19	0.493036
TGOLN2	2.26e-05	0.220975	0.593	0.484	0.499388
RC3H2	2.27e-05	0.224313	0.543	0.436	0.502611
TNFRSF14	2.27e-05	0.349943	0.367	0.122	0.503294
CHRM3-AS2	2.34e-05	0.36539	0.367	0.116	0.517729
CYBA	2.35e-05	0.241375	0.558	0.395	0.519723
MACF1	2.42e-05	0.175491	0.884	0.902	0.535811
DDX60	2.42e-05	0.321238	0.372	0.208	0.536427
ST3GAL5	2.43e-05	0.286483	0.508	0.347	0.53773
INPP4B	2.55e-05	-0.583242	0.814	0.917	0.563342
MIATNB	2.58e-05	0.235318	0.523	0.409	0.570244
LINC00649	2.65e-05	-0.444951	0.276	0.504	0.587576
FLNA	2.75e-05	0.25932	0.397	0.258	0.608369
PRPF4B	2.76e-05	0.217937	0.648	0.582	0.611242
ITGA2	2.77e-05	0.560371	0.296	0.045	0.612334
CD8B	2.83e-05	0.262041	0.523	0.415	0.626346
STK24	2.85e-05	0.199612	0.683	0.555	0.630623
PILRB	2.87e-05	0.239683	0.422	0.285	0.634379
CD55	2.88e-05	-0.600002	0.07	0.309	0.638284
CCM2	2.97e-05	0.224623	0.734	0.629	0.658392
LDLRAD4	3.02e-05	0.338328	0.884	0.671	0.669476
RHOH	3.33e-05	-0.531953	0.613	0.748	0.737244
PARP9	3.35e-05	0.306123	0.397	0.19	0.74058
FMNL1	3.45e-05	0.246151	0.553	0.392	0.764469
NCKAP1L	3.5e-05	0.227312	0.568	0.463	0.774765
MAP3K5	3.52e-05	0.215023	0.874	0.792	0.778244
EZH2	3.52e-05	0.468798	0.276	0.098	0.778763
ZBP1	3.53e-05	0.28092	0.362	0.184	0.781783
REEP5	3.63e-05	0.277777	0.367	0.217	0.802965
SKAP1-AS1	3.8e-05	0.430378	0.307	0.095	0.840926
SLC9A3R1	3.86e-05	0.240715	0.397	0.249	0.853687
SPPL2A	3.88e-05	0.251639	0.467	0.291	0.85946
HERC4	4.05e-05	0.168201	0.915	0.866	0.896515
MIB1	4.16e-05	-0.523895	0.307	0.501	0.92108
FMN1	4.3e-05	-0.400343	0.281	0.407	0.951446
PTGES3	4.31e-05	-0.520128	0.402	0.57	0.954757
ROBO2	4.34e-05	-0.450879	0.342	0.54	0.959722
CCDC7	4.35e-05	0.28344	0.508	0.389	0.962379
AMBRA1	4.43e-05	0.306975	0.563	0.412	0.980319
OVCH1	0.000143371	0.570864	0.281	0.033	1
ABTB2	0.000596889	0.560671	0.226	0.056	1
TRBV18	0.0018069	0.538301	0.286	0	1
DPF3	4.7e-05	0.51417	0.266	0.083	1
DPYD-AS1	0.000181582	0.468749	0.256	0.086	1
LINC02384	0.0138191	0.462884	0.231	0.024	1
LINC01572	0.00780697	0.450911	0.216	0.05	1
HSPA1A	0.00080883	0.42771	0.327	0.166	1
RGS1	0.000268373	0.418943	0.266	0.154	1
LINC01684	0.000630949	0.400506	0.291	0.086	1
C2CD5-AS1	6.27e-05	0.388886	0.302	0.122	1
PLPP1	0.000710366	0.386993	0.266	0.128	1
INSYN2B	0.000186807	0.369521	0.291	0.113	1
NDFIP2	0.000593925	0.358689	0.276	0.113	1
CD70	0.000915514	0.354927	0.286	0.104	1
DOK6	0.000123985	0.354341	0.246	0.16	1
CENPP	0.00728117	0.352032	0.226	0.095	1
TANK-AS1	0.0527589	0.340896	0.196	0.042	1
FASLG	0.00190953	0.338447	0.291	0.086	1
ITGB2-AS1	0.000752701	0.337448	0.291	0.107	1
CLEC12A	0.110599	0.336481	0.201	0.012	1
COX10-DT	0.000286333	0.336043	0.447	0.267	1
RAB3GAP1	4.79e-05	0.335976	0.407	0.306	1
NAMPT	0.000240193	0.331822	0.302	0.134	1
PHLDA1	0.00260603	0.329175	0.291	0.083	1
TRIM59	0.00256823	0.327993	0.281	0.092	1
INKA2	0.0014111	0.324765	0.281	0.11	1
FAR2	0.001531	0.31832	0.302	0.166	1
PTMS	0.00169621	0.317758	0.286	0.104	1
OASL	0.00511596	0.315743	0.281	0.08	1
GBP1	0.0316323	0.314317	0.196	0.074	1
GZMB	0.0208717	0.308923	0.251	0.056	1
ZBTB47-AS1	0.00257129	0.308679	0.281	0.104	1
ZEB2	7.63e-05	0.307468	0.704	0.525	1
SFMBT1	9.2e-05	0.307325	0.437	0.249	1
TBC1D4	0.00234695	0.30634	0.281	0.11	1
PLEKHO1	0.000386831	0.305549	0.317	0.131	1
ENTPD1	0.0775484	0.30297	0.171	0.059	1
APOBEC3D	5.97e-05	0.301911	0.352	0.157	1
ABHD15-AS1	0.000572498	0.300549	0.307	0.142	1
KDM5D	0.00137669	0.298702	0.302	0.116	1
MIR155HG	0.000445522	0.29691	0.327	0.131	1
TSTD3	5.46e-05	0.296378	0.377	0.172	1
PRELID1	0.0303916	0.296033	0.246	0.062	1
NELL2	0.00118511	0.295017	0.402	0.353	1
CD4	0.059348	0.289022	0.161	0.083	1
VMP1	4.6e-05	0.287277	0.538	0.38	1
TP53INP1	0.0142252	0.286049	0.251	0.086	1
KLRB1	0.00761351	0.282587	0.256	0.104	1
CXCR3	0.0254527	0.282502	0.251	0.068	1
MDM2	5.01e-05	0.282227	0.422	0.356	1
SKAP1-AS2	0.0254528	0.280092	0.251	0.071	1
H2BC5	0.185713	0.276943	0.121	0.05	1
TAP2	0.00113133	0.276771	0.327	0.128	1
STRBP	0.000823873	0.276104	0.427	0.326	1
SIT1	0.00731074	0.276075	0.256	0.113	1
DDX3Y	0.00918063	0.274553	0.276	0.095	1
CTNNA1	6.01e-05	0.273406	0.452	0.273	1
GBP4	0.0261974	0.27067	0.246	0.077	1
CCL3	0.243386	0.270353	0.161	0.021	1
RANBP9	6.23e-05	0.269047	0.678	0.493	1
RNASEK	0.000806608	0.266536	0.317	0.145	1
TRAF3	0.000432614	0.266057	0.472	0.3	1
LINC00299	0.00444654	0.265215	0.367	0.249	1
IBTK	4.56e-05	0.264943	0.402	0.267	1
SASH3	5.91e-05	0.264615	0.367	0.217	1
RNF7	0.0133569	0.263624	0.271	0.095	1
TNC	0.358882	0.263479	0.131	0.009	1
TRIM5	0.00292015	0.262269	0.286	0.134	1
CTLA4	0.301275	0.260991	0.146	0.012	1
TBCEL	0.0383637	0.25974	0.221	0.08	1
PRKCA	0.00121833	0.259258	0.799	0.585	1
MIR3667HG	0.00224275	0.25894	0.467	0.294	1
SYNE3	0.0029661	0.258393	0.261	0.154	1
UVSSA	0.0254466	0.258128	0.241	0.089	1
KIF20B	0.00447724	0.257192	0.286	0.134	1
CKAP2	0.0724644	0.256505	0.186	0.071	1
CLEC2B	5.84e-05	0.254824	0.523	0.421	1
GTF2I-AS1	0.160844	0.254745	0.181	0.039	1
SSR2	0.00492509	0.254622	0.291	0.116	1
CYREN	0.0114462	0.253795	0.236	0.122	1
PTPN9	0.00010155	0.25272	0.392	0.3	1
CCDC107	0.0460608	0.251571	0.236	0.074	1
SMG7	7.53e-05	0.251478	0.462	0.344	1
HLA-DPB1	0.0179892	0.251408	0.251	0.098	1
KLRK1-AS1	0.000937366	0.251228	0.296	0.187	1
KCNQ1OT1	0.00853303	0.251228	0.201	0.163	1
TENT2	6.83e-05	0.251161	0.739	0.608	1
CRIP1	0.0034619	0.251106	0.291	0.136	1
TRIB2	0.00946842	0.25082	0.266	0.116	1
USP3-AS1	0.0141365	0.249672	0.266	0.101	1
LAT	0.000212099	0.249365	0.362	0.184	1
CDK19	0.00389229	0.24917	0.543	0.415	1
ARHGAP9	0.000426157	0.248405	0.322	0.184	1
CD101	0.0332114	0.248152	0.251	0.08	1
SNX5	0.00018505	0.247888	0.352	0.199	1
MAT2B	0.000349714	0.247888	0.337	0.187	1
RSAD2	0.181777	0.247774	0.191	0.03	1
RNPEPL1	0.000784818	0.246453	0.327	0.157	1
MBOAT1	0.000882285	0.246356	0.307	0.181	1
CD69	0.000997585	0.246037	0.487	0.392	1
LINC00513	0.00132328	0.245407	0.312	0.178	1
ALG13-AS1	0.193691	0.245407	0.171	0.036	1
ZNF708	6.29e-05	0.244971	0.387	0.267	1
PSME2	0.131008	0.244823	0.206	0.045	1
ARID2	5.06e-05	0.244567	0.789	0.694	1
ANXA2R	0.0494088	0.24428	0.236	0.074	1
HINT1	5.13e-05	0.242644	0.407	0.252	1
ICOS	0.00194	0.242446	0.332	0.151	1
BICDL1	0.000346978	0.241996	0.377	0.249	1
MYO1G	0.000719544	0.241893	0.337	0.169	1
OAZ1	5.88e-05	0.241195	0.427	0.297	1
SHOC1	0.0768265	0.240992	0.196	0.074	1
RTF1	0.000112928	0.240715	0.347	0.24	1
PRKCA-AS1	0.329282	0.240052	0.126	0.027	1
ZDHHC21	0.000371017	0.239826	0.472	0.335	1
EID1	0.00362913	0.239627	0.281	0.145	1
CD37	6.18e-05	0.239291	0.402	0.234	1
S100PBP	0.000154389	0.237559	0.508	0.359	1
OGFR	0.00334741	0.237098	0.286	0.151	1
UCP2	0.128095	0.236672	0.206	0.047	1
H1-10	0.000451937	0.23662	0.327	0.214	1
ACTR2	0.000143345	0.236418	0.638	0.576	1
PARVG	4.66e-05	0.236244	0.477	0.35	1
TBK1	0.000127165	0.235477	0.382	0.279	1
TRIR	0.0017017	0.235318	0.296	0.172	1
SLC6A6	8.56e-05	0.234661	0.407	0.246	1
LIMA1	0.0248817	0.234519	0.226	0.116	1
FAM126A	0.00312793	0.234315	0.276	0.175	1
ABI3	0.0625239	0.234223	0.201	0.089	1
TNFRSF1A	0.000108733	0.234172	0.372	0.228	1
MX1	0.0154687	0.232733	0.246	0.125	1
SLC25A12	0.000774334	0.23192	0.407	0.309	1
SLC12A6	0.000187026	0.23186	0.467	0.318	1
TRIM13	0.00347698	0.2314	0.286	0.163	1
CCR2	0.00205588	0.230647	0.302	0.172	1
MYO5A	5.65e-05	0.23015	0.749	0.677	1
PPM1M	0.0985475	0.229909	0.206	0.065	1
CD81	0.000296824	0.229465	0.377	0.234	1
PSMB8	0.0280219	0.229465	0.251	0.101	1
ARHGAP4	0.000306667	0.229094	0.352	0.223	1
TPM4	0.000364656	0.228728	0.367	0.208	1
RPS27L	0.000415056	0.228728	0.347	0.211	1
SECISBP2L	7.1e-05	0.228198	0.437	0.318	1
MAK	0.0652583	0.227759	0.196	0.092	1
FAM102B	0.00228546	0.22704	0.342	0.193	1
BTG2	0.028569	0.226548	0.226	0.116	1
RPP38	0.0525252	0.226157	0.201	0.101	1
TRGC1	0.00361281	0.225416	0.337	0.154	1
SCLT1	0.0159112	0.225234	0.462	0.32	1
CMC2	0.000761763	0.225077	0.357	0.193	1
RPL10A	7.59e-05	0.225006	0.437	0.261	1
SH3GLB1	0.000509273	0.224743	0.327	0.234	1
CMTM1	0.00125891	0.223756	0.327	0.19	1
EIF1	0.000110448	0.223652	0.442	0.377	1
GPR68	0.0315585	0.223174	0.241	0.107	1
RAPGEF5	0.000275001	0.222846	0.442	0.344	1
RFX3-DT	0.00419082	0.222784	0.392	0.24	1
IDH2	0.000832982	0.222546	0.342	0.184	1
ATP5F1E	0.000602017	0.221483	0.322	0.22	1
RPA3	0.0770321	0.22147	0.201	0.08	1
RGS9	0.00184237	0.221411	0.372	0.202	1
ATP10A	0.000249354	0.220885	0.598	0.448	1
NCALD	0.00412676	0.220731	0.638	0.457	1
PDE5A	0.0378896	0.220418	0.226	0.107	1
PPP6R2	0.000267264	0.219412	0.583	0.457	1
SLC4A8	0.00374429	0.219412	0.317	0.187	1
CREBZF	7.21e-05	0.219131	0.407	0.288	1
SERP1	0.000472494	0.218813	0.332	0.226	1
TCHP	0.00130818	0.218186	0.347	0.181	1
RSBN1L	0.000135184	0.217831	0.598	0.516	1
GIMAP1	0.007057	0.217767	0.271	0.151	1
ANGPT2	0.0938141	0.216294	0.181	0.086	1
MBNL1-AS1	0.0402187	0.21581	0.201	0.125	1
ATP5MC2	0.000805953	0.215798	0.352	0.214	1
SERF2	0.000149029	0.21566	0.437	0.3	1
CORO1B	0.235998	0.21566	0.176	0.039	1
ZFP36L1	7.8e-05	0.215432	0.462	0.353	1
CDKN2A	0.0215221	0.215216	0.251	0.131	1
PPIP5K2	0.000256154	0.214937	0.447	0.291	1
LTB	0.11184	0.214858	0.181	0.08	1
EIF4H	0.00135334	0.21464	0.312	0.193	1
MMS22L	0.00474005	0.21446	0.296	0.187	1
NFAT5	5.49e-05	0.213982	0.784	0.68	1
RAB11FIP1	0.000199279	0.213949	0.387	0.261	1
CD74	0.00715173	0.21375	0.286	0.172	1
RPSA	6.88e-05	0.21373	0.683	0.543	1
CD27	0.0406926	0.212492	0.231	0.107	1
SLC38A2	0.000323316	0.212285	0.462	0.374	1
SELENOH	0.0273361	0.212203	0.231	0.125	1
TRAF1	0.000221868	0.211776	0.367	0.282	1
HNRNPLL	8.3e-05	0.211704	0.533	0.359	1
HNRNPR	9.09e-05	0.211647	0.482	0.371	1
R3HCC1L	0.00145416	0.211647	0.422	0.27	1
GUK1	0.000444822	0.21146	0.347	0.231	1
ITGA2-AS1	0.512968	0.21085	0.121	0.003	1
OPTN	0.00017163	0.210712	0.432	0.318	1
TMPO	9.13e-05	0.210642	0.427	0.395	1
MFSD4B	0.00196944	0.210574	0.352	0.303	1
TSPO	0.0705834	0.209783	0.216	0.089	1
BAX	0.0361453	0.209651	0.216	0.119	1
LCK	0.000526552	0.208677	0.653	0.564	1
SH2D3C	0.000900394	0.208677	0.372	0.246	1
UPF2	0.000150531	0.208302	0.508	0.412	1
ATP5F1D	0.00236598	0.208144	0.317	0.178	1
SURF4	0.000247226	0.208076	0.382	0.264	1
SLC35D2	0.0256459	0.207684	0.236	0.128	1
BAZ1A	0.000213605	0.207299	0.613	0.504	1
TWF2	0.17806	0.207168	0.196	0.05	1
TRGV10	0.176137	0.206902	0.191	0.053	1
TBC1D31	0.00130842	0.206826	0.387	0.217	1
PLCG2	0.000135505	0.206617	0.884	0.834	1
PIK3C2A	0.000305202	0.206289	0.407	0.3	1
TMSB10	0.00142029	0.206045	0.462	0.326	1
SLC7A6OS	0.00897266	0.206045	0.266	0.166	1
ADAM19	0.000451297	0.205987	0.422	0.32	1
TCIRG1	0.0638558	0.205879	0.231	0.092	1
CHD3	6.95e-05	0.205814	0.487	0.418	1
NME7	0.0102783	0.20578	0.261	0.199	1
RPLP1	0.00111445	0.205194	0.613	0.46	1
RBCK1	0.00102074	0.20518	0.322	0.22	1
TM9SF3	0.000366693	0.205012	0.508	0.424	1
LINC00996	0.455538	0.204333	0.136	0.009	1
TMA7	0.000464795	0.203969	0.362	0.252	1
PSMA5	0.00260824	0.203788	0.302	0.196	1
CCDC14	0.000416977	0.203749	0.462	0.329	1
ZNF451-AS1	0.314011	0.203587	0.151	0.033	1
MARK4	0.00303783	0.202437	0.296	0.22	1
SLC16A3	0.131448	0.202424	0.176	0.08	1
FAM53B	0.00242579	0.202202	0.487	0.359	1
PELO	0.334951	0.20164	0.146	0.033	1
VPS29	0.00436751	0.201612	0.276	0.205	1
OAS2	0.0476291	0.201559	0.251	0.101	1
RPS4Y1	0.0849124	0.201559	0.231	0.077	1
PRDX6-AS1	0.000657812	0.199745	0.658	0.534	1
COL18A1	0.339139	0.19968	0.156	0.027	1
AKAP5	0.387462	0.19968	0.126	0.03	1
CCL4L2	0.298688	0.199471	0.161	0.033	1
PTMA	0.000196008	0.198963	0.633	0.546	1
TMEM154	0.0433747	0.198804	0.226	0.122	1
PTBP3	0.00016755	0.198434	0.709	0.62	1
HLA-DRB1	0.170059	0.198287	0.176	0.062	1
NLK	0.00476164	0.198213	0.447	0.38	1
CDKL1	0.0160733	0.197932	0.256	0.151	1
FLII	0.0572512	0.197918	0.221	0.11	1
JAG2	0.345752	0.197512	0.136	0.036	1
DDB2	0.00403216	0.197467	0.472	0.326	1
RAD21	0.000255331	0.197345	0.482	0.409	1
GLIPR2	0.00323806	0.197279	0.307	0.19	1
ATXN2L	0.00190288	0.196967	0.317	0.208	1
TMEM259	0.00117252	0.196663	0.347	0.214	1
H1-3	0.17156	0.196595	0.171	0.068	1
PTPN2	0.00146979	0.196576	0.568	0.43	1
CHFR	0.000268458	0.196195	0.472	0.395	1
PDLIM2	0.0666919	0.196079	0.231	0.095	1
ABAT	0.0260015	0.195776	0.246	0.142	1
MYO5B	0.410317	0.195717	0.121	0.027	1
PPP1CA	0.0406663	0.195588	0.236	0.119	1
IL26	0.384496	0.19554	0.141	0.024	1
ABHD17A	0.000129775	0.195527	0.397	0.294	1
NFATC3	5.1e-05	0.195252	0.824	0.742	1
SLC9A9	0.00543497	0.195094	0.764	0.608	1
TRIM25	0.0131669	0.194526	0.266	0.157	1
SIPA1L1	0.000607397	0.194001	0.799	0.685	1
ADAM10	0.000460353	0.193984	0.683	0.611	1
FKBP1A	0.00444158	0.193967	0.291	0.193	1
LMNB1	0.0109629	0.193967	0.286	0.157	1
VPS26A	0.000652776	0.193947	0.437	0.353	1
KLHL6	0.00808828	0.193699	0.276	0.175	1
ENO1	0.0021488	0.193568	0.322	0.211	1
DZIP3	0.00699105	0.193568	0.281	0.19	1
RPS6KA1	0.00272715	0.193439	0.327	0.196	1
OVOL2	0.331934	0.193396	0.136	0.042	1
TRIP12	0.00030085	0.193007	0.678	0.585	1
RHOG	0.144227	0.192648	0.181	0.08	1
DENND6A-AS1	0.180365	0.192648	0.166	0.071	1
ZAP70	0.000106941	0.192193	0.432	0.374	1
HERC6	0.0115777	0.192172	0.271	0.16	1
TESPA1	0.0164857	0.192051	0.261	0.163	1
MIER1	8.83e-05	0.19162	0.633	0.513	1
SP140	0.000329092	0.191452	0.558	0.466	1
ZNF700	0.00084755	0.190716	0.352	0.261	1
PITPNB	0.00271425	0.190615	0.447	0.344	1
DDX60L	0.000493202	0.190531	0.467	0.383	1
LDHA	0.107227	0.190366	0.191	0.098	1
ARPC4	0.00132509	0.190284	0.352	0.214	1
SNX18	0.102017	0.190244	0.201	0.092	1
PREP	0.00191361	0.190125	0.492	0.368	1
KRBOX5	0.00552879	0.190072	0.302	0.19	1
CNOT1	9.88e-05	0.18999	0.633	0.558	1
PDIA6	0.0148862	0.189232	0.281	0.148	1
H1-2	0.262422	0.189172	0.161	0.05	1
EPC1-AS1	0.28842	0.189172	0.151	0.047	1
N4BP2L1	0.00069211	0.189065	0.447	0.315	1
PARP10	0.151696	0.188938	0.211	0.065	1
SENP7	5.35e-05	0.188676	0.668	0.644	1
B4GALT5	0.00416094	0.188404	0.503	0.329	1
NFE2L3	0.0941085	0.18828	0.201	0.098	1
TAF7	0.00115309	0.188253	0.367	0.226	1
ACAP1	8.64e-05	0.188074	0.638	0.493	1
FBXW5	0.0305255	0.187973	0.261	0.125	1
ARHGAP15-AS1	0.0667976	0.187973	0.221	0.104	1
PLEKHF1	0.0185657	0.187874	0.276	0.139	1
DTX3L	0.0380173	0.187777	0.231	0.134	1
CCNT2	6.35e-05	0.187729	0.538	0.451	1
ADAM8	0.0154419	0.187586	0.291	0.139	1
SELENOI	0.00251132	0.187482	0.317	0.24	1
SLK	0.000671138	0.187151	0.553	0.433	1
NPEPL1	0.173918	0.186892	0.176	0.074	1
SYNC	0.210578	0.186892	0.161	0.068	1
GPATCH2	0.0210306	0.186878	0.266	0.148	1
ZNF267	0.00451685	0.186632	0.291	0.205	1
ATP5IF1	0.0691337	0.186513	0.226	0.104	1
RPL10	0.00137723	0.186488	0.598	0.481	1
AGAP2	0.0490704	0.186422	0.241	0.113	1
CD82	0.132612	0.186422	0.181	0.089	1
KRAS	0.00748019	0.186397	0.281	0.202	1
RAP2C-AS1	0.274521	0.186333	0.161	0.045	1
COMMD7	0.0176943	0.185906	0.271	0.154	1
C1RL	0.0244144	0.185824	0.256	0.145	1
DIAPH1-AS1	0.500948	0.185556	0.131	0.012	1
TYK2	0.0829934	0.184553	0.206	0.107	1
MAP4K3	0.00436207	0.184478	0.422	0.309	1
ARPP19	0.000597421	0.184416	0.372	0.273	1
ICAM3	0.0426053	0.184404	0.251	0.119	1
MDGA1	0.0679315	0.184404	0.226	0.104	1
ZNF490	0.0574255	0.18426	0.216	0.122	1
DDHD2	0.0234341	0.18412	0.261	0.148	1
SLC25A3	0.0132691	0.184051	0.271	0.16	1
SZRD1	0.0306862	0.184051	0.261	0.131	1
PEX14	0.00508121	0.183927	0.457	0.341	1
CALM1	9.46e-05	0.183717	0.693	0.593	1
SNRNP200	0.00020987	0.183683	0.442	0.344	1
AGFG2	0.0048869	0.183479	0.296	0.208	1
MYL6	0.00399343	0.18342	0.322	0.199	1
ITPR2	0.00322205	0.183272	0.884	0.789	1
NFATC2	0.000302156	0.183123	0.799	0.721	1
HLA-DMA	0.176686	0.182858	0.171	0.077	1
MIAT	0.000390834	0.182512	0.563	0.43	1
MR1	0.0654915	0.182378	0.221	0.116	1
AKAP11	0.000574549	0.182213	0.422	0.32	1
CEP57	0.00090741	0.182213	0.437	0.309	1
ARF6	0.00855663	0.181954	0.276	0.19	1
UBA6	0.00183603	0.181924	0.457	0.309	1
TAF1D	0.000843497	0.181769	0.432	0.374	1
ELK3	0.0101146	0.181666	0.286	0.178	1
CLIP1	0.00170913	0.181657	0.412	0.353	1
KLHL28	0.00199718	0.181444	0.327	0.24	1
ASXL1	0.00181118	0.181415	0.578	0.463	1
TRAV4	0.463421	0.181331	0.146	0.015	1
BLOC1S4	0.372241	0.181223	0.156	0.03	1
PPP3CB	0.00145945	0.180997	0.528	0.451	1
RPL37	0.000650308	0.180967	0.397	0.306	1
DDX39B	0.000298862	0.180894	0.437	0.344	1
MARCHF3	0.275563	0.180777	0.136	0.062	1
SLC2A4RG	0.0159454	0.180556	0.281	0.148	1
PPP4R3A	0.00179931	0.180431	0.598	0.51	1
GSTK1	0.00368032	0.180235	0.317	0.202	1
GMFG	0.00380611	0.180125	0.312	0.208	1
ROCK1	6.86e-05	0.180058	0.779	0.751	1
CBX3	0.00213917	0.179883	0.327	0.258	1
DNAJC3	0.00270388	0.179725	0.337	0.228	1
APOBEC3H	0.357121	0.179134	0.146	0.036	1
NBPF26	0.13655	0.17887	0.186	0.089	1
PPP1R21	0.00124521	0.178532	0.543	0.442	1
CCDC82	0.0100623	0.178457	0.286	0.181	1
RIOK3	0.00324551	0.178227	0.317	0.243	1
HMGN1	0.00103087	0.178164	0.377	0.261	1
VPS4B	0.00329194	0.178144	0.357	0.246	1
SAT1	0.00943709	0.178045	0.317	0.237	1
CDRT4	0.00950356	0.178045	0.322	0.237	1
RNF19A	8.6e-05	0.177601	0.688	0.608	1
HSPA2-AS1	0.351184	0.177083	0.156	0.036	1
ELMO1-AS1	0.329616	0.177048	0.141	0.045	1
POLD4	0.190042	0.176998	0.176	0.074	1
BRIP1	0.324149	0.176998	0.116	0.056	1
RPL36AL	0.158502	0.176966	0.166	0.092	1
TSPAN32	0.0356341	0.176861	0.251	0.136	1
SRP9	0.0385952	0.176861	0.251	0.131	1
DOK2	0.0434409	0.176861	0.251	0.131	1
TFRC	0.0298479	0.176834	0.266	0.136	1
SEPTIN1	0.00429905	0.176742	0.322	0.199	1
KDM5B	0.00372281	0.176606	0.312	0.24	1
IRAK4	0.00140947	0.176585	0.367	0.255	1
RHEB	0.00335109	0.176517	0.392	0.249	1
RPS25	0.000559323	0.176454	0.457	0.32	1
GOLPH3	0.00126763	0.176294	0.452	0.415	1
TET3	0.0162398	0.175018	0.291	0.226	1
IER2	0.152248	0.175018	0.196	0.08	1
LINC00486	0.000259591	0.175018	0.588	0.516	1
SUB1	0.000473005	0.175018	0.518	0.386	1
USP28	0.00065415	0.175018	0.397	0.306	1
ADCY7	0.000703274	0.175018	0.442	0.359	1
ASCC3	0.00356863	0.175018	0.769	0.706	1
SOD2	0.0134519	0.175018	0.286	0.178	1
LINC00265	0.399172	0.175018	0.126	0.036	1
LANCL1-AS1	0.40985	0.175018	0.126	0.033	1
TRPM7	0.000354915	0.174129	0.658	0.647	1
STX16	0.000873704	0.173876	0.553	0.496	1
VPS54	0.00636814	0.173756	0.457	0.323	1
FTH1	0.00409641	0.173548	0.342	0.258	1
WDFY1	0.00439438	0.173472	0.327	0.255	1
UBASH3A	0.00119513	0.173431	0.357	0.273	1
FANCL	0.0118187	0.173377	0.307	0.187	1
TMEM248	0.00586884	0.173366	0.307	0.217	1
S100A11	0.16079	0.173056	0.206	0.071	1
MTHFD1	0.223483	0.173024	0.181	0.062	1
ADAT2	0.290405	0.173007	0.146	0.059	1
C4orf48	0.385088	0.172955	0.136	0.039	1
OAS3	0.427519	0.172937	0.131	0.03	1
ARHGAP11A	0.453109	0.172937	0.116	0.03	1
AKAP7	0.00678425	0.172015	0.327	0.246	1
TMEM200A	0.0134545	0.171878	0.302	0.193	1
METAP1	0.0108756	0.17175	0.296	0.211	1
GPBP1L1	0.000688287	0.171611	0.573	0.481	1
CENPK	0.0565762	0.171406	0.246	0.116	1
NME3	0.116822	0.171176	0.181	0.11	1
DUOX1	0.339458	0.170948	0.136	0.053	1
TBCC	0.324482	0.170913	0.161	0.045	1
CEACAM1	0.474287	0.170842	0.131	0.021	1
TANK	0.00213236	0.170474	0.739	0.647	1
PIM1	0.00177549	0.170201	0.367	0.246	1
NEK1	0.0049686	0.170017	0.422	0.389	1
EFHD2	0.0549734	0.169371	0.236	0.131	1
MIR34AHG	0.224766	0.169281	0.156	0.071	1
CISH	0.204948	0.169141	0.181	0.071	1
MSMO1	0.36319	0.168943	0.126	0.047	1
SUMO3	0.346846	0.168892	0.136	0.05	1
RNASEH2B	0.00649092	0.16885	0.477	0.386	1
DOCK8-AS2	0.550336	0.168676	0.111	0.015	1
TM7SF3	0.00854216	0.168534	0.317	0.208	1
LBH	0.000528829	0.168516	0.538	0.404	1
MAP2K2	0.00199914	0.16849	0.362	0.246	1
DECR1	0.00225392	0.168222	0.412	0.359	1
PCED1B-AS1	0.000823056	0.168144	0.482	0.377	1
PPM1G	0.011013	0.168115	0.271	0.193	1
ZNF148	0.00161499	0.16802	0.709	0.647	1
CMTM6	0.0435477	0.167804	0.231	0.145	1
CASP3	0.0507398	0.167694	0.236	0.134	1
TMEM167A	0.0585987	0.167523	0.231	0.128	1
RFFL	0.00966881	0.167473	0.533	0.46	1
SMARCAD1	0.00703743	0.167452	0.347	0.24	1
ABI1	0.000126445	0.167323	0.724	0.668	1
DCP2	0.00184421	0.167282	0.477	0.386	1
GSTO1	0.20657	0.167156	0.161	0.08	1
ZBTB20-AS5	0.3892	0.166821	0.131	0.042	1
DEF6	0.00183995	0.166797	0.457	0.371	1
LNPK	0.018214	0.166664	0.261	0.193	1
SPTAN1	0.000424541	0.166434	0.523	0.484	1
HMBOX1	0.000891497	0.16634	0.553	0.454	1
DAP3	0.00572162	0.165858	0.347	0.261	1
NUMB	0.00463938	0.165192	0.543	0.472	1
NFKB1	0.00404575	0.165085	0.528	0.377	1
KIF21A	0.00250007	0.165057	0.563	0.445	1
RELCH	0.00111718	0.164822	0.623	0.51	1
RSRP1	0.000524393	0.16458	0.678	0.617	1
TMEM165	0.00157573	0.163643	0.457	0.404	1
MYL12B	0.00403269	0.163496	0.357	0.217	1
GNAS	9.34e-05	0.163411	0.799	0.754	1
CHMP7	0.234766	0.163045	0.176	0.068	1
RPS19BP1	0.243017	0.162945	0.181	0.062	1
SGCE	0.0385232	0.162916	0.266	0.139	1
PPP1R35	0.293681	0.162843	0.161	0.056	1
CIRBP	0.00090472	0.162817	0.422	0.291	1
IL10RA	0.00142956	0.162676	0.492	0.442	1
ZNF224	0.0476263	0.162275	0.231	0.151	1
HMGN2	0.0583156	0.162079	0.201	0.151	1
SRP14	0.082131	0.161978	0.221	0.116	1
CALM3	0.0040581	0.161721	0.332	0.228	1
ZNF565	0.140499	0.161561	0.181	0.107	1
SPSB3	0.180489	0.161231	0.191	0.083	1
EFR3A	0.00424724	0.161078	0.533	0.445	1
GALM	0.00258643	0.161054	0.422	0.386	1
ZDHHC7	0.0393438	0.160518	0.246	0.148	1
SLC4A7	0.000435031	0.160237	0.749	0.632	1
GAK	0.000727531	0.160109	0.467	0.368	1
SLC20A1	0.00216138	0.159879	0.347	0.303	1
USP24	0.000357447	0.159873	0.704	0.62	1
FAM107B	0.00544191	0.159873	0.658	0.564	1
FAM89B	0.0951972	0.15971	0.221	0.113	1
RAN	0.179038	0.159336	0.181	0.086	1
RAB22A	0.00911598	0.159285	0.327	0.246	1
FANCI	0.375402	0.159076	0.126	0.045	1
WBP1	0.300687	0.158943	0.146	0.065	1
TAB2	0.00358715	0.158856	0.668	0.552	1
CEP350	0.000680484	0.158791	0.648	0.567	1
STAM2	0.0164612	0.158753	0.317	0.193	1
TES	0.00282728	0.158733	0.392	0.291	1
JUNB	0.406118	0.15867	0.121	0.045	1
GSDMB	0.0383309	0.158654	0.256	0.148	1
EED	0.0061828	0.158642	0.302	0.231	1
RBX1	0.00702533	0.1583	0.312	0.223	1
SMC6	0.0054548	0.158108	0.342	0.258	1
EGFL6	0.562197	0.158094	0.121	0.012	1
MINDY3	0.00332524	0.15774	0.422	0.282	1
VPS28	0.120393	0.15774	0.216	0.101	1
USP1	0.127476	0.15774	0.206	0.101	1
MYSM1	0.00218074	0.157636	0.432	0.312	1
UPF3A	0.00243497	0.157549	0.352	0.27	1
ZNF789	0.21062	0.157459	0.166	0.083	1
ANTXR2	0.00689492	0.157439	0.638	0.57	1
DHX38	0.241499	0.15717	0.166	0.074	1
PCYT1A	0.00714635	0.157075	0.322	0.228	1
TGFB1	0.00233487	0.157051	0.548	0.475	1
TRMT112	0.238199	0.157021	0.171	0.074	1
DEGS2	0.263579	0.15687	0.181	0.059	1
TYMP	0.264821	0.15687	0.176	0.059	1
HNRNPA1	0.00431295	0.156829	0.327	0.246	1
MPHOSPH9	0.00623007	0.156693	0.417	0.32	1
ZNF654	0.0048874	0.156686	0.462	0.371	1
TOP2B	0.000636478	0.156345	0.613	0.501	1
CDK12	0.00235517	0.156333	0.482	0.395	1
ESYT1	0.075253	0.156208	0.221	0.128	1
CASP4	0.00349329	0.156035	0.367	0.255	1
HUWE1	0.000766829	0.155909	0.678	0.602	1
NUP50	0.0131185	0.155909	0.291	0.193	1
TBX21	0.0174987	0.155909	0.286	0.187	1
CABIN1	0.00306542	0.1556	0.497	0.392	1
CNPY3	0.211127	0.155442	0.161	0.086	1
SPCS1	0.214014	0.155442	0.166	0.086	1
ARRB2	0.00920483	0.155118	0.286	0.228	1
HNRNPK-AS1	0.347545	0.154783	0.126	0.062	1
WAPL	0.00459305	0.154773	0.503	0.436	1
ETNK1	0.000754054	0.154524	0.623	0.534	1
ADGRG1	0.183864	0.154421	0.166	0.095	1
SMPD3	0.132846	0.153928	0.201	0.107	1
ACP5	0.559133	0.153894	0.106	0.018	1
GRIA3	0.0190383	0.153801	0.266	0.193	1
TSPOAP1	0.158339	0.153586	0.181	0.104	1
SAP130	0.0291321	0.153398	0.261	0.193	1
PSMB10	0.236571	0.153233	0.166	0.077	1
LAMTOR1	0.277224	0.153052	0.151	0.071	1
YTHDF3	0.00480087	0.152991	0.382	0.297	1
PNRC1	0.00181146	0.152719	0.392	0.315	1
THAP12	0.0906705	0.15265	0.226	0.116	1
SMURF2	0.00181262	0.1526	0.688	0.605	1
KYAT3	0.0039656	0.15258	0.332	0.258	1
GDPD5	0.0645259	0.152475	0.241	0.134	1
MGME1	0.117788	0.152475	0.216	0.104	1
SEPTIN7	5.59e-05	0.152427	0.819	0.733	1
FIS1	0.402248	0.152298	0.141	0.045	1
GPD2	0.0153253	0.152171	0.407	0.279	1
PTPRA	0.000487692	0.152154	0.799	0.685	1
APH1B	0.189962	0.151934	0.171	0.095	1
IKBKB	0.00144962	0.151912	0.447	0.395	1
PGAM1	0.237109	0.151366	0.171	0.077	1
RPS27A	0.00822828	0.151289	0.508	0.386	1
SRSF4	0.00287651	0.151052	0.553	0.427	1
TSEN54	0.00722563	0.151001	0.312	0.228	1
PLEC	0.00349876	0.150932	0.347	0.264	1
ZBTB17	0.324261	0.15077	0.151	0.056	1
TP53I13	0.0683396	0.150707	0.231	0.136	1
UBE2F	0.139442	0.150707	0.176	0.116	1
FOXN3	0.000138581	0.150619	0.995	0.976	1
JARID2	0.00311887	0.150295	0.774	0.65	1
ATP1A1	0.00311151	0.15025	0.377	0.285	1
GNAI2	0.00166125	0.150231	0.402	0.347	1
DCK	0.107813	0.150126	0.206	0.122	1
BARD1	0.0435096	0.1501	0.246	0.169	1
TNS2-AS1	0.504649	0.149927	0.111	0.033	1
UBE2E1	0.0208956	0.149807	0.467	0.338	1
DNM1L	0.01063	0.149772	0.291	0.285	1
CSK	0.00337871	0.149762	0.362	0.279	1
EEF2	0.00188758	0.149506	0.492	0.389	1
DYNC1I2	0.0109003	0.148967	0.337	0.255	1
CDC37	0.0573964	0.148955	0.231	0.148	1
ATG5	0.00343254	0.148808	0.553	0.389	1
RPL39	0.00419387	0.148706	0.427	0.297	1
EHMT1	0.00042432	0.148686	0.739	0.638	1
CASP10	0.163458	0.148545	0.196	0.098	1
PPWD1	0.0021772	0.148459	0.377	0.3	1
ZFC3H1	0.00129417	0.148423	0.573	0.496	1
ANGEL2	0.00927452	0.148176	0.322	0.22	1
HSPE1	0.0482653	0.148176	0.231	0.172	1
GNB2	0.0877591	0.148122	0.236	0.119	1
LINC00174	0.202153	0.148122	0.151	0.104	1
TMED9	0.144476	0.147906	0.196	0.107	1
RBIS	0.148603	0.147906	0.201	0.101	1
DMXL1	0.0163704	0.14783	0.482	0.418	1
B3GAT3	0.184585	0.147462	0.191	0.092	1
HNRNPDL	0.00131237	0.147273	0.573	0.51	1
DCAF11	0.233813	0.147235	0.181	0.077	1
SMAD2	0.00500444	0.147124	0.588	0.469	1
SMAD7	0.0107347	0.14681	0.322	0.228	1
RPL36A	0.0267954	0.146798	0.256	0.187	1
MED10	0.124159	0.146561	0.191	0.122	1
PLCB2	0.141127	0.146335	0.191	0.116	1
RER1	0.0101442	0.146214	0.317	0.22	1
C1GALT1	0.00459564	0.146084	0.467	0.368	1
CST7	0.0128655	0.146009	0.312	0.208	1
AGTRAP	0.176179	0.145871	0.196	0.092	1
C11orf65	0.22211	0.145871	0.166	0.089	1
CCDC18-AS1	0.0216073	0.145584	0.608	0.445	1
LSM8	0.00325716	0.145367	0.367	0.288	1
ZNF106	0.00862121	0.145173	0.337	0.252	1
C1orf56	0.333479	0.144898	0.151	0.059	1
TRAPPC4	0.35389	0.144386	0.151	0.056	1
C8orf76	0.162482	0.144321	0.191	0.104	1
FOCAD	0.0125863	0.14418	0.528	0.43	1
PYCARD	0.414787	0.144124	0.136	0.047	1
ALG6	0.0308804	0.143991	0.266	0.181	1
IRF9	0.171733	0.143823	0.181	0.104	1
TAF10	0.191516	0.143823	0.191	0.092	1
TIPRL	0.0681222	0.143793	0.241	0.136	1
DYNLL1	0.0754323	0.143793	0.226	0.139	1
REL	0.0512554	0.143767	0.231	0.172	1
CBX5	0.00642847	0.143309	0.357	0.258	1
WSB1	0.00882297	0.143309	0.477	0.439	1
SOCS4	0.101637	0.143061	0.231	0.116	1
ZNF208	0.397794	0.143045	0.121	0.053	1
RETREG2	0.0943916	0.142809	0.226	0.125	1
CCDC97	0.350911	0.142777	0.126	0.068	1
DIAPH2-AS1	0.420183	0.142777	0.106	0.056	1
SLC35E1	0.118191	0.142553	0.206	0.122	1
CRYL1	0.171733	0.142553	0.186	0.104	1
OSTM1	0.0629803	0.142351	0.231	0.154	1
USP20	0.00389261	0.142329	0.397	0.323	1
SUCO	0.00621317	0.142272	0.437	0.389	1
SPTLC2	0.0177952	0.142272	0.432	0.353	1
GCH1	0.0462978	0.142169	0.231	0.178	1
GBF1	0.00791844	0.142046	0.543	0.484	1
NSD2	0.00927825	0.141912	0.432	0.356	1
PSMD14	0.0263331	0.141851	0.307	0.208	1
HDAC7	0.0251939	0.141689	0.276	0.187	1
DBNL	0.0855461	0.141595	0.226	0.134	1
PAFAH1B1	0.00204081	0.141521	0.749	0.691	1
SNRNP35	0.257855	0.141488	0.156	0.083	1
WDR35	0.319353	0.141488	0.141	0.071	1
CDR2	0.00617873	0.141229	0.508	0.433	1
PKN1	0.00544484	0.141184	0.342	0.261	1
UBXN1	0.120805	0.14107	0.186	0.134	1
NDUFA13	0.138327	0.14107	0.196	0.119	1
RORA	0.000139374	0.140905	0.889	0.893	1
TIA1	0.00638717	0.14049	0.322	0.261	1
TTC1	0.00781366	0.140404	0.332	0.264	1
RPL26	0.0161767	0.140252	0.312	0.214	1
HNRNPA0	0.152531	0.140252	0.186	0.116	1
ZNFX1	0.0639097	0.140164	0.256	0.139	1
RPL5	0.00337092	0.140065	0.472	0.407	1
HIRA	0.237448	0.139971	0.166	0.089	1
STX3	0.0133361	0.139945	0.312	0.234	1
AATF	0.00823686	0.139777	0.392	0.312	1
RAP1B	0.00011733	0.139722	0.879	0.837	1
TMEM179B	0.217229	0.139685	0.171	0.095	1
RPL17	0.00371259	0.139503	0.603	0.481	1
ITGB7	0.253454	0.139394	0.171	0.08	1
HIF1A-AS3	0.360236	0.139394	0.121	0.065	1
DLEU2	0.00697213	0.139159	0.719	0.659	1
PGAP6	0.293115	0.139098	0.161	0.071	1
PNN	0.0104526	0.138742	0.317	0.243	1
PIGG	0.0886805	0.138492	0.211	0.142	1
NDUFB1	0.370469	0.138492	0.126	0.068	1
LINC02316	0.462509	0.138492	0.111	0.042	1
MDFIC	0.00083529	0.138212	0.889	0.819	1
MTX3	0.0962957	0.138212	0.231	0.128	1
SDHA	0.00566214	0.137785	0.347	0.291	1
CAPN1	0.0931376	0.13764	0.216	0.136	1
NRDC	0.00226872	0.137631	0.603	0.507	1
WDR12	0.245104	0.137594	0.161	0.089	1
CHMP4A	0.0818829	0.137347	0.216	0.148	1
RAB35	0.11084	0.13705	0.216	0.128	1
ORMDL3	0.264377	0.136971	0.171	0.08	1
DUSP16	0.0135475	0.136748	0.543	0.448	1
VTI1B	0.173133	0.136748	0.196	0.101	1
TMEM30A	0.0162492	0.136721	0.286	0.24	1
DDX58	0.00965718	0.136625	0.337	0.276	1
ACYP1	0.213511	0.136129	0.196	0.083	1
TOGARAM1	0.0923077	0.136071	0.206	0.148	1
C16orf87	0.425985	0.135996	0.126	0.053	1
STRADB	0.449393	0.135996	0.121	0.045	1
PPIL2	0.0169711	0.135909	0.317	0.211	1
DR1	0.0333502	0.135782	0.271	0.178	1
TBC1D14	0.0125562	0.135705	0.457	0.371	1
FEZ2	0.0195687	0.135619	0.312	0.226	1
PLEKHJ1	0.217869	0.135489	0.196	0.086	1
TRANK1	0.00233092	0.135297	0.533	0.501	1
MARK3	0.000637426	0.135238	0.779	0.73	1
PLP2	0.280046	0.135162	0.166	0.077	1
REC8	0.522082	0.134969	0.126	0.03	1
SNHG25	0.0297628	0.13477	0.261	0.193	1
TET2	0.0167986	0.134742	0.422	0.32	1
SH3BP1	0.062624	0.134583	0.241	0.154	1
IP6K2	0.00614792	0.134284	0.357	0.255	1
MRPL22	0.429208	0.134145	0.141	0.042	1
CKAP5	0.0454057	0.134087	0.246	0.187	1
RABAC1	0.199297	0.134046	0.181	0.104	1
PLAGL1	0.196413	0.133955	0.191	0.092	1
MMP24	0.324022	0.133711	0.131	0.08	1
RALGDS	0.00636278	0.133383	0.367	0.273	1
VCP	0.0100924	0.133383	0.312	0.273	1
CDK5RAP3	0.252618	0.13337	0.176	0.083	1
SIRT7	0.111259	0.133307	0.216	0.131	1
PAXBP1	0.0130189	0.133062	0.332	0.249	1
COX20	0.144609	0.132976	0.201	0.119	1
DNAJC13	0.0143259	0.132954	0.387	0.332	1
BIN1	0.0323773	0.132855	0.286	0.196	1
ATAD2	0.0204197	0.132789	0.322	0.226	1
UQCRFS1	0.561593	0.132707	0.116	0.024	1
TUT4	0.000793136	0.132373	0.734	0.721	1
PSMA7	0.0721334	0.132282	0.236	0.151	1
CDC16	0.0102675	0.132233	0.332	0.276	1
TUBA1B	0.0319302	0.131949	0.251	0.217	1
LINC02100	0.04741	0.131949	0.302	0.19	1
HMGB2	0.194847	0.131949	0.146	0.122	1
SLF2	0.0067473	0.131949	0.407	0.32	1
WDR82	0.00238341	0.131476	0.513	0.43	1
USPL1	0.0132614	0.131106	0.352	0.249	1
DDX5	0.000285272	0.13104	0.864	0.84	1
SETX	0.00256605	0.131022	0.719	0.659	1
ATP6V1E1	0.0876745	0.130962	0.211	0.151	1
XIAP	0.00545474	0.13093	0.387	0.344	1
BTG3	0.167318	0.130919	0.201	0.11	1
JPT1	0.302479	0.130871	0.166	0.074	1
TMEM94	0.320464	0.130871	0.151	0.074	1
GALNT4	0.335221	0.130871	0.141	0.074	1
USP49	0.38462	0.130871	0.141	0.056	1
PARP12	0.0085261	0.130818	0.357	0.279	1
KCNAB2	0.00258161	0.130728	0.603	0.522	1
NBEAL2	0.0261161	0.130678	0.296	0.187	1
E2F4	0.352127	0.130499	0.146	0.068	1
HIGD2A	0.356896	0.130499	0.151	0.062	1
VPS39	0.0334363	0.130471	0.307	0.196	1
PLSCR1	0.136485	0.130279	0.201	0.122	1
BHLHE40	0.224397	0.130204	0.166	0.104	1
TMEM160	0.395933	0.130121	0.131	0.062	1
NDUFB8	0.0359644	0.130092	0.276	0.187	1
PALM2AKAP2	0.0646093	0.129767	0.251	0.175	1
ARHGEF12	0.0271667	0.129717	0.508	0.392	1
ENO2	0.130081	0.129575	0.206	0.128	1
CFLAR-AS1	0.476096	0.129346	0.126	0.045	1
ARHGEF3	0.00404248	0.129335	0.809	0.733	1
PLCXD2	0.0871215	0.128762	0.231	0.154	1
URI1	0.00710812	0.128445	0.618	0.549	1
RAD23B	0.0112347	0.128407	0.402	0.326	1
VAMP5	0.604236	0.128131	0.106	0.021	1
VPS13C	6.06e-05	0.128086	0.859	0.861	1
PA2G4	0.0683651	0.128067	0.241	0.157	1
RASA1	0.00124896	0.127991	0.839	0.792	1
MRPS34	0.40082	0.127913	0.146	0.053	1
IRAK2	0.205938	0.127897	0.186	0.098	1
DGKZ	0.00697431	0.127712	0.417	0.386	1
UBALD2	0.0505948	0.127712	0.266	0.166	1
CARF	0.108513	0.127712	0.216	0.139	1
PYM1	0.470737	0.127509	0.131	0.042	1
TRAFD1	0.293437	0.127321	0.166	0.077	1
PFDN1	0.337335	0.127321	0.126	0.083	1
AP4E1	0.0182649	0.127226	0.286	0.24	1
MAP3K12	0.509979	0.127097	0.111	0.042	1
RNPS1	0.0235244	0.127038	0.276	0.223	1
CAND1	0.00371994	0.126823	0.407	0.326	1
IFI27L2	0.51981	0.126678	0.126	0.036	1
PSD4	0.0177483	0.126561	0.322	0.228	1
PPIA	0.0252324	0.126561	0.281	0.228	1
GIMAP6	0.230194	0.126372	0.186	0.092	1
EPHA1	0.600222	0.126252	0.106	0.024	1
BZW1	0.114145	0.126235	0.201	0.145	1
RPL11	0.00664485	0.126195	0.482	0.401	1
GDI1	0.0636146	0.126108	0.236	0.172	1
MIR3142HG	0.40748	0.126108	0.141	0.053	1
RPS19	0.00383968	0.126014	0.769	0.623	1
SYT11	0.216189	0.125975	0.181	0.101	1
ESR2	0.271341	0.125975	0.156	0.095	1
ATRX	4.6e-05	0.125914	0.869	0.875	1
CALM2	0.00496516	0.125747	0.457	0.401	1
GBP3	0.0800763	0.125737	0.246	0.151	1
TNIP2	0.439096	0.12569	0.121	0.059	1
SMIM20	0.492416	0.12569	0.101	0.05	1
EP300	0.00802346	0.125478	0.618	0.552	1
SYTL1	0.0341662	0.125265	0.281	0.187	1
REV3L	0.0150478	0.125219	0.633	0.614	1
HIPK1	0.00519129	0.125195	0.467	0.389	1
MORC2	0.318254	0.125161	0.136	0.086	1
ARFIP1	0.061821	0.124977	0.332	0.273	1
NIFK-AS1	0.100404	0.124894	0.211	0.154	1
DPP8	0.0072299	0.124855	0.472	0.398	1
TOR1A	0.523317	0.124832	0.116	0.036	1
CTSZ	0.356401	0.124744	0.146	0.068	1
CUL2	0.0297365	0.124677	0.296	0.234	1
TVP23C	0.0174142	0.124631	0.422	0.362	1
OS9	0.151915	0.124588	0.201	0.122	1
STAT5B	0.0116113	0.124572	0.583	0.504	1
SKA2	0.0999594	0.124518	0.226	0.145	1
OCIAD2	0.386178	0.12432	0.146	0.059	1
CFAP97	0.061597	0.124136	0.236	0.175	1
RPS23	0.0118761	0.123902	0.332	0.279	1
HOPX	0.136444	0.123792	0.216	0.125	1
RAD50	0.0088804	0.123541	0.397	0.297	1
PIGS	0.248074	0.123416	0.171	0.098	1
OIP5-AS1	0.00429726	0.123395	0.508	0.404	1
SAP30L-AS1	0.0949845	0.123328	0.226	0.157	1
THUMPD2	0.0982075	0.123328	0.226	0.148	1
TAF1B	0.0314555	0.123279	0.266	0.22	1
TARBP1	0.022121	0.123256	0.291	0.252	1
IMP3	0.479419	0.123004	0.131	0.045	1
PSMC5	0.483671	0.123004	0.116	0.047	1
CCR1	0.500806	0.123004	0.111	0.047	1
LINC00892	0.535616	0.123004	0.106	0.039	1
CMTM3	0.0958464	0.122956	0.231	0.145	1
SHFL	0.108818	0.122956	0.216	0.145	1
ZMYND8	0.00738359	0.12255	0.538	0.493	1
MOB3A	0.00963736	0.12255	0.342	0.288	1
RHOC	0.502384	0.12255	0.131	0.039	1
TSTD1	0.541171	0.12255	0.111	0.039	1
SMUG1	0.549794	0.12255	0.126	0.027	1
CEP250	0.0393217	0.122166	0.276	0.19	1
WDR83OS	0.204998	0.122123	0.191	0.104	1
RAP2C	0.235485	0.122123	0.191	0.092	1
SPTY2D1	0.242478	0.122123	0.171	0.101	1
RCBTB1	0.274615	0.122123	0.151	0.095	1
MTG1	0.00830198	0.121868	0.377	0.3	1
DOP1B	0.0810436	0.121801	0.261	0.16	1
SNX10	0.105204	0.121801	0.216	0.157	1
PCBP1	0.0431	0.121776	0.271	0.187	1
RPL24	0.0474256	0.121776	0.286	0.172	1
LRPAP1	0.14493	0.121719	0.201	0.131	1
DHX29	0.178167	0.121719	0.186	0.122	1
COX7A2	0.256215	0.121688	0.186	0.086	1
SYNGR3	0.631022	0.121618	0.101	0.021	1
TRAPPC11	0.0446232	0.121454	0.271	0.208	1
UQCR11	0.166815	0.121294	0.201	0.119	1
ARHGAP21	0.0245775	0.121282	0.317	0.282	1
AKT1	0.271718	0.121246	0.166	0.092	1
VAMP8	0.33295	0.121246	0.146	0.077	1
KATNA1	0.338637	0.121246	0.156	0.071	1
KLHL2	0.0309057	0.12091	0.307	0.249	1
AP2M1	0.167391	0.120862	0.211	0.113	1
ELOVL6	0.0452915	0.120819	0.407	0.297	1
CYSTM1	0.417776	0.120797	0.106	0.074	1
SNHG3	0.524411	0.120728	0.111	0.042	1
RHOF	0.0760188	0.12057	0.256	0.154	1
P2RX7	0.189651	0.120499	0.181	0.119	1
INPP1	0.572214	0.120252	0.106	0.033	1
FHIP2A	0.0662395	0.120236	0.256	0.169	1
TMEM50A	0.0189673	0.120082	0.332	0.24	1
HS2ST1	0.0538928	0.119876	0.387	0.297	1
DLEU1	0.248655	0.11975	0.568	0.421	1
ARF1	0.0114588	0.11971	0.342	0.267	1
ATF6B	0.164974	0.119633	0.186	0.128	1
NDUFA3	0.284568	0.119523	0.156	0.095	1
ZNF75D	0.0384976	0.119431	0.312	0.217	1
ABHD17B	0.132478	0.119419	0.216	0.139	1
AURKAIP1	0.436104	0.119404	0.126	0.059	1
RPL15	0.00811415	0.11937	0.462	0.371	1
HCFC1	0.18624	0.119189	0.191	0.116	1
TTYH3	0.19739	0.119189	0.196	0.107	1
NAA60	0.277445	0.119061	0.171	0.089	1
ZRANB3	0.134305	0.119001	0.181	0.163	1
NPM1	0.0298944	0.118835	0.291	0.22	1
ANP32E	0.39785	0.118592	0.126	0.071	1
ARL16	0.540676	0.118434	0.111	0.042	1
TMED7	0.260338	0.118281	0.161	0.101	1
THUMPD3	0.384848	0.118115	0.136	0.071	1
BLOC1S1	0.387846	0.118115	0.141	0.065	1
VAV1	0.0344339	0.118028	0.437	0.362	1
ZYX	0.0824063	0.117709	0.231	0.163	1
OGA	0.000427617	0.117636	0.794	0.828	1
PBXIP1	0.0307079	0.117615	0.286	0.22	1
DDX1	0.043729	0.117615	0.276	0.19	1
ARPC5L	0.151887	0.117532	0.201	0.134	1
ZSWIM8	0.17801	0.117532	0.201	0.116	1
ELOB	0.329638	0.117342	0.161	0.074	1
SLC9A7	0.401978	0.117342	0.121	0.071	1
PPP1R18	0.0435729	0.117197	0.266	0.196	1
SEC11A	0.0368274	0.117186	0.367	0.273	1
NCF4	0.483531	0.117137	0.126	0.047	1
SPCS2	0.0239469	0.117137	0.322	0.228	1
TRIM38	0.01384	0.117083	0.342	0.255	1
ZUP1	0.290977	0.11707	0.161	0.086	1
TNFSF12	0.312057	0.116861	0.171	0.077	1
RAB37	0.225368	0.116601	0.196	0.098	1
PTTG1IP	0.0343582	0.116545	0.296	0.202	1
RABL6	0.0187169	0.116522	0.342	0.24	1
LSM4	0.33544	0.116372	0.156	0.08	1
PCMT1	0.0328178	0.116329	0.291	0.217	1
SSH1	0.0184781	0.116308	0.352	0.279	1
LINC00426	0.0124695	0.116124	0.513	0.418	1
LAMP1	0.083419	0.116124	0.241	0.157	1
DUSP6	0.570687	0.116124	0.106	0.033	1
ATP1B3	0.0531112	0.115917	0.266	0.199	1
FILIP1L	0.366419	0.11589	0.136	0.068	1
IQCB1	0.0253332	0.115778	0.392	0.306	1
WNK1	0.000835128	0.115325	0.889	0.858	1
WDR76	0.351199	0.115146	0.151	0.077	1
ISG15	0.651589	0.115075	0.101	0.021	1
MAP1LC3B	0.0832793	0.11501	0.226	0.169	1
SCAND1	0.480527	0.114853	0.121	0.053	1
G2E3-AS1	0.542085	0.114853	0.106	0.039	1
RMDN1	0.0700567	0.114823	0.261	0.169	1
IMMT	0.0121084	0.1148	0.332	0.303	1
RBM45	0.18133	0.11474	0.191	0.125	1
ARL6IP4	0.085025	0.114553	0.231	0.166	1
REX1BD	0.226477	0.114449	0.186	0.107	1
SUSD6	0.0416906	0.1143	0.513	0.436	1
UBXN4	0.00765166	0.114264	0.477	0.442	1
C1QTNF7-AS1	0.45077	0.114135	0.126	0.056	1
ATP2A2	0.0292402	0.113964	0.442	0.341	1
SNX8	0.607207	0.113797	0.106	0.027	1
TIGAR	0.246004	0.11378	0.156	0.113	1
CDYL2	0.0648029	0.113744	0.291	0.249	1
ATP6AP1	0.30651	0.113448	0.161	0.089	1
CD6	0.00808623	0.113341	0.678	0.516	1
TMX3	0.0482631	0.113047	0.281	0.202	1
MAN2A1	0.00394609	0.112948	0.719	0.593	1
TMEM104	0.358446	0.112935	0.141	0.08	1
RNF114	0.0441722	0.112733	0.251	0.22	1
HSPA1B	0.126503	0.112689	0.241	0.157	1
HCLS1	0.0187175	0.112681	0.518	0.442	1
GSR	0.0370424	0.112612	0.296	0.217	1
ACAA2	0.363155	0.112414	0.141	0.08	1
APOBEC3F	0.368622	0.112414	0.146	0.077	1
CCZ1B	0.288837	0.112282	0.146	0.104	1
CEBPB	0.159325	0.11204	0.201	0.131	1
TMEM258	0.55911	0.112008	0.111	0.039	1
OXLD1	0.56817	0.112008	0.101	0.042	1
COMMD3	0.410423	0.111883	0.151	0.059	1
ZNF7	0.412419	0.111883	0.131	0.068	1
GPATCH11	0.454155	0.111883	0.111	0.065	1
ZBTB24	0.300374	0.111766	0.161	0.092	1
COG7	0.0691507	0.111724	0.241	0.202	1
INTS13	0.217917	0.111656	0.176	0.119	1
RBM38	0.239358	0.111656	0.146	0.125	1
WTAP	0.00733606	0.111379	0.422	0.377	1
NCF1	0.435479	0.111344	0.136	0.059	1
SF3B5	0.486321	0.111344	0.111	0.056	1
RAB5IF	0.35009	0.111242	0.141	0.083	1
NRDE2	0.262906	0.111145	0.161	0.107	1
EIF4A1	0.0270287	0.111106	0.307	0.246	1
CLSTN1	0.0155338	0.110948	0.447	0.371	1
TMEM62	0.105166	0.110887	0.211	0.181	1
SMIM29	0.479462	0.110795	0.131	0.05	1
CCDC65	0.528244	0.110795	0.111	0.045	1
ANKRA2	0.249487	0.110627	0.181	0.104	1
TGFBRAP1	0.146399	0.110477	0.211	0.136	1
DNAAF9	0.0109257	0.110434	0.513	0.484	1
TSPYL1	0.0596116	0.110409	0.256	0.19	1
B3GNTL1	0.0630238	0.110343	0.281	0.175	1
LINC01943	0.527547	0.110237	0.116	0.045	1
ARF5	0.536533	0.110237	0.106	0.047	1
DUSP4	0.58316	0.110237	0.111	0.03	1
ABCB10	0.0470198	0.110223	0.261	0.22	1
ADORA2A	0.343439	0.110167	0.161	0.08	1
MCRIP1	0.353091	0.110167	0.156	0.077	1
TOMM6	0.403032	0.110167	0.141	0.068	1
SNRPB	0.406311	0.110167	0.141	0.065	1
PSMA2	0.28978	0.1101	0.161	0.098	1
PTS	0.241734	0.110038	0.166	0.113	1
TM2D3	0.122462	0.109979	0.206	0.157	1
PSMA3-AS1	0.00817687	0.109967	0.412	0.335	1
HADHA	0.0973002	0.10987	0.256	0.154	1
HSP90B1	0.045874	0.109819	0.261	0.217	1
CERS6	0.0976395	0.109602	0.261	0.226	1
SEPTIN11	0.0281746	0.109565	0.382	0.261	1
FAM104A	0.208866	0.109517	0.181	0.128	1
CDIP1	0.215977	0.109517	0.191	0.113	1
GABARAP	0.159025	0.109472	0.221	0.125	1
MTCH1	0.0183205	0.109247	0.342	0.27	1
DNAJC4	0.491341	0.109054	0.121	0.05	1
RGS19	0.35984	0.10902	0.151	0.077	1
FANCM	0.423098	0.10902	0.121	0.071	1
GRK5	0.0380817	0.109009	0.377	0.291	1
MZT2A	0.146093	0.108957	0.226	0.131	1
TNFSF10	0.217595	0.108957	0.191	0.113	1
KRR1	0.143267	0.108928	0.191	0.154	1
TNIP1	0.081549	0.108901	0.231	0.181	1
DDHD1	0.00631681	0.108875	0.543	0.481	1
MTF2	0.0179089	0.108691	0.362	0.318	1
AEN	0.526032	0.108484	0.111	0.047	1
LINC02086	0.556151	0.108484	0.101	0.045	1
TTN	0.101977	0.108369	0.246	0.175	1
DENND1C	0.0149555	0.108357	0.337	0.285	1
RPS12	0.0122747	0.108317	0.382	0.306	1
SOAT1	0.0233649	0.108308	0.367	0.318	1
RPS6KA5	0.0272515	0.108166	0.583	0.546	1
ZC3H7A	0.0582155	0.107903	0.296	0.196	1
IL12RB1	0.194612	0.107903	0.191	0.125	1
ETF1	0.196859	0.107903	0.201	0.119	1
NDUFAF8	0.529437	0.107903	0.121	0.045	1
SAMD3	0.00525451	0.107762	0.905	0.774	1
BMPR2	0.0546814	0.107262	0.503	0.412	1
HECTD4	0.0207347	0.107251	0.477	0.481	1
USP15	0.0030411	0.107041	0.869	0.825	1
FMNL1-DT	0.0588849	0.106953	0.271	0.196	1
HEXD	0.0876274	0.106903	0.221	0.184	1
GALNT6	0.267035	0.106815	0.166	0.107	1
YJU2B	0.28784	0.106815	0.151	0.107	1
NUDT16L1	0.487268	0.106748	0.126	0.053	1
NME9	0.520132	0.106748	0.101	0.053	1
CTCF	0.0197204	0.106631	0.342	0.3	1
SKIL	0.079241	0.106504	0.281	0.181	1
ACAP2	0.00986866	0.106414	0.724	0.659	1
PRPF6	0.0809337	0.106391	0.251	0.175	1
SBF1	0.195283	0.106305	0.186	0.131	1
BAG5	0.287363	0.106258	0.156	0.104	1
RXRB	0.378695	0.106209	0.151	0.074	1
VAPB	0.0321474	0.106196	0.322	0.273	1
CBL	0.0144482	0.105976	0.503	0.436	1
VPS8	0.0151002	0.105976	0.593	0.493	1
PEBP1	0.0989403	0.105925	0.216	0.184	1
CTDSP1	0.102991	0.105871	0.231	0.166	1
VEZT	0.0366125	0.105849	0.342	0.288	1
GOLIM4	0.34563	0.105755	0.126	0.092	1
PEX2	0.0981022	0.105412	0.241	0.166	1
EIF4G1	0.111854	0.105344	0.226	0.16	1
CSNK2A2	0.152679	0.105344	0.211	0.142	1
GZMM	0.27718	0.105196	0.171	0.101	1
UCKL1	0.325234	0.105116	0.156	0.092	1
PRTFDC1	0.470409	0.105116	0.106	0.062	1
SIVA1	0.449294	0.10503	0.131	0.065	1
BBLN	0.468279	0.10503	0.126	0.062	1
EMC6	0.629071	0.104939	0.101	0.03	1
SDHAF2	0.0909046	0.104892	0.231	0.178	1
NEDD8	0.145626	0.104809	0.201	0.151	1
FOXN2	0.0222873	0.104496	0.402	0.35	1
PDXP-DT	0.512158	0.104426	0.121	0.05	1
APRT	0.519102	0.104426	0.116	0.05	1
RPL35A	0.0266286	0.104315	0.347	0.252	1
MYEF2	0.242263	0.104161	0.176	0.113	1
TCF20	0.00908054	0.104082	0.462	0.424	1
STMN3	0.253726	0.104051	0.181	0.11	1
BCL2L1	0.0542544	0.104017	0.427	0.297	1
HCP5	0.016728	0.103935	0.347	0.3	1
PPP4C	0.403664	0.103935	0.136	0.08	1
CCNG2	0.416496	0.103935	0.136	0.071	1
EOGT-DT	0.565738	0.103811	0.101	0.047	1
TNFRSF14-AS1	0.572304	0.103811	0.101	0.045	1
NMRAL1	0.326245	0.103464	0.151	0.098	1
PEX16	0.584593	0.103185	0.101	0.039	1
ZPR1	0.594461	0.103185	0.101	0.039	1
DDX50	0.083101	0.103125	0.241	0.196	1
PROSER1	0.231288	0.103014	0.181	0.122	1
PLAAT4	0.243151	0.103014	0.186	0.11	1
TRIM69	0.248141	0.103014	0.186	0.11	1
JAML	0.0222041	0.102868	0.563	0.451	1
PPDPF	0.226001	0.102582	0.161	0.131	1
ZNF518A	0.0451694	0.102212	0.347	0.258	1
ERLEC1	0.186014	0.102167	0.181	0.139	1
DENND10	0.523989	0.102086	0.116	0.053	1
RPIA	0.331854	0.102003	0.151	0.092	1
HPS4	0.35131	0.101829	0.146	0.086	1
KIAA0040	0.065718	0.101717	0.276	0.202	1
CUTA	0.441948	0.101644	0.131	0.068	1
C17orf75	0.572188	0.101448	0.111	0.042	1
SESN2	0.585487	0.101448	0.101	0.042	1
CCDC71L	0.603277	0.101448	0.101	0.036	1
ZNF623	0.246197	0.101415	0.171	0.119	1
AAMDC	0.270513	0.101415	0.171	0.11	1
UQCRH	0.37504	0.101222	0.131	0.089	1
IFNGR2	0.456215	0.101222	0.116	0.065	1
BRD9	0.112448	0.101206	0.236	0.16	1
PSTPIP1	0.0106121	0.101172	0.427	0.344	1
STOM	0.0216501	0.101017	0.377	0.323	1
TLE3	0.0723132	0.101017	0.251	0.196	1
ETFB	0.488848	0.101017	0.116	0.062	1
SGMS1	0.00501689	0.101017	0.799	0.712	1
OTUB1	0.257196	0.100817	0.176	0.113	1
CORO6	0.61168	0.100799	0.101	0.036	1
GALNT2	0.046058	0.100754	0.392	0.368	1
FGD3	0.00691184	0.100621	0.683	0.65	1
PET100	0.397434	0.100604	0.136	0.08	1
SRGAP2C	0.0446239	0.100507	0.296	0.234	1
RIF1	0.0102203	0.100499	0.513	0.448	1
RBM4	0.0105036	0.10044	0.437	0.383	1
TRAF3IP2	0.53592	0.100379	0.101	0.056	1
DLST	0.0928588	0.0999162	0.236	0.184	1
KHDC1-AS1	0.143384	0.0999162	0.211	0.16	1
KRIT1	0.0243836	0.0998302	0.382	0.332	1
PIGL	0.0963884	0.099789	0.236	0.196	1
CLNK	0.491209	0.0995914	0.106	0.059	1
CALCOCO2	0.0327912	0.0993655	0.317	0.27	1
MPPE1	0.123823	0.0993534	0.221	0.163	1
HELLS	0.505559	0.0993381	0.111	0.059	1
VAMP2	0.0126147	0.0992723	0.402	0.318	1
PRR13	0.286276	0.0992223	0.166	0.107	1
EIF4ENIF1	0.322105	0.0992223	0.151	0.104	1
TOPBP1	0.0797189	0.0989353	0.261	0.193	1
ZMYM5	0.0386344	0.0988555	0.317	0.249	1
SDCBP	0.0763573	0.0987035	0.251	0.193	1
PROCR	0.559077	0.0986886	0.106	0.042	1
MDH1	0.139468	0.0985285	0.221	0.154	1
DLG3	0.212215	0.0985285	0.186	0.134	1
RAC1	0.0357773	0.0985048	0.347	0.276	1
NKTR	0.00271779	0.0984958	0.824	0.751	1
ADGRE5	0.0112355	0.0984351	0.598	0.591	1
HIF1A	0.026158	0.0983964	0.477	0.389	1
WWC3	0.0675074	0.0983964	0.261	0.223	1
AK2	0.416212	0.0983249	0.136	0.077	1
IFITM2	0.237548	0.0982605	0.171	0.125	1
UBLCP1	0.303516	0.0982605	0.161	0.101	1
SRSF10	0.0142139	0.098191	0.447	0.35	1
BST2	0.054369	0.0981489	0.296	0.202	1
ADA2	0.0339876	0.0980557	0.317	0.27	1
BHLHE40-AS1	0.457579	0.0979766	0.116	0.068	1
CTC1	0.084051	0.0978882	0.246	0.19	1
STARD4	0.250645	0.0976428	0.171	0.122	1
RAB1B	0.132538	0.0976132	0.211	0.166	1
VAMP4	0.0729009	0.0975862	0.256	0.202	1
DONSON	0.576032	0.0973557	0.101	0.047	1
HERC5	0.142914	0.0973083	0.231	0.148	1
CYBC1	0.0386844	0.0972835	0.307	0.255	1
ATG7	0.030199	0.0970151	0.688	0.596	1
GNG5	0.470005	0.0970151	0.131	0.062	1
SCYL2	0.0558777	0.0970151	0.302	0.267	1
POLG	0.0893781	0.0970151	0.241	0.19	1
NHLRC2	0.0673411	0.0967756	0.327	0.288	1
COX7C	0.179797	0.0967053	0.211	0.134	1
FLVCR1	0.248698	0.0967053	0.181	0.119	1
LPCAT4	0.149371	0.0964078	0.206	0.157	1
TOX4	0.203462	0.0964078	0.191	0.134	1
SH2D1A	0.323343	0.0963772	0.161	0.098	1
GLTP	0.331774	0.0963772	0.151	0.098	1
HNRNPK	0.0109803	0.0963663	0.492	0.421	1
L3HYPDH	0.518478	0.0963433	0.116	0.059	1
UBAP1	0.0455738	0.0963433	0.412	0.318	1
KANSL3	0.0172097	0.0962922	0.387	0.347	1
ADSS2	0.0159203	0.0961325	0.422	0.407	1
GPX4	0.206235	0.096078	0.191	0.134	1
PAK2	0.0121629	0.0960294	0.598	0.576	1
PPP2R5D	0.428485	0.0960294	0.131	0.077	1
UBL5	0.441713	0.0960294	0.136	0.068	1
TESC	0.468153	0.0960294	0.126	0.062	1
ABCD2	0.0774748	0.0959894	0.281	0.24	1
SNHG7	0.208292	0.095791	0.191	0.131	1
PTPN18	0.230963	0.095791	0.186	0.122	1
TXN	0.533846	0.0956599	0.116	0.053	1
MPV17L	0.548313	0.0956599	0.116	0.05	1
ODF2L	0.0330769	0.095628	0.447	0.398	1
KHDC1	0.45926	0.0953582	0.131	0.068	1
EMC7	0.476392	0.0953582	0.141	0.056	1
NACA	0.0337628	0.0951644	0.312	0.273	1
ARPC5	0.037233	0.0951644	0.307	0.261	1
AKAP17A	0.341032	0.0950695	0.161	0.095	1
TPI1	0.370362	0.0950695	0.141	0.092	1
HELZ2	0.583799	0.0949644	0.106	0.045	1
SFT2D2	0.0364981	0.0949363	0.312	0.285	1
LENG8	0.0222145	0.0948878	0.417	0.365	1
CPPED1	0.40084	0.0947929	0.131	0.08	1
TMEM87A	0.0272986	0.0947704	0.417	0.362	1
TPK1	0.112568	0.0947411	0.357	0.264	1
TRIM37	0.0398152	0.094716	0.322	0.27	1
HDGF	0.476157	0.0946756	0.121	0.065	1
PLEKHO2	0.479581	0.0946756	0.121	0.068	1
PNRC2	0.183091	0.0945277	0.201	0.142	1
GARS1	0.285079	0.0945277	0.156	0.116	1
BRD2	0.0313473	0.0945031	0.347	0.294	1
PDCD2	0.408848	0.0943992	0.136	0.083	1
ACBD3	0.153937	0.0941634	0.216	0.16	1
GTPBP2	0.517923	0.0939811	0.116	0.059	1
RHD	0.562852	0.0939811	0.111	0.047	1
ASPSCR1	0.571784	0.0939811	0.106	0.047	1
RPS9	0.0324943	0.093946	0.402	0.386	1
CLCN3	0.0495602	0.0937824	0.307	0.258	1
AGK	0.145341	0.0937176	0.246	0.16	1
CD2BP2	0.453139	0.0937176	0.121	0.077	1
ABHD14B	0.459637	0.0937176	0.131	0.068	1
SLC9A1	0.497894	0.0937176	0.111	0.065	1
ATP5F1B	0.193688	0.0936375	0.196	0.142	1
HADHB	0.060256	0.0935066	0.296	0.217	1
ITGAV	0.12114	0.0935066	0.241	0.187	1
IDI1	0.156706	0.0934039	0.211	0.16	1
PYURF	0.566051	0.0932745	0.106	0.05	1
MPG	0.56742	0.0932745	0.116	0.045	1
B3GAT1	0.575665	0.0932745	0.106	0.045	1
ZNF621	0.275199	0.0932236	0.171	0.119	1
LDB1	0.276401	0.0932236	0.161	0.119	1
CAT	0.346782	0.0932236	0.161	0.092	1
CDC123	0.0825923	0.0931407	0.281	0.193	1
CCDC92	0.0517784	0.0931065	0.286	0.246	1
LMBR1	0.0222295	0.0930621	0.472	0.493	1
ATF7	0.0194969	0.0930488	0.372	0.32	1
EPM2A-DT	0.547534	0.0930243	0.101	0.053	1
TRMU	0.227704	0.0929918	0.176	0.134	1
BTN3A3	0.0612835	0.0927556	0.276	0.214	1
YPEL3	0.0451266	0.0927437	0.312	0.246	1
TRAPPC10	0.00816596	0.0926778	0.603	0.552	1
SRSF8	0.309335	0.0925555	0.151	0.113	1
STK11	0.318951	0.0925555	0.161	0.104	1
POLH	0.338332	0.0925555	0.156	0.098	1
SERINC3	0.0612878	0.0925555	0.291	0.214	1
NELFCD	0.161376	0.0925555	0.201	0.157	1
ARMC2	0.221692	0.0925555	0.186	0.134	1
SMG1	0.00168266	0.0924582	0.759	0.703	1
DGLUCY	0.0357626	0.0924261	0.568	0.466	1
ZBTB7B	0.509158	0.0923191	0.121	0.059	1
MED16	0.536542	0.0923191	0.111	0.056	1
NEMP2	0.435852	0.0920929	0.136	0.077	1
PDSS1	0.460322	0.0920929	0.131	0.065	1
MAN2A2	0.309133	0.0918764	0.166	0.107	1
WDR7	0.0309473	0.0918511	0.548	0.507	1
PTK2B	0.00472846	0.0918444	0.744	0.718	1
HCG17	0.0967204	0.0917785	0.246	0.205	1
RAB11FIP4	0.0946131	0.0917273	0.246	0.187	1
ARFGAP2	0.254303	0.0916689	0.181	0.122	1
WDR6	0.275899	0.0916689	0.171	0.116	1
ABCA2	0.190783	0.0914699	0.211	0.136	1
AP1S3	0.522249	0.0913893	0.106	0.059	1
SLC39A11	0.0442601	0.091234	0.588	0.463	1
TEX264	0.377883	0.0911861	0.146	0.089	1
MCPH1-AS1	0.455614	0.0911861	0.136	0.065	1
ARL6IP5	0.0159656	0.0910393	0.397	0.318	1
EPN2	0.168692	0.0909186	0.206	0.16	1
STX10	0.589331	0.0908717	0.106	0.045	1
CD5	0.218508	0.0908047	0.196	0.131	1
TADA3	0.233331	0.0908047	0.196	0.125	1
TAB1	0.234286	0.0908047	0.196	0.122	1
BCL9L	0.0795295	0.0907487	0.261	0.205	1
SLC66A3	0.490607	0.0906736	0.126	0.065	1
PRDX1	0.382656	0.0904841	0.146	0.092	1
RINL	0.390763	0.0904841	0.146	0.089	1
RNF31	0.406355	0.0904841	0.151	0.077	1
CDK9	0.411409	0.0904841	0.131	0.089	1
VIPAS39	0.4566	0.0904841	0.126	0.071	1
MEG3	0.0401698	0.0904534	0.678	0.585	1
ANKRD17	0.00361848	0.0902975	0.799	0.739	1
VDAC1	0.310189	0.0901288	0.151	0.116	1
ZNF791	0.0692454	0.0899755	0.256	0.217	1
AP1M1	0.200796	0.0899619	0.196	0.142	1
PITPNM1	0.534958	0.0899456	0.111	0.059	1
TRMT10B	0.179271	0.0898017	0.201	0.151	1
CRTC2	0.457786	0.0897704	0.126	0.074	1
RDH13	0.460059	0.0897704	0.111	0.083	1
GRK2	0.0237345	0.089746	0.417	0.35	1
TTL	0.368401	0.0896026	0.146	0.098	1
DMAC2L	0.370127	0.0896026	0.136	0.101	1
CLTA	0.0427184	0.0895483	0.322	0.249	1
G2E3	0.0385352	0.0894662	0.362	0.285	1
TFDP1	0.3429	0.0894419	0.151	0.101	1
GOLGB1	0.0255597	0.0893972	0.417	0.344	1
PSAP	0.0204795	0.0893463	0.387	0.318	1
CPLANE1	0.109488	0.0892878	0.281	0.246	1
APBB1IP	0.00273727	0.0892878	0.955	0.92	1
SNRPD2	0.545502	0.0892048	0.121	0.05	1
ADRM1	0.559985	0.0892048	0.116	0.05	1
BTBD6	0.56143	0.0892048	0.111	0.053	1
SDF2	0.570098	0.0892048	0.116	0.045	1
KIFC2	0.159721	0.0891398	0.211	0.16	1
ARL17B	0.0569142	0.0890782	0.477	0.353	1
IGSF8	0.468233	0.0890444	0.131	0.068	1
ZBTB20-AS1	0.542362	0.0890444	0.116	0.05	1
G3BP2	0.0254765	0.0886029	0.437	0.401	1
RPS21	0.0675546	0.0884809	0.261	0.228	1
COPB2	0.204081	0.0884676	0.186	0.148	1
DRG1	0.230853	0.0884676	0.176	0.139	1
CNPPD1	0.606693	0.0884511	0.106	0.045	1
TLE5	0.0202293	0.088417	0.553	0.43	1
MICAL2	0.0590698	0.0883633	0.286	0.246	1
FAM168A	0.16798	0.0881867	0.397	0.371	1
ERO1A	0.0405215	0.0881796	0.382	0.329	1
IGIP	0.462326	0.0881672	0.131	0.071	1
PFKL	0.344113	0.0880344	0.146	0.107	1
PYGB	0.334277	0.087907	0.171	0.092	1
STK17A	0.00202268	0.0878526	0.814	0.816	1
KDM4A	0.158762	0.0875548	0.211	0.163	1
KCTD5	0.559051	0.0875548	0.106	0.056	1
RBM4B	0.576333	0.0875548	0.101	0.053	1
SF3B1	0.0118743	0.0875548	0.578	0.481	1
SKI	0.0336885	0.0874876	0.553	0.472	1
ATP5MC3	0.430837	0.0874313	0.141	0.08	1
CDIPT	0.46631	0.0874313	0.126	0.074	1
RNPEP	0.47606	0.0874313	0.126	0.071	1
NCLN	0.402503	0.0873131	0.131	0.092	1
GALNT3	0.13388	0.0872417	0.246	0.172	1
RAB11B	0.287482	0.0871998	0.181	0.113	1
PPP4R3B	0.0125797	0.0871449	0.593	0.519	1
IRF2	0.0240927	0.0869263	0.477	0.409	1
SLC25A25	0.242277	0.0868867	0.196	0.122	1
FAM3C	0.0878387	0.0868745	0.286	0.223	1
ARIH2	0.0249519	0.0868575	0.518	0.409	1
COX7A2L	0.120171	0.0867905	0.226	0.184	1
DCLRE1C	0.127809	0.0867905	0.241	0.169	1
TRAPPC5	0.594882	0.0867905	0.111	0.045	1
CDCA4	0.607441	0.0867905	0.101	0.042	1
GSDMD	0.302354	0.086481	0.166	0.113	1
COPS5	0.24346	0.0863864	0.196	0.125	1
NDUFS2	0.253567	0.0863864	0.176	0.131	1
EYA3	0.0529619	0.0863405	0.342	0.32	1
ATP5F1C	0.0577884	0.0862829	0.296	0.261	1
STAT2	0.1846	0.0862084	0.196	0.16	1
DNM2	0.0220393	0.0861522	0.543	0.49	1
SLC12A2-DT	0.105857	0.0860667	0.276	0.24	1
GLI4	0.528737	0.0859213	0.111	0.062	1
ERH	0.451175	0.085834	0.121	0.083	1
UBL7-DT	0.456328	0.085834	0.126	0.077	1
NEDD9	0.0086061	0.085834	0.824	0.721	1
P4HTM	0.381239	0.0857503	0.141	0.098	1
CAPN2	0.0211868	0.0856927	0.422	0.395	1
PTPN6	0.284599	0.0856702	0.166	0.122	1
ARF3	0.285632	0.0856702	0.176	0.116	1
NDUFA9	0.298279	0.0856702	0.156	0.122	1
PGAP1	0.303035	0.0855933	0.151	0.122	1
AKIRIN2	0.0302028	0.085556	0.352	0.297	1
PWWP2A	0.0357063	0.0854956	0.302	0.309	1
SCAMP2	0.143383	0.0854486	0.226	0.166	1
PPP1CC	0.145479	0.0854486	0.231	0.163	1
ADAR	0.0279448	0.0853333	0.503	0.448	1
ATP6V0C	0.0529322	0.0851908	0.291	0.24	1
LSM2	0.567282	0.0851466	0.106	0.053	1
ITPRIPL2	0.585319	0.0851466	0.111	0.042	1
ANKHD1	0.00244401	0.0850755	0.764	0.709	1
ACSL4	0.0366773	0.0849423	0.382	0.341	1
CARHSP1	0.322215	0.0849423	0.166	0.107	1
CCDC47	0.375817	0.0849423	0.151	0.095	1
RPN1	0.259248	0.0848798	0.176	0.131	1
ATP2B4	0.0212842	0.084873	0.683	0.653	1
MYCBP2	0.000394254	0.0847764	0.95	0.92	1
CCNC	0.206084	0.0847069	0.196	0.148	1
MT-ND6	0.602908	0.0843583	0.106	0.045	1
PIAS4	0.53092	0.0843041	0.106	0.065	1
MOGS	0.42222	0.0842522	0.146	0.08	1
YWHAZ	0.00572891	0.0842522	0.693	0.7	1
MAPKAPK3	0.360644	0.0842025	0.146	0.104	1
CAPZB	0.00936159	0.0841607	0.784	0.766	1
ACTR1B	0.254597	0.0841549	0.181	0.131	1
CTNNB1	0.0432955	0.0841364	0.508	0.493	1
ECD	0.271257	0.0841092	0.156	0.136	1
FAM149B1	0.303684	0.0841092	0.176	0.107	1
TRPV2	0.1615	0.0840653	0.221	0.16	1
WRNIP1	0.181236	0.0840653	0.216	0.148	1
UBXN2B	0.145306	0.0839436	0.206	0.187	1
INTS9	0.15437	0.083906	0.221	0.172	1
CCNL2	0.0452276	0.0838698	0.307	0.252	1
GTF2E2	0.063584	0.0838348	0.317	0.22	1
CD164	0.0295972	0.0837372	0.342	0.303	1
TUFM	0.545633	0.0835193	0.116	0.056	1
CSTB	0.425561	0.0834841	0.146	0.08	1
TMUB1	0.451035	0.0834841	0.136	0.077	1
CLCN7	0.382075	0.0834504	0.151	0.095	1
ZNF714	0.406247	0.0834504	0.131	0.095	1
PEX6	0.308174	0.0834181	0.156	0.122	1
NFE2L1	0.231698	0.0833872	0.191	0.136	1
RHOT2	0.238621	0.0833872	0.196	0.131	1
TRIM56	0.0410812	0.0833478	0.503	0.445	1
NUDT5	0.150424	0.0833015	0.231	0.172	1
EVI2B	0.0529491	0.0831788	0.312	0.258	1
POFUT2	0.57452	0.0827208	0.111	0.053	1
DLGAP1-AS1	0.4944	0.0827029	0.116	0.077	1
SHKBP1	0.50177	0.0827029	0.116	0.071	1
XRCC1	0.516089	0.0827029	0.111	0.068	1
EOGT	0.519432	0.0827029	0.126	0.056	1
SYF2	0.403212	0.0826858	0.136	0.095	1
RGCC	0.425836	0.0826858	0.141	0.083	1
MTMR4	0.295349	0.0826536	0.171	0.119	1
NUDT21	0.24609	0.0826385	0.181	0.136	1
IL15RA	0.283035	0.0826385	0.151	0.136	1
DPH6	0.338698	0.0826385	0.131	0.122	1
EIF3B	0.132482	0.0826241	0.246	0.166	1
EMP3	0.142328	0.0826241	0.226	0.172	1
BCLAF3	0.140132	0.0826101	0.211	0.187	1
EIF3F	0.0790374	0.0825838	0.256	0.228	1
TSC22D4	0.0545493	0.0825594	0.307	0.249	1
WDR11	0.0980001	0.0825479	0.261	0.234	1
CSGALNACT2	0.0507948	0.0824135	0.457	0.392	1
FOXJ3	0.0407978	0.0823357	0.553	0.522	1
UBR2	0.00746912	0.0819083	0.729	0.7	1
PSMD7	0.356243	0.0819083	0.151	0.107	1
CALR	0.377211	0.0819083	0.141	0.101	1
LIPE-AS1	0.153193	0.0819083	0.231	0.202	1
TMEM140	0.262427	0.0819083	0.176	0.134	1
RUVBL1	0.306054	0.0819083	0.156	0.125	1
SPG21	0.472903	0.0819083	0.131	0.071	1
TM2D1	0.0390242	0.0819083	0.307	0.309	1
UBA52	0.0657532	0.0819083	0.266	0.24	1
WASHC1	0.109632	0.0819083	0.246	0.193	1
UFL1	0.139518	0.0819083	0.216	0.184	1
COQ4	0.307092	0.0819083	0.166	0.119	1
FBXO2	0.516507	0.0819083	0.126	0.065	1
ASTE1	0.62714	0.0819083	0.106	0.039	1
NIPA1	0.100348	0.0812355	0.271	0.199	1
MAN1A2	0.0154098	0.0812292	0.663	0.626	1
SUMO1	0.208276	0.0811813	0.216	0.139	1
SLC35B3	0.269025	0.0811663	0.181	0.125	1
PDAP1	0.302789	0.0811507	0.171	0.119	1
CIT	0.329457	0.0811507	0.156	0.113	1
VAMP1	0.373372	0.0811345	0.161	0.095	1
MRPS21	0.386375	0.0811345	0.146	0.098	1
USP40	0.437701	0.0811345	0.131	0.083	1
SLC35B4	0.456481	0.0811345	0.126	0.08	1
TMEM139-AS1	0.591208	0.0810998	0.106	0.05	1
ZNF438	0.209201	0.0807105	0.216	0.187	1
PLCG1	0.0374024	0.0806903	0.337	0.312	1
HDAC1	0.0386258	0.0806903	0.312	0.309	1
TMCO4	0.135448	0.080578	0.226	0.196	1
GATAD1	0.202304	0.080472	0.191	0.16	1
ZNF335	0.23094	0.0804428	0.181	0.145	1
GSK3B	0.00906509	0.0803808	0.844	0.76	1
KMT2C	0.00138397	0.0803477	0.899	0.902	1
NELFB	0.426129	0.0803477	0.141	0.086	1
COG1	0.435859	0.0803477	0.136	0.086	1
CLTB	0.506578	0.0803132	0.126	0.068	1
ZNF428	0.518522	0.0803132	0.116	0.068	1
ZNF282	0.545055	0.0803132	0.111	0.059	1
EHD1	0.0647587	0.0800045	0.312	0.252	1
RNF44	0.062682	0.0798985	0.266	0.246	1
IARS2	0.150507	0.0798209	0.221	0.181	1
PPP2R1A	0.140483	0.0797799	0.241	0.172	1
BCOR	0.164405	0.0797799	0.226	0.166	1
EIF3J	0.170596	0.0797799	0.206	0.169	1
ETV6	0.0748727	0.0797152	0.628	0.543	1
ENTPD1-AS1	0.151501	0.079704	0.307	0.24	1
ZNF12	0.250768	0.0796927	0.176	0.142	1
NCAPD2	0.316609	0.0796927	0.151	0.125	1
UPP1	0.342251	0.0796464	0.161	0.107	1
SMNDC1	0.397203	0.0795981	0.141	0.098	1
VPS36	0.0624601	0.0795217	0.342	0.288	1
HDGFL2	0.532577	0.079495	0.121	0.065	1
BCL7B	0.547554	0.079495	0.111	0.062	1
PRDX2	0.549556	0.079495	0.116	0.059	1
GPS2	0.551042	0.079495	0.111	0.062	1
KSR1	0.0779028	0.0794815	0.312	0.243	1
SUCLA2	0.113258	0.0792587	0.251	0.202	1
GNPAT	0.122905	0.0791576	0.251	0.187	1
ELAVL1	0.134378	0.0791576	0.226	0.19	1
SUMF2	0.171773	0.0791042	0.221	0.16	1
PCBD2	0.270424	0.0791042	0.176	0.131	1
CLTC	0.0337141	0.0790859	0.492	0.481	1
PIN1	0.235292	0.0789306	0.196	0.139	1
FBXO44	0.327802	0.0788678	0.166	0.113	1
C18orf32	0.327976	0.0788678	0.171	0.11	1
RALGAPA2	0.0309282	0.0787754	0.668	0.579	1
MDH2	0.487736	0.078734	0.126	0.077	1
LRRC47	0.498885	0.078734	0.121	0.071	1
LPAR5	0.536432	0.078734	0.116	0.062	1
MTA2	0.572427	0.0786626	0.116	0.053	1
PRKAB1	0.593474	0.0786626	0.101	0.053	1
SPAG7	0.594858	0.0786626	0.106	0.05	1
RAPGEF6	0.00535158	0.0784341	0.779	0.769	1
EML2	0.153252	0.0783766	0.211	0.181	1
RECQL	0.199217	0.0783766	0.211	0.157	1
UBE3B	0.213156	0.078306	0.191	0.154	1
ZNF326	0.266231	0.078306	0.171	0.136	1
MFSD6	0.0331603	0.0782644	0.447	0.365	1
CD244	0.276642	0.0782326	0.181	0.128	1
MSL3	0.295132	0.0781561	0.161	0.131	1
CYHR1	0.308008	0.0781561	0.161	0.125	1
TUBGCP5	0.346657	0.0781561	0.161	0.104	1
MX2	0.380504	0.0781561	0.121	0.116	1
RBM27	0.0401173	0.0780995	0.407	0.332	1
CYB5R3	0.370419	0.0780764	0.136	0.113	1
SRP68	0.405458	0.0780764	0.141	0.095	1
SMDT1	0.434972	0.0779932	0.131	0.092	1
ACBD5	0.0776302	0.0779502	0.271	0.234	1
SEC16A	0.0798117	0.0779502	0.271	0.24	1
S1PR4	0.524044	0.0779063	0.126	0.062	1
SENP2	0.13069	0.0778765	0.251	0.193	1
ATP5F1A	0.10651	0.0778	0.251	0.205	1
ZNF44	0.180832	0.0777205	0.206	0.169	1
EIF2AK1	0.211997	0.0776378	0.196	0.157	1
TTLL3	0.219191	0.0775519	0.191	0.151	1
HEG1	0.110338	0.0775012	0.256	0.24	1
FKBP11	0.239413	0.0774623	0.191	0.142	1
MAP3K7CL	0.435714	0.0773691	0.131	0.089	1
NDUFA11	0.386569	0.0772718	0.151	0.098	1
RTRAF	0.4278	0.0772718	0.121	0.098	1
C5orf63	0.453919	0.0772718	0.126	0.086	1
SEPSECS	0.45853	0.0772718	0.116	0.089	1
AKAP13-AS1	0.553036	0.0771703	0.106	0.059	1
GNG2	0.0090351	0.0771703	0.784	0.706	1
PHF11	0.0419496	0.0770912	0.357	0.303	1
MTPN	0.0501422	0.0770912	0.362	0.276	1
RTCA	0.152112	0.0770797	0.241	0.166	1
CTR9	0.158971	0.0770797	0.241	0.169	1
RXYLT1	0.587231	0.0770643	0.106	0.053	1
BTN2A1	0.163383	0.0769856	0.226	0.172	1
SH2D2A	0.182273	0.0768877	0.226	0.157	1
CCDC12	0.0744667	0.0768373	0.281	0.252	1
MCM3AP	0.103542	0.0766525	0.271	0.208	1
TRAK2	0.129971	0.0766525	0.246	0.205	1
XPC	0.0459351	0.0766312	0.357	0.318	1
NOL7	0.362083	0.0765692	0.146	0.113	1
SMC1A	0.12169	0.0764538	0.221	0.214	1
CCDC137	0.435417	0.0764538	0.136	0.089	1
MAN1B1	0.437533	0.0764538	0.126	0.095	1
C4orf3	0.438331	0.0764538	0.131	0.092	1
UBE2L6	0.447819	0.0764538	0.126	0.089	1
MAN2C1	0.471323	0.0764538	0.126	0.077	1
LONRF3	0.495329	0.0764538	0.111	0.08	1
NCOA3	0.00978161	0.0764123	0.804	0.73	1
CYTH4	0.0562131	0.0763606	0.327	0.285	1
ZNF346	0.175496	0.0763487	0.226	0.163	1
NT5C	0.515029	0.0763334	0.116	0.071	1
NBL1	0.519363	0.0763334	0.126	0.065	1
TAOK1	0.0183105	0.0762837	0.623	0.588	1
INTS10	0.0745636	0.0762641	0.286	0.252	1
ATP8B1	0.287321	0.0762395	0.161	0.136	1
RLF	0.0337248	0.0762395	0.462	0.409	1
MFSD14B	0.0769984	0.0760608	0.286	0.231	1
FBXO38	0.119455	0.0759535	0.251	0.208	1
DNAJC9	0.181386	0.0758423	0.226	0.178	1
SLU7	0.423075	0.075756	0.131	0.098	1
MATR3	0.0902831	0.0757267	0.261	0.223	1
TENT4A	0.0661328	0.0756836	0.392	0.297	1
APBB2	0.466037	0.075622	0.116	0.092	1
RCAN3	0.0297881	0.075482	0.352	0.315	1
PIK3R3	0.58152	0.075482	0.101	0.059	1
SRRM2	0.0116931	0.075482	0.623	0.638	1
TECPR2	0.228008	0.075482	0.191	0.151	1
FAM219A	0.377324	0.0753522	0.141	0.107	1
LRIG2	0.0476159	0.0752668	0.342	0.288	1
PKD1	0.0865946	0.0752445	0.291	0.214	1
INTS1	0.244695	0.0752171	0.181	0.145	1
DCAF12	0.293361	0.0752171	0.181	0.125	1
YIPF4	0.0378799	0.0751824	0.377	0.356	1
RFLNB	0.134641	0.0749888	0.261	0.178	1
COX4I1	0.395411	0.0749293	0.151	0.101	1
ZNF600	0.417503	0.0749293	0.151	0.092	1
TG	0.23525	0.0748535	0.211	0.142	1
GIT1	0.495541	0.074776	0.121	0.08	1
TCTA	0.499716	0.074776	0.121	0.077	1
PRDX3	0.587461	0.0746158	0.101	0.059	1
USB1	0.589586	0.0746158	0.106	0.056	1
ZDHHC24	0.278529	0.0745663	0.181	0.134	1
CHMP4B	0.302518	0.0745663	0.156	0.134	1
RO60	0.0478297	0.0744908	0.342	0.282	1
SLC18B1	0.358285	0.0744137	0.151	0.113	1
MOB1B	0.124638	0.0743614	0.246	0.214	1
AKTIP	0.12894	0.0742399	0.216	0.208	1
TRAPPC6B	0.182172	0.0742399	0.216	0.172	1
KDM5A	0.0108184	0.0740888	0.618	0.638	1
ITPRID2	0.212085	0.0740888	0.191	0.16	1
HLCS	0.212362	0.0740888	0.291	0.252	1
SPRY1	0.467265	0.0740888	0.126	0.086	1
SS18	0.0510993	0.0739741	0.407	0.347	1
PTPN22	0.0122362	0.0737738	0.769	0.703	1
KMT2B	0.240553	0.0737679	0.181	0.151	1
ARHGDIA	0.126447	0.0736406	0.236	0.199	1
TP53I11	0.321057	0.0735973	0.156	0.128	1
DHX36	0.0261418	0.0735877	0.528	0.475	1
KCTD7	0.0812261	0.0735298	0.291	0.246	1
HDAC10	0.416986	0.0734195	0.146	0.095	1
LAMP2	0.088656	0.0733774	0.281	0.223	1
ARFRP1	0.459476	0.0732339	0.136	0.086	1
SFXN3	0.459988	0.0732339	0.141	0.083	1
COX5B	0.478262	0.0732339	0.126	0.083	1
NDUFC2	0.485246	0.0732339	0.136	0.074	1
NDUFA1	0.506439	0.0732339	0.126	0.071	1
PPM1F	0.510105	0.0732339	0.131	0.065	1
ATP6V1G1	0.217146	0.073138	0.196	0.157	1
ARFGEF2	0.0686377	0.0730749	0.392	0.344	1
TNK2	0.0447032	0.0730664	0.367	0.329	1
ZNF460	0.55953	0.07304	0.116	0.062	1
LINC00954	0.569429	0.07304	0.116	0.059	1
PSMA4	0.276019	0.0729567	0.181	0.136	1
ARHGAP17	0.0435065	0.0729458	0.432	0.383	1
GPCPD1	0.0287688	0.0729195	0.472	0.454	1
DLD	0.208182	0.0727078	0.181	0.172	1
CYLD	0.00881831	0.0725966	0.598	0.576	1
ARHGEF9	0.0759624	0.0725704	0.337	0.282	1
KNTC1	0.505988	0.0725704	0.116	0.074	1
RCN2	0.259117	0.0725237	0.191	0.139	1
CNN2	0.0966654	0.0724832	0.286	0.214	1
UCHL1	0.12373	0.0724832	0.266	0.199	1
DMTN	0.517021	0.0723645	0.116	0.077	1
KIFBP	0.524305	0.0723645	0.106	0.077	1
TBC1D24	0.53334	0.0723645	0.121	0.068	1
JKAMP	0.295143	0.072332	0.191	0.119	1
SSBP4	0.108114	0.072304	0.256	0.211	1
NBN	0.230566	0.072304	0.191	0.163	1
TUT7	0.043559	0.0721806	0.538	0.445	1
TWF1	0.607586	0.0721493	0.101	0.056	1
FAM200B	0.61452	0.0721493	0.101	0.05	1
NOTCH1	0.316025	0.0721323	0.176	0.122	1
MTHFR	0.357641	0.0721323	0.141	0.122	1
LIMK2	0.239013	0.0721178	0.196	0.154	1
ANP32A	0.0869456	0.072094	0.276	0.24	1
ATP6V1B2	0.430056	0.0719242	0.136	0.092	1
SNX4	0.130242	0.0717484	0.256	0.223	1
TXLNA	0.218011	0.0717228	0.206	0.151	1
ZNF664	0.476414	0.0717069	0.136	0.08	1
[truncated: 5,505 more rows]
