# Supplementary material for: Switch of innate to adaptative immune responses in the brain of patients with Alzheimer’s disease correlates with tauopathy progression
Source: NPJ Aging. 2024 Mar 18;10(1):19. doi: 10.1038/s41514-024-00145-5 (PMC10948755; doi:10.1038/s41514-024-00145-5)
Supplement: Supplementary file 7 — Supplementary Table 6 [file 41514_2024_145_MOESM7_ESM.xlsx]

## Sheet: Folha 1
Supplementary Table 6_Micro_GLM_Braak
	contrast	seurat_clusters	odds.ratio	SE	df	asymp.LCL	asymp.UCL	null	z.ratio	p.value
1	mid / low	0	0.480321	0.00202011	Inf	0.475609	0.485079	1	-174.357	0
2	high / low	0	0.470834	0.00179111	Inf	0.466654	0.47505	1	-198.009	0
3	high / mid	0	0.980248	0.00349729	Inf	0.972086	0.988479	1	-5.59157	6.7444e-08
4	mid / low	1	0.913449	0.00533179	Inf	0.901038	0.926031	1	-15.5093	0
5	high / low	1	0.371957	0.00222573	Inf	0.366777	0.377211	1	-165.275	0
6	high / mid	1	0.407201	0.00144314	Inf	0.403833	0.410597	1	-253.508	0
7	mid / low	2	1.95903	0.00979881	Inf	1.9362	1.98213	1	134.44	0
8	high / low	2	2.12849	0.0100508	Inf	2.10507	2.15218	1	159.976	0
9	high / mid	2	1.0865	0.00382155	Inf	1.07758	1.0955	1	23.5875	0
10	mid / low	3	0.807008	0.0075904	Inf	0.789413	0.824996	1	-22.7972	0
11	high / low	3	1.40019	0.0118833	Inf	1.37261	1.42832	1	39.6621	0
12	high / mid	3	1.73504	0.00956095	Inf	1.71277	1.75759	1	99.996	0
13	mid / low	4	2.57768	0.0772566	Inf	2.40283	2.76526	1	31.5932	0
14	high / low	4	6.69144	0.19548	Inf	6.24862	7.16563	1	65.0671	0
15	high / mid	4	2.59591	0.0195833	Inf	2.55042	2.64222	1	126.452	0
16	mid / low	5	4.89582	0.0461141	Inf	4.78893	5.0051	1	168.635	0
17	high / low	5	2.12961	0.0213448	Inf	2.08017	2.18023	1	75.4215	0
18	high / mid	5	0.434986	0.00235293	Inf	0.429506	0.440535	1	-153.894	0
19	mid / low	6	13.8735	0.341227	Inf	13.0964	14.6968	1	106.929	0
20	high / low	6	13.3342	0.329594	Inf	12.5836	14.1294	1	104.795	0
21	high / mid	6	0.961121	0.0057902	Inf	0.947646	0.974788	1	-6.58235	1.38929e-10
22	mid / low	7	1.53361	0.00969295	Inf	1.51106	1.5565	1	67.6583	0
23	high / low	7	0.345515	0.00295546	Inf	0.338658	0.352512	1	-124.24	0
24	high / mid	7	0.225295	0.00171504	Inf	0.221312	0.229351	1	-195.779	0
25	mid / low	8	1.33665	0.0139537	Inf	1.30435	1.36976	1	27.7959	0
26	high / low	8	0.471774	0.00578811	Inf	0.458402	0.485537	1	-61.2328	0
27	high / mid	8	0.352952	0.00252171	Inf	0.347091	0.358912	1	-145.763	0
28	mid / low	9	14.2466	0.575983	Inf	12.9587	15.6626	1	65.7077	0
29	high / low	9	7.13122	0.288979	Inf	6.48511	7.84171	1	48.4781	0
30	high / mid	9	0.500555	0.00300376	Inf	0.493564	0.507644	1	-115.323	0
31	mid / low	10	0.721648	0.0236501	Inf	0.668295	0.779261	1	-9.95406	2.53131e-14
32	high / low	10	9.69565	0.282503	Inf	9.05565	10.3809	1	77.9652	0
33	high / mid	10	13.4354	0.205465	Inf	12.9624	13.9257	1	169.877	0
34	mid / low	11	0.896669	0.0125771	Inf	0.867671	0.926635	1	-7.77596	4.00791e-14
35	high / low	11	0.816014	0.0103722	Inf	0.792064	0.840689	1	-15.9962	0
36	high / mid	11	0.910051	0.00945091	Inf	0.888168	0.932473	1	-9.07599	3.88578e-14
37	mid / low	12	2.77703	0.116071	Inf	2.51789	3.06283	1	24.4368	0
38	high / low	12	3.42335	0.143191	Inf	3.10368	3.77595	1	29.4211	0
39	high / mid	12	1.23274	0.00516112	Inf	1.2207	1.2449	1	49.9772	0
40	mid / low	13	34.2636	17.1866	Inf	10.5749	111.017	1	7.04564	5.561e-12
41	high / low	13	38.4664	19.2964	Inf	11.8708	124.647	1	7.27567	1.05504e-12
42	high / mid	13	1.12266	0.00845691	Inf	1.10301	1.14266	1	15.3593	0
