# Supplementary material for: Switch of innate to adaptative immune responses in the brain of patients with Alzheimer’s disease correlates with tauopathy progression
Source: NPJ Aging. 2024 Mar 18;10(1):19. doi: 10.1038/s41514-024-00145-5 (PMC10948755; doi:10.1038/s41514-024-00145-5)
Supplement: Supplementary file 8 — Supplementary Table 7 [file 41514_2024_145_MOESM8_ESM.xlsx]

## Sheet: Sheet1
Gene	subtype
AIG1	DAM
CD48	DAM
GM13048	DAM
PRDX4	DAM
FXC1	DAM
TMEM106A	DAM
FAM46C	DAM
PCNA	DAM
SOAT1	DAM
GM10294	DAM
TREM2	DAM
RPS21	DAM
GM11741	DAM
CCL12	DAM
RPL31	DAM
GM15500	DAM
FAU	DAM
RPS25-PS1	DAM
RPS25	DAM
PLBD2	DAM
CHST11	DAM
SCAND1	DAM
GLTP	DAM
CCDC132	DAM
PRDX1	DAM
RPLP2-PS1	DAM
2410015M20RIK	DAM
NAMPT	DAM
H2-DMA	DAM
USP12	DAM
RPL30	DAM
RPL28-PS3	DAM
PEA15A	DAM
TIMM9	DAM
ASNA1	DAM
HCFC1R1	DAM
FUCA1	DAM
RPL18-PS1	DAM
BLOC1S1	DAM
NSMCE1	DAM
PTPRM	DAM
GM16238	DAM
BC029722	DAM
MTHFS	DAM
ITGB1BP1	DAM
CRYZ	DAM
MPEG1	DAM
GM13436	DAM
ST6GAL1	DAM
VEGFB	DAM
MMU-MIR-703	DAM
RPS24	DAM
RHOC	DAM
GM13226	DAM
GM13456	DAM
RPS27A	DAM
EIF1AX	DAM
CD68	DAM
VKORC1	DAM
GM6202	DAM
GM6415	DAM
GM8730	DAM
GM6023	DAM
GM4149	DAM
GM7290	DAM
RPL10A	DAM
EEF1B2	DAM
RPS28	DAM
4931406P16RIK	DAM
RPL37A	DAM
DNAJB14	DAM
PADI2	DAM
GM10073	DAM
HARS2	DAM
B2M	DAM
ADAR	DAM
GGH	DAM
AGPAT2	DAM
ABCD2	DAM
RPL38	DAM
RPS29	DAM
RPL10A-PS1	DAM
RPL34	DAM
RPS16-PS2	DAM
RPL37	DAM
TNFAIP3	DAM
NAP1L1	DAM
IL4I1	DAM
TIMM13	DAM
RPS14	DAM
PGLS	DAM
NME2	DAM
GM5559	DAM
AC151602.1	DAM
GM12254	DAM
RPS5	DAM
1110038B12RIK	DAM
1810027O10RIK	DAM
RPS17	DAM
RPL38-PS2	DAM
RPS16	DAM
PGK1	DAM
FUNDC2	DAM
COX6A1	DAM
CTSD	DAM
RPL28-PS1	DAM
TPI1	DAM
CTSL	DAM
SC4MOL	DAM
RENBP	DAM
GM11478	DAM
ZFYVE21	DAM
EIF4EBP1	DAM
GM11361	DAM
PTPLB	DAM
GM9294	DAM
GM10076	DAM
HIF1A	DAM
GM5244	DAM
MYEOV2	DAM
FTH1	DAM
GM5963	DAM
SSH1	DAM
GM10279	DAM
ATP6V0C	DAM
0610037P05RIK	DAM
GNG12	DAM
GM13826	DAM
SIGLEC5	DAM
SSR4	DAM
GM10443	DAM
RPL23	DAM
DUSP3	DAM
0610012G03RIK	DAM
ATP11C	DAM
ARRDC4	DAM
MT1	DAM
GM13192	DAM
NAGLU	DAM
MIR682	DAM
TYROBP	DAM
GM10186	DAM
SDC3	DAM
GM15772	DAM
GM9493	DAM
ADCK5	DAM
GM10136	DAM
PKIB	DAM
BOLA2	DAM
THBS1	DAM
GM5805	DAM
NPC2	DAM
RRAS	DAM
SCD2	DAM
SYNGR1	DAM
CTSZ	DAM
TPD52	DAM
APRT	DAM
FRRS1	DAM
TUBA1C	DAM
1500012F01RIK	DAM
TSTA3	DAM
RPL36A-PS1	DAM
GM5239	DAM
GM7363	DAM
ATF3	DAM
SLC44A1	DAM
ADARB1	DAM
NDUFV3	DAM
GM7331	DAM
PLD3	DAM
ZDHHC21	DAM
ECHS1	DAM
MRPL27	DAM
GUSB	DAM
SLC23A2	DAM
GM11353	DAM
PGCP	DAM
RAP2B	DAM
CCDC88A	DAM
GM16247	DAM
CSF2RA	DAM
COX6C	DAM
CXCL16	DAM
GM8129	DAM
GLIPR1	DAM
FCGR4	DAM
SERPINE2	DAM
CD74	DAM
ARAP2	DAM
CTSB	DAM
RPS18	DAM
NAT8L	DAM
DNAJC15	DAM
CD9	DAM
UPP2	DAM
GM4902	DAM
GM6030	DAM
BCL2A1B	DAM
POGK	DAM
TBCD	DAM
DHX32	DAM
AL928935.1	DAM
GNAS	DAM
FTL1	DAM
TRIM32	DAM
DPCD	DAM
CRLF2	DAM
H2-K1	DAM
SLAMF9	DAM
CD34	DAM
CDC42EP3	DAM
STIM2	DAM
9130401M01RIK	DAM
LGALS3BP	DAM
RPS24-PS3	DAM
APLP2	DAM
RAMP1	DAM
TTF1	DAM
DHCR7	DAM
SCPEP1	DAM
MYO1E	DAM
KCNJ2	DAM
CD63	DAM
ANKRD16	DAM
ENPP2	DAM
ACACA	DAM
CD52	DAM
2010002N04RIK	DAM
SULF2	DAM
CCL6	DAM
SPEG	DAM
ST8SIA6	DAM
IFI204	DAM
MBLAC2	DAM
CADM1	DAM
MIF	DAM
TSPO	DAM
CD63-PS	DAM
IFI27L2B	DAM
LYZL4	DAM
CPD	DAM
DPP7	DAM
APBB2	DAM
SREBF2	DAM
CYBB	DAM
FGL2	DAM
FXYD5	DAM
CD83	DAM
IFIT1	DAM
CRIP1	DAM
CD22	DAM
ASB10	DAM
ACHE	DAM
TTR	DAM
CHST1	DAM
MMU-MIR-2134-2	DAM
ELL2	DAM
S1PR1	DAM
ENPP1	DAM
H2-D1	DAM
NLRC5	DAM
GOT1	DAM
CH25H	DAM
NCEH1	DAM
ERO1LB	DAM
LGI2	DAM
IFI27L2A	DAM
PYCRL	DAM
SLC1A2	DAM
APOE	DAM
LYZ2	DAM
CAPG	DAM
IFIT2	DAM
ETL4	DAM
H2-Q7	DAM
CDCA8	DAM
GPR65	DAM
BIRC5	DAM
4632427E13RIK	DAM
ST14	DAM
IL1B	DAM
PSAT1	DAM
FXYD6	DAM
ILDR2	DAM
GPNMB	DAM
IGF1	DAM
AXL	DAM
SPP1	DAM
COX6A2	DAM
ZFP692	DAM
ANK	DAM
LPL	DAM
TMEM154	DAM
BAIAP2L2	DAM
CLEC7A	DAM
CCL3	DAM
5430435G22RIK	DAM
CSF1	DAM
EGR2	DAM
LMBRD2	DAM
CCL4	DAM
FAM20C	DAM
CST7	DAM
MAMDC2	DAM
ITGAX	DAM
P2RY12	HOM-1
TMEM119	HOM-1
CX3CR1	HOM-1
SELPLG	HOM-1
MARCKS	HOM-1
CD164	HOM-1
MAF	HOM-1
P2RY13	HOM-1
CCR5	HOM-1
GLUL	HOM-1
RHOB	HOM-1
SLCO2B1	HOM-1
MALAT1	HOM-1
ZFHX3	HOM-1
CMTM6	HOM-1
LPCAT2	HOM-1
ECSCR	HOM-1
TXNIP	HOM-1
FSCN1	HOM-1
IFNGR1	HOM-1
SRGAP2	HOM-1
TMEM173	HOM-1
CRYBB1	HOM-1
GPR56	HOM-1
LYN	HOM-1
LTC4S	HOM-1
CALM2	HOM-1
FGD2	HOM-1
FAM105A	HOM-1
IL6RA	HOM-1
ALOX5AP	HOM-1
CLEC4A2	HOM-1
CKB	HOM-1
RPS6KA1	HOM-1
IL10RA	HOM-1
SNN	HOM-1
SUSD3	HOM-1
STAB1	HOM-1
FILIP1L	HOM-1
LRBA	HOM-1
NRIP1	HOM-1
GPC2	HOM-1
IRF2BP2	HOM-1
TM6SF1	HOM-1
LPAR6	HOM-1
ZFP36L1	HOM-1
FEZ2	HOM-1
NR3C1	HOM-1
GNA15	HOM-1
TPST2	HOM-1
CEBPD	HOM-1
SSH2	HOM-1
ELMO1	HOM-1
DUSP6	HOM-1
SH2B3	HOM-1
SERPINF1	HOM-1
IL16	HOM-1
TGM2	HOM-1
PIK3R1	HOM-1
DAPP1	HOM-1
NFKBIA	HOM-1
TSC22D3	HOM-1
ETS1	HOM-1
BC035044	HOM-1
MGAT1	HOM-1
IVNS1ABP	HOM-1
HS6ST1	HOM-1
IGFBP4	HOM-1
GGTA1	HOM-1
GBP7	HOM-1
TNFRSF1B	HOM-1
SLC40A1	HOM-1
FAM46A	HOM-1
ATP6V0A2	HOM-1
TCF4	HOM-1
SOX4	HOM-1
SLC2A5	HOM-1
TUBA1A	HOM-1
CHST7	HOM-1
EEF2K	HOM-1
CEP68	HOM-1
SLA	HOM-1
VASP	HOM-1
IDH2	HOM-1
B4GALT4	HOM-1
ZFP710	HOM-1
ADAP2	HOM-1
MS4A6B	HOM-1
ADRBK1	HOM-1
ROGDI	HOM-1
PRKCD	HOM-1
SLC9A9	HOM-1
SLC1A3	HOM-1
P2RX7	HOM-1
LIFR	HOM-1
MTSS1	HOM-1
PTAFR	HOM-1
RAB3IL1	HOM-1
TOB2	HOM-1
OPHN1	HOM-1
ADRB2	HOM-1
TJP1	HOM-1
ZFP652	HOM-1
KLHDC8B	HOM-1
ARHGAP27	HOM-1
FCHSD2	HOM-1
COMMD8	HOM-1
RTN1	HOM-1
SESN1	HOM-1
CHD9	HOM-1
SNTA1	HOM-1
GP9	HOM-1
USP24	HOM-1
GRAP	HOM-1
KCNK12	HOM-1
TPPP	HOM-1
CYBASC3	HOM-1
ETV5	HOM-1
TTYH3	HOM-1
SQRDL	HOM-1
KCTD12	HOM-1
TSPAN14	HOM-1
HFE	HOM-1
IER5	HOM-1
KLF2	HOM-1
SULT1A1	HOM-1
SLCO4A1	HOM-1
FRMD4A	HOM-1
ABL1	HOM-1
KLF7	HOM-1
TAGAP	HOM-1
ASB2	HOM-1
FAM110A	HOM-1
FBRSL1	HOM-1
AKAP13	HOM-1
UPK1B	HOM-1
U4ATAC	HOM-1
SASH3	HOM-1
DOCK10	HOM-1
TNRC6B	HOM-1
HPS3	HOM-1
ABCC3	HOM-1
PLXNA4	HOM-1
GTF2H2	HOM-1
SCAMP5	HOM-1
HIST1H1E	HOM-1
KIF21B	HOM-1
PECAM1	HOM-1
PTEN	HOM-1
MED12L	HOM-1
SNX6	HOM-1
IL7R	HOM-1
AKIRIN2	HOM-1
IL17RA	HOM-1
HLF	HOM-1
ADORA3	HOM-1
ABCA9	HOM-1
PTP4A3	HOM-1
GGT5	HOM-1
RAPGEF5	HOM-1
PDLIM4	HOM-1
LBR	HOM-1
TNFAIP8L2	HOM-1
CNOT8	HOM-1
PPP1R9A	HOM-1
RGL1	HOM-1
CLK1	HOM-1
TNFRSF11A	HOM-1
SSBP3	HOM-1
BMF	HOM-1
D14ABB1E	HOM-1
TMEM170B	HOM-1
AKNA	HOM-1
SLC46A1	HOM-1
GNB2	HOM-1
TTC7	HOM-1
ARAP3	HOM-1
PLD1	HOM-1
MKRN1	HOM-1
GIMAP6	HOM-1
TMEM100	HOM-1
PPP2R5E	HOM-1
ITGAV	HOM-1
RGMB	HOM-1
CRYBA4	HOM-1
MYST3	HOM-1
TLE3	HOM-1
MYO1B	HOM-1
ENG	HOM-1
ZFP36L2	HOM-1
PWWP2A	HOM-1
IL21R	HOM-1
GNG2	HOM-1
LDB1	HOM-1
SLFN8	HOM-1
SBF2	HOM-1
GAB1	HOM-1
STARD9	HOM-1
MEX3B	HOM-1
ITGA9	HOM-1
PPTC7	HOM-1
RAPGEF6	HOM-1
LGALS8	HOM-1
AAGAB	HOM-1
IK	HOM-1
RAB39	HOM-1
PXN	HOM-1
CHSY1	HOM-1
IP6K1	HOM-1
CD33	HOM-1
DBP	HOM-1
NEURL1A	HOM-1
MRC1	HOM-1
CDK5R1	HOM-1
1500010J02RIK	HOM-1
RGS19	HOM-1
CRIM1	HOM-1
SLC4A7	HOM-1
ZBTB7A	HOM-1
ADRB1	HOM-1
SMNDC1	HOM-1
SYKB	HOM-1
JMJD1C	HOM-1
NCOA2	HOM-1
EPN2	HOM-1
YPEL2	HOM-1
6230427J02RIK	HOM-1
TBL1X	HOM-1
36951	HOM-1
BPTF	HOM-1
CGGBP1	HOM-1
CHD6	HOM-1
E2F3	HOM-1
CCDC47	HOM-1
NAV3	HOM-1
GPAM	HOM-1
GNB4	HOM-1
RBM7	HOM-1
RBBP6	HOM-1
USP22	HOM-1
SF1	HOM-1
ANKRD11	HOM-1
U6ATAC	HOM-1
ARID3A	HOM-1
JMJD6	HOM-1
CCL24	HOM-1
SRSF4	HOM-1
TCFE3	HOM-1
BC013712	HOM-1
CLCN5	HOM-1
ETV3	HOM-1
TNPO1	HOM-1
ARHGEF10L	HOM-1
SNX2	HOM-1
RNF6	HOM-1
CCL9	HOM-1
DOCK4	HOM-1
SETD1B	HOM-1
PAFAH1B1	HOM-1
MKNK2	HOM-1
RERE	HOM-1
ARHGEF40	HOM-1
PLEKHA2	HOM-1
LACTB	HOM-1
CELF1	HOM-1
KPNA1	HOM-1
FAM53B	HOM-1
TMPO	HOM-1
B230354K17RIK	HOM-1
STAMBPL1	HOM-1
E230001N04RIK	HOM-1
HERC1	HOM-1
S100A8	HOM-1
ABCC5	HOM-1
MFAP3	HOM-1
ZFP532	HOM-1
ZBTB20	HOM-1
ARID4A	HOM-1
FAM107B	HOM-1
RREB1	HOM-1
KCNK13	HOM-1
KDM6A	HOM-1
ZSWIM6	HOM-1
B4GALT6	HOM-1
ACCS	HOM-1
EPS8	HOM-1
3110062M04RIK	HOM-1
PDLIM5	HOM-1
DCUN1D2	HOM-1
TRIB1	HOM-1
RDX	HOM-1
ARHGAP4	HOM-1
PPP6R3	HOM-1
GTF2I	HOM-1
BRD2	HOM-1
DPP3	HOM-1
SS18	HOM-1
TMEM44	HOM-1
D1ERTD622E	HOM-1
RNF185	HOM-1
ZCCHC14	HOM-1
CSAD	HOM-1
EFNB1	HOM-1
CCDC12	HOM-1
RB1CC1	HOM-1
ZFP68	HOM-1
RNF215	HOM-1
LRCH3	HOM-1
MCM3	HOM-1
TIFAB	HOM-1
GATM	HOM-1
RMND5B	HOM-1
WDR61	HOM-1
PPFIBP2	HOM-1
ZFP141	HOM-1
SH2D3C	HOM-1
GIT2	HOM-1
1200014J11RIK	HOM-1
MDM4	HOM-1
JUN	HOM-1
2510002D24RIK	HOM-1
TRP53BP1	HOM-1
PABPN1	HOM-1
A630033H20RIK	HOM-1
KLRAQ1	HOM-1
ATG16L1	HOM-1
CCDC111	HOM-1
RBMX	HOM-1
TXNDC15	HOM-1
TMEM64	HOM-1
KDM6B	HOM-1
RG9MTD1	HOM-1
ATG4C	HOM-1
PTPN9	HOM-1
SETD5	HOM-1
ZFP748	HOM-1
TRNT1	HOM-1
CUL3	HOM-1
RNF19B	HOM-1
TRIM30D	HOM-1
FAM125B	HOM-1
SCFD1	HOM-1
TAF1D	HOM-1
BCL9	HOM-1
HIST1H2BE	HOM-1
ATP2B1	HOM-1
TXNDC11	HOM-1
KLHL23	HOM-1
GPR77	HOM-1
NIPA2	HOM-1
LMO4	HOM-1
SDCCAG8	HOM-1
CIB1	HOM-1
SFRS18	HOM-1
PPCDC	HOM-1
KCND1	HOM-1
ARHGAP30	HOM-1
ZRANB1	HOM-1
ATF7IP	HOM-1
C130039O16RIK	HOM-1
SREK1IP1	HOM-1
RASSF1	HOM-1
CASS4	HOM-1
STAM	HOM-1
TUBGCP5	HOM-1
TMEM110	HOM-1
2610008E11RIK	HOM-1
ZFP691	HOM-1
NUDCD2	HOM-1
BANP	HOM-1
TRP53I11	HOM-1
SEMA6D	HOM-1
UBFD1	HOM-1
ACAP2	HOM-1
INPP4B	HOM-1
ZEB1	HOM-1
CCDC97	HOM-1
ARMC5	HOM-1
KDM3B	HOM-1
NDFIP1	HOM-1
UTP11L	HOM-1
GALNT2	HOM-1
NSUN6	HOM-1
DIDO1	HOM-1
RB1	HOM-1
SH3BP5	HOM-1
EIF2AK1	HOM-1
PRDM2	HOM-1
MTAP1S	HOM-1
HMGCL	HOM-1
SDCCAG3	HOM-1
SCARNA16	HOM-1
MGLL	HOM-1
RBM18	HOM-1
CAMSAP1	HOM-1
BC005561	HOM-1
BEND6	HOM-1
FYCO1	HOM-1
NAE1	HOM-1
SP3	HOM-1
STIM1	HOM-1
FBXW7	HOM-1
PIBF1	HOM-1
SLC31A2	HOM-1
SPEN	HOM-1
TRAF3IP3	HOM-1
7SK	HOM-1
HELZ	HOM-1
UBE2G2	HOM-1
NOTCH2	HOM-1
RNF138	HOM-1
ZFP467	HOM-1
DDX49	HOM-1
ARRDC1	HOM-1
ICOSL	HOM-1
HEXIM1	HOM-1
RNF214	HOM-1
USP4	HOM-1
CSPP1	HOM-1
ZFP358	HOM-1
NRBP1	HOM-1
GOLGB1	HOM-1
CRLF3	HOM-1
LARP7	HOM-1
ZFP263	HOM-1
MRPL37	HOM-1
ADCY7	HOM-1
SMAD7	HOM-1
MED21	HOM-1
MTX3	HOM-1
RIOK2	HOM-1
RNF139	HOM-1
METTL10	HOM-1
AMPD3	HOM-1
ZW10	HOM-1
NPL	HOM-1
ARHGAP12	HOM-1
CRLS1	HOM-1
RPAP3	HOM-1
PECR	HOM-1
YLPM1	HOM-1
AU040320	HOM-1
ING2	HOM-1
GMIP	HOM-1
RNASEL	HOM-1
1300018I17RIK	HOM-1
MTMR3	HOM-1
NOTCH1	HOM-1
STARD8	HOM-1
GFPT1	HOM-1
AFF1	HOM-1
TBC1D17	HOM-1
HEATR5A	HOM-1
RALGPS2	HOM-1
FHOD1	HOM-1
MZT2	HOM-1
PAQR7	HOM-1
MTF1	HOM-1
ZFP398	HOM-1
DIEXF	HOM-1
RBL1	HOM-1
TMCC1	HOM-1
FTSJ2	HOM-1
ARHGAP22	HOM-1
KIF13A	HOM-1
HIST3H2A	HOM-1
NFATC2	HOM-1
DNAJC28	HOM-1
GARNL3	HOM-1
FAM26F	HOM-1
RPL7L1	HOM-1
C1RL	HOM-1
OVCA2	HOM-1
TEX10	HOM-1
HNMT	HOM-1
CASP8	HOM-1
4930444A02RIK	HOM-1
SMPD2	HOM-1
N4BP2L1	HOM-1
TNRC6C	HOM-1
EHBP1L1	HOM-1
TIA1	HOM-1
BRAF	HOM-1
AK3	HOM-1
ADCK2	HOM-1
APOE	PAM
ARPC1B	PAM
AXL	PAM
B2M	PAM
C1QA	PAM
C1QB	PAM
C1QC	PAM
C4A	PAM
C4B	PAM
CD63	PAM
CD63-PS	PAM
CD9	PAM
CLU	PAM
CSF1R	PAM
CST3	PAM
CTSA	PAM
CTSB	PAM
CTSD	PAM
CTSH	PAM
CTSL	PAM
CTSS	PAM
CTSZ	PAM
CX3CR1	PAM
CYBA	PAM
FCER1G	PAM
FCGR3	PAM
FCRLS	PAM
GFAP	PAM
GNS	PAM
GPX4	PAM
GRN	PAM
GUSB	PAM
H2-D1	PAM
H2-K1	PAM
HEXA	PAM
HEXB	PAM
IGFBP5	PAM
ITGB5	PAM
ITM2B	PAM
LAPTM5	PAM
LGALS3BP	PAM
LGMN	PAM
LY86	PAM
LYZ2	PAM
MAN2B1	PAM
MPEG1	PAM
NPC2	PAM
OLFML3	PAM
PLEK	PAM
PRDX6	PAM
RP23-269H21.1	PAM
RPL18A	PAM
S100A6	PAM
SERPINA3N	PAM
TREM2	PAM
TYROBP	PAM
VSIR	PAM
ABCA1	HOM-2
ABCA9	HOM-2
ABHD15	HOM-2
ADAP2	HOM-2
ADGRG1	HOM-2
ADRB2	HOM-2
AKNA	HOM-2
ALOX5AP	HOM-2
ARHGAP27	HOM-2
ARHGAP4	HOM-2
ASB2	HOM-2
BANK1	HOM-2
BIN1	HOM-2
BIN2	HOM-2
BMP2K	HOM-2
C15orf39	HOM-2
C1orf162	HOM-2
C4orf19	HOM-2
CALM2	HOM-2
CCR5	HOM-2
CD164	HOM-2
CD33	HOM-2
CEP68	HOM-2
CHD9	HOM-2
CKB	HOM-2
CLK1	HOM-2
CMTM6	HOM-2
CMTM7	HOM-2
COL27A1	HOM-2
COMMD8	HOM-2
CRYBB1	HOM-2
CSF1R	HOM-2
CSMD3	HOM-2
CTC1	HOM-2
CTTNBP2NL	HOM-2
CX3CR1	HOM-2
CYTH4	HOM-2
DAPP1	HOM-2
DDX5	HOM-2
DIP2B	HOM-2
DOCK10	HOM-2
DOCK4	HOM-2
DOCK8	HOM-2
DOK3	HOM-2
DUSP6	HOM-2
DUSP7	HOM-2
EEF2K	HOM-2
ELMO1	HOM-2
ENG	HOM-2
ENTPD1	HOM-2
EPB41L2	HOM-2
F11R	HOM-2
FAM102B	HOM-2
FAM110A	HOM-2
FCHSD2	HOM-2
FGD2	HOM-2
FRMD4A	HOM-2
FRMD4B	HOM-2
FSCN1	HOM-2
GLUL	HOM-2
GNA15	HOM-2
GOLM1	HOM-2
GP9	HOM-2
GPR34	HOM-2
GRAP	HOM-2
HERC2	HOM-2
HPGDS	HOM-2
IFNGR1	HOM-2
IL10RA	HOM-2
IL16	HOM-2
IL6R	HOM-2
IL7R	HOM-2
INPP4B	HOM-2
INPP5D	HOM-2
ITGA9	HOM-2
ITPRIPL1	HOM-2
IVNS1ABP	HOM-2
KLF3	HOM-2
LGMN	HOM-2
LPAR6	HOM-2
LPCAT2	HOM-2
LPCAT3	HOM-2
LRBA	HOM-2
LRRC3	HOM-2
LST1	HOM-2
LTC4S	HOM-2
LYN	HOM-2
MAF	HOM-2
MARCKS	HOM-2
MED12L	HOM-2
MEF2A	HOM-2
MFAP3	HOM-2
MGAT4A	HOM-2
MPI	HOM-2
MTSS1	HOM-2
MTUS1	HOM-2
NAV2	HOM-2
NFAM1	HOM-2
NRIP1	HOM-2
NTPCR	HOM-2
NUMB	HOM-2
OLFML3	HOM-2
OPHN1	HOM-2
P2RY12	HOM-2
P2RY13	HOM-2
PAG1	HOM-2
PDE3B	HOM-2
PDLIM4	HOM-2
PICALM	HOM-2
PLD1	HOM-2
PLD4	HOM-2
PLOD1	HOM-2
PLXNA4	HOM-2
PMEPA1	HOM-2
PRKAB1	HOM-2
PRKCA	HOM-2
PTAFR	HOM-2
PTGS1	HOM-2
QKI	HOM-2
RAB3IL1	HOM-2
RBM39	HOM-2
RGS10	HOM-2
RGS2	HOM-2
RHOB	HOM-2
RNASE4	HOM-2
ROGDI	HOM-2
RPS6KA1	HOM-2
RSRP1	HOM-2
RTN4RL1	HOM-2
SALL1	HOM-2
SCAMP2	HOM-2
SCAMP5	HOM-2
SCOC	HOM-2
SELPLG	HOM-2
SEMA4B	HOM-2
SERINC3	HOM-2
SERPINF1	HOM-2
SESN1	HOM-2
SH2B3	HOM-2
SLC16A6	HOM-2
SLC1A3	HOM-2
SLC29A3	HOM-2
SLC2A5	HOM-2
SLC40A1	HOM-2
SLC7A8	HOM-2
SLCO2B1	HOM-2
SLCO4A1	HOM-2
SNN	HOM-2
SOGA1	HOM-2
SON	HOM-2
SPARC	HOM-2
SRGAP2	HOM-2
SRSF5	HOM-2
SSH2	HOM-2
STAB1	HOM-2
SUSD3	HOM-2
TAB2	HOM-2
TANC2	HOM-2
TCF7L2	HOM-2
TGFBR1	HOM-2
TJP1	HOM-2
TMEM119	HOM-2
TMEM173	HOM-2
TPST2	HOM-2
TSPAN18	HOM-2
TXNIP	HOM-2
UNC93B1	HOM-2
UPK1B	HOM-2
WASF2	HOM-2
ZFHX3	HOM-2
ZFP69	HOM-2
ACACA	ARM
ACTR3B	ARM
ADSSL1	ARM
ANKH	ARM
ANXA2	ARM
ANXA5	ARM
APBB2	ARM
APLP2	ARM
APOE	ARM
ARHGAP24	ARM
ARHGAP26	ARM
ATF3	ARM
ATP6V0D2	ARM
AXL	ARM
B2M	ARM
BAIAP2L2	ARM
BHLHE40	ARM
C3AR1	ARM
CADM1	ARM
CAPG	ARM
CCL4	ARM
CD274	ARM
CD34	ARM
CD48	ARM
CD63	ARM
CD72	ARM
CD74	ARM
CD83	ARM
CD9	ARM
CH25H	ARM
COX6A2	ARM
CPQ	ARM
CREG1	ARM
CRLF2	ARM
CSF1	ARM
CSF2RA	ARM
CSTB	ARM
CTSA	ARM
CTSB	ARM
CTSS	ARM
CTSZ	ARM
CXCL16	ARM
DGKZ	ARM
DKK2	ARM
DNAJB14	ARM
DPP7	ARM
EFR3B	ARM
EGLN3	ARM
EGR2	ARM
ENO1	ARM
EPHX1	ARM
FABP5	ARM
FAM20C	ARM
FAU	ARM
FGR	ARM
FLT1	ARM
GAS2L3	ARM
GCNT2	ARM
GOT1	ARM
GPI	ARM
GPNMB	ARM
GPR65	ARM
GUSB	ARM
HACD2	ARM
HEXA	ARM
HIF1A	ARM
HLA-DQB1	ARM
HPSE	ARM
IFITM3	ARM
IGF1	ARM
INF2	ARM
ITGAX	ARM
KCNJ2	ARM
KIAA1217	ARM
LDHA	ARM
LDLR	ARM
LGALS3	ARM
LGALS3BP	ARM
LPL	ARM
LRPAP1	ARM
LY86	ARM
LY9	ARM
MAMDC2	ARM
MILR1	ARM
MYO1E	ARM
MYO5A	ARM
NCEH1	ARM
NDUFA1	ARM
NPC2	ARM
NRP1	ARM
P2RX4	ARM
PEA15	ARM
PKM	ARM
PLAUR	ARM
PLD3	ARM
PLEK	ARM
PLEKHH2	ARM
PLEKHM2	ARM
PTCHD1	ARM
RAB7B	ARM
RAMP1	ARM
RFTN1	ARM
RPL10A	ARM
RPL19	ARM
RPL23	ARM
RPL32	ARM
RPL41	ARM
RPLP1	ARM
RPS14	ARM
RPS16	ARM
RPS20	ARM
RPS5	ARM
RTCB	ARM
SCPEP1	ARM
SERPINE2	ARM
SLC11A1	ARM
SLC16A3	ARM
SLC2A1	ARM
SLC2A6	ARM
SOAT1	ARM
SPP1	ARM
ST14	ARM
ST8SIA6	ARM
SULF2	ARM
TLR2	ARM
TNFSF8	ARM
TPD52	ARM
TREM2	ARM
TSPO	ARM
TTYH2	ARM
TYROBP	ARM
CD163	CAM
LYVE1	CAM
MRC1	CAM
SIGLEC1	CAM
STAB1	CAM
